# Supplementary material for: A plasmid-free Zymomonas mobilis mutant strain reducing reactive oxygen species for efficient bioethanol production using industrial effluent of xylose mother liquor
Source: Front Bioeng Biotechnol. 2022 Dec 23;10:1110513. doi: 10.3389/fbioe.2022.1110513 (PMC9816438; doi:10.3389/fbioe.2022.1110513)
Supplement: Supplementary file 1 [file DataSheet1.xlsx]

## Sheet: Table S1_Summary
Table S1: List of all significantly differentially expressed genes in different strain comparisons under different media. Gene expression levels colored in red or green indicate the up-regulated and down-regulated ones, respectively. P-value is -log10(p-value).
ID	Gene name	Product	ZM4 vs ZMNP	P-value (ZM4 vs ZMNP)	Sig Index (ZM4 vs ZMNP)	MMG5 vs RMG5	P-value (MMG5 vs RMG5)	Sig Index (MMG5 vs RMG5)	ZM4 MMG5	ZM4_RMG5	ZMNP_MMG5	ZMNP_RMG5	ZM4_MMG5 vs ZM4_RMG5	P-value (ZM4 MMG5 vs ZM4 RMG5)	Sig Index (ZM4_MMG5 vs ZM4_RMG5)	ZM4 MMG5 vs ZMNP MMG5	P-value (ZM4 MMG5 vs ZMNP MMG5)	Sig Index (ZM4 MMG5 vs ZMNP MMG5)	ZM4 MMG5 vs ZMNP RMG5	P-value (ZM4 MMG5 vs ZMNP RMG5)	Sig Index (ZM4_MMG5 vs ZMNP_RMG5)	ZM4 RMG5 vs ZMNP MMG5	P-value (ZM4 RMG5 vs ZMNP MMG5)	Sig Index (ZM4 RMG5 vs ZMNP MMG5)	ZM4 RMG5 vs ZMNP RMG5	P-value (ZM4 RMG5 vs ZMNP RMG5)	Sig Index (ZM4 RMG5 vs ZMNP RMG5)	ZMNP MMG5 vs ZMNP RMG5	P-value (ZMNP MMG5 vs ZMNP RMG5)	Sig Index (ZMNP MMG5 vs ZMNP RMG5)
ZMO1845	ZMO1_ZMO1845	PhnA protein	0.204196	2.41091	0	-5.0458	7.90614	1	6.53079	11.5197	6.26974	11.3724	-4.98894	7.28453	1	0.261058	2.25169	0	-4.8416	7.23247	1	5.24999	7.3731	1	0.147334	1.42466	0	-5.10266	7.32367	1
ZMO1078	trmD	tRNA (guanosine(37)-N1)-methyltransferase TrmD	-0.00817754	0.0161979	0	-4.70631	5.02075	1	8.59183	13.2727	8.57455	13.3063	-4.68085	4.41299	1	0.0172874	0.0244268	0	-4.71449	4.42532	1	4.69813	4.41934	1	-0.0336425	0.0487146	0	-4.73178	4.43163	1
ZMO0884	rplM	ribosomal protein L13	0.0258783	0.0973944	0	-4.41998	5.89119	1	7.77175	12.3444	7.89856	12.1659	-4.57266	5.34929	1	-0.126805	0.398613	0	-4.3941	5.2803	1	4.44586	5.30058	1	0.178562	0.59311	0	-4.26729	5.22959	1
ZMO0687	budB	acetolactate synthase large subunit	-0.318524	1.38869	0	-4.2826	5.63301	1	5.39138	9.94839	5.98431	9.99251	-4.557	5.14022	1	-0.592923	1.7627	0	-4.60113	5.1569	1	3.96408	4.89909	1	-0.0441243	0.105083	0	-4.00821	4.91823	1
ZMO1686	hisZ	ATP phosphoribosyltransferase regulatory subunit HisZ	-0.105722	0.746701	0	-3.91537	6.34203	1	6.05432	10.1728	6.36316	10.0754	-4.11849	5.82848	1	-0.30884	1.54799	0	-4.02109	5.78697	1	3.80965	5.69331	1	0.0973962	0.457038	0	-3.71225	5.64841	1
ZMO0006	cysG1	siroheme synthase CysG	0.211543	0.572066	0	0.887673	2.2435	0	6.80361	5.87109	6.54722	5.70439	0.932518	1.7953	0	0.256388	0.478459	0	1.09922	2.03904	1	-0.67613	1.35805	0	0.166698	0.289637	0	0.842828	1.6516	0
ZMO1619	ZMO1_ZMO1619	GatB/YqeY domain-containing protein	0.085819	0.199899	0	-3.87861	4.70839	1	5.72851	9.65118	5.68675	9.5213	-3.92267	4.13093	1	0.0417609	0.0620179	0	-3.79279	4.07314	1	3.96443	4.14911	1	0.129877	0.215976	0	-3.83455	4.09193	1
ZMO2003	ZMO1_ZMO2003	ribosomal protein S10	0.0163624	0.0394578	0	-3.86339	4.97788	1	8.97087	12.7981	8.91839	12.8179	-3.82727	4.36347	1	0.0524789	0.094051	0	-3.84703	4.37233	1	3.87975	4.38692	1	-0.0197541	0.033482	0	-3.89951	4.39567	1
ZMO2027	ZMO1_ZMO2027	hypothetical protein	-0.0595036	0.150963	0	-3.8474	4.89726	1	10.8961	14.7516	10.9637	14.803	-3.85549	4.30301	1	-0.0675939	0.11839	0	-3.9069	4.3258	1	3.78789	4.27258	1	-0.0514134	0.0878505	0	-3.83931	4.29577	1
ZMO1321	guaB	inosine-5'-monophosphate dehydrogenase	0.138259	1.03434	0	-3.79486	6.34829	1	7.13907	10.9834	7.05024	10.7957	-3.84429	5.76946	1	0.0888243	0.427511	0	-3.6566	5.68267	1	3.93311	5.80907	1	0.187693	0.991383	0	-3.74542	5.72428	1
ZMO1226	rpsR	ribosomal protein S18	0.0437918	0.215241	0	-3.79322	5.94706	1	7.73907	11.6141	7.77711	11.4885	-3.87506	5.38323	1	-0.0380445	0.124471	0	-3.74943	5.32614	1	3.83701	5.36613	1	0.125628	0.489302	0	-3.71138	5.30847	1
ZMO1911	ZMO1_ZMO1911	peptidyl-tRNA hydrolase	-0.129362	1.41534	0	-3.72749	6.99175	1	5.51233	9.36006	5.76193	9.36919	-3.84772	6.44517	1	-0.249592	1.84464	0	-3.85686	6.44929	1	3.59813	6.32877	1	-0.00913104	0.0521884	0	-3.60726	6.33317	1
ZMO0017	ZMO1_ZMO0017	RsmB-like methyltransferase	-0.0628615	0.620091	0	0.928869	4.46599	0	9.07086	8.37982	9.37155	8.20485	0.691042	3.36796	0	-0.300689	2.02016	0	0.866008	3.75113	0	-0.991731	3.98288	0	0.174966	1.27364	0	1.1667	4.26179	1
ZMO0018	rpe	ribulose-phosphate 3-epimerase	0.249224	1.65413	0	-0.840232	3.59143	0	8.23138	8.91829	7.82883	8.82239	-0.686904	2.67603	0	0.402552	1.84412	0	-0.591008	2.43345	0	1.08946	3.44418	1	0.0958961	0.420982	0	-0.993561	3.28862	0
ZMO1145	rpmE	ribosomal protein L31	0.124008	0.536611	0	-3.6775	5.45294	1	9.79322	13.4552	9.65365	13.3467	-3.66194	4.84577	1	0.139571	0.411402	0	-3.55349	4.79382	1	3.80151	4.91043	1	0.108445	0.306496	0	-3.69306	4.8604	1
ZMO1910	rplY	50S ribosomal protein L25	-0.0369163	0.0712665	0	-3.65028	4.44386	1	9.48535	13.2141	9.60069	13.1725	-3.7287	3.88519	1	-0.11534	0.169887	0	-3.6872	3.86605	1	3.61336	3.83148	1	0.0415077	0.0558639	0	-3.57186	3.81175	1
ZMO1899	fabH	3-oxoacyl-(acyl-carrier-protein) synthase III	0.0162155	0.0405813	0	-3.64158	4.93784	1	6.22047	9.96309	6.3053	9.84584	-3.74262	4.3869	1	-0.084826	0.166335	0	-3.62536	4.3321	1	3.65779	4.34743	1	0.117257	0.240469	0	-3.54054	4.29136	1
ZMO0883	rpsI	ribosomal protein S9	0.105621	0.392415	0	-3.58821	5.22275	1	8.28275	11.9361	8.24226	11.7653	-3.65334	4.65462	1	0.0404903	0.089677	0	-3.48259	4.57202	1	3.69383	4.67364	1	0.170753	0.458726	0	-3.52308	4.59196	1
ZMO2049	ZMO1_ZMO2049	hypothetical protein	-0.31469	0.584759	0	-3.54331	3.91109	1	3.1852	7.08823	3.85961	7.0432	-3.90303	3.48542	1	-0.674412	0.928242	0	-3.858	3.46576	1	3.22862	3.16564	1	0.0450319	0.0453248	0	-3.18359	3.14212	1
ZMO1732	ahpC	alkyl hydroperoxide reductase	-3.80947	6.09579	1	3.08452	5.72964	1	12.5968	9.91919	16.8132	13.3217	2.67757	4.88446	1	-4.21642	5.67072	1	-0.724947	2.66682	0	-6.89399	6.52375	1	-3.40252	5.29907	1	3.49147	5.34377	1
ZMO0054	marR	MarR family transcriptional regulator	0.263427	1.53935	0	0.836233	3.34793	0	6.75881	5.9018	6.47461	5.65915	0.857002	2.8107	0	0.284196	1.19698	0	1.09966	3.22549	1	-0.572806	2.16586	0	0.242658	1.02071	0	0.815464	2.7292	0
ZMO1246	ZMO1_ZMO1246	50S ribosomal protein L36	0.0722102	0.0988762	0	-3.46044	3.72256	1	9.67181	13.2376	9.70492	13.06	-3.56576	3.18678	1	-0.0331144	0.0300977	0	-3.38823	3.10128	1	3.53265	3.17114	1	0.177535	0.18265	0	-3.35511	3.08487	1
ZMO2020	ZMO1_ZMO2020	hypothetical protein	-0.129745	0.111112	0	-3.45758	2.91443	1	5.16132	8.66881	5.34097	8.74865	-3.50749	2.37495	1	-0.179648	0.108568	0	-3.58733	2.41071	1	3.32784	2.29197	1	-0.0798426	0.0456487	0	-3.40768	2.32929	1
ZMO1753	fpr	ferredoxin--NADP(+) reductase Fpr	-2.83973	4.20474	1	2.32032	3.85845	1	11.0053	8.10624	13.2663	11.5247	2.8991	3.64714	1	-2.26095	3.22656	1	-0.519417	1.06456	0	-5.16005	4.6365	1	-3.41851	3.92846	1	1.74153	2.79252	1
ZMO2046	ZMO1_ZMO2046	hypothetical protein	0.36282	1.27366	0	-3.44235	4.87004	1	10.5982	13.9005	10.0953	13.6778	-3.30227	4.20088	1	0.5029	1.24932	0	-3.07953	4.08097	1	3.80517	4.44481	1	0.22274	0.517327	0	-3.58243	4.34093	1
ZMO1996	rho	transcription termination factor Rho	0.0855409	0.612645	0	-3.37804	6.14937	1	6.85752	10.184	6.72038	10.15	-3.32644	5.52163	1	0.137139	0.70627	0	-3.2925	5.50386	1	3.46358	5.59165	1	0.0339423	0.14194	0	-3.42964	5.57458	1
ZMO1860	ZMO1_ZMO1860	putative Ccc1 family vacuolar ion transporter	-0.271652	1.17543	0	-3.36543	5.18872	1	4.27852	7.4908	4.39702	7.91559	-3.21228	4.50934	1	-0.118507	0.315488	0	-3.63708	4.72365	1	3.09377	4.44455	1	-0.424797	1.29564	0	-3.51857	4.66645	1
ZMO0501	ZMO1_ZMO0501	polysaccharide synthesis protein GtrA	0.390108	1.81022	0	-3.34779	5.38821	1	4.60863	7.6214	3.88351	7.56631	-3.01278	4.60648	1	0.72512	2.22222	0	-2.95768	4.57464	1	3.7379	4.97906	1	0.0550952	0.150829	0	-3.6828	4.95338	1
ZMO1420	purE	5-(carboxyamino)imidazole ribonucleotide mutase PurE	-0.0377425	0.118955	0	-3.30633	5.05105	1	5.51408	8.95012	5.68153	8.85815	-3.43604	4.51883	1	-0.167454	0.439411	0	-3.34407	4.47206	1	3.26859	4.43272	1	0.0919688	0.219146	0	-3.17662	4.38356	1
ZMO1792	ilvD	dihydroxy-acid dehydratase	0.0605275	0.482746	0	-3.27078	6.3355	1	5.19217	8.74344	5.41213	8.40243	-3.55127	5.87693	1	-0.219955	1.33506	0	-3.21026	5.70186	1	3.33131	5.76604	1	0.34101	1.94023	0	-2.9903	5.57881	1
ZMO0081	cheB1	chemotaxis signal transduction response regulator CheB	-0.713821	4.48655	0	0.771437	4.62042	0	7.70857	7.08118	8.56644	7.65095	0.627387	3.67091	0	-0.857872	4.20641	0	0.0576164	0.516684	0	-1.48526	5.1537	1	-0.56977	3.50721	0	0.915488	4.31819	0
ZMO1225	rpsF	ribosomal protein S6	-0.0917036	0.74214	0	-3.2374	6.24937	1	9.54568	12.8227	9.67698	12.8748	-3.277	5.66927	1	-0.131301	0.752417	0	-3.32911	5.69663	1	3.1457	5.59839	1	-0.0521061	0.258689	0	-3.19781	5.62686	1
ZMO0083	cheA1	CheA signal transduction histidine kinase	-0.748953	3.24432	0	0.529083	2.66827	0	8.14668	7.63269	8.91072	8.36655	0.513993	2.07434	0	-0.764043	2.70236	0	-0.21987	0.96896	0	-1.27804	3.56177	1	-0.733863	2.63671	0	0.544173	2.16189	0
ZMO0084	cheX	chemotaxis protein CheX	-0.436408	1.54579	0	0.978132	2.77578	0	10.2279	9.49064	10.9052	9.68615	0.737232	1.79476	0	-0.677309	1.67396	0	0.541724	1.37453	0	-1.41454	2.81249	1	-0.195508	0.458562	0	1.21903	2.56986	1
ZMO1211	gor	glutathione reductase	-2.76114	4.35649	1	1.36383	3.15506	1	7.18914	6.38113	10.5061	8.58644	0.808011	1.77724	0	-3.31695	4.07605	1	-1.39731	2.62277	1	-4.12497	4.45094	1	-2.20532	3.3805	1	1.91965	3.14714	1
ZMO0856	xseB	exodeoxyribonuclease VII small subunit	0.158197	0.633229	0	-3.22755	5.05492	1	7.569	10.7766	7.39085	10.6384	-3.2076	4.44568	1	0.178151	0.487002	0	-3.06935	4.36979	1	3.38575	4.53885	1	0.138243	0.362263	0	-3.24751	4.46698	1
ZMO0725	rplK	ribosomal protein L11	0.23702	0.914174	0	-3.22076	4.92577	1	9.48965	12.6627	9.20496	12.4734	-3.17309	4.30211	1	0.28469	0.765302	0	-2.98374	4.19631	1	3.45778	4.45005	1	0.18935	0.480474	0	-3.26843	4.35306	1
ZMO0726	rplA	ribosomal protein L1	0.3126	1.88339	0	-3.21604	5.78928	1	8.49046	11.589	8.06037	11.3939	-3.09854	5.1243	1	0.430094	1.84305	0	-2.90344	5.01177	1	3.52864	5.34936	1	0.195107	0.874711	0	-3.33353	5.25085	1
ZMO1155	tsf	translation elongation factor Ts	0.0778188	0.441609	0	-3.18139	5.71885	1	8.36492	11.634	8.37476	11.4685	-3.26905	5.16547	1	-0.0098405	0.0309892	0	-3.10358	5.07557	1	3.25921	5.16025	1	0.165478	0.705969	0	-3.09374	5.07008	1
ZMO0594	aroK	shikimate kinase	0.0110523	0.0210367	0	-3.17666	4.26474	1	6.3913	9.63602	6.44831	9.5569	-3.24473	3.70745	1	-0.0570114	0.0813061	0	-3.16561	3.6654	1	3.18771	3.67725	1	0.079116	0.1161	0	-3.1086	3.63447	1
ZMO0541	rpoA	DNA-directed RNA polymerase alpha subunit	0.046433	0.184334	0	-3.15094	5.28793	1	8.5648	11.8114	8.614	11.6693	-3.24657	4.74018	1	-0.0492007	0.133372	0	-3.10451	4.66292	1	3.19737	4.7138	1	0.142067	0.45008	0	-3.05531	4.63534	1
ZMO0106	leuD	3-isopropylmalate dehydratase small subunit	-0.169825	0.917567	0	-0.697349	2.89205	0	6.90761	7.92935	7.40182	7.77478	-1.02174	2.95068	1	-0.494219	1.80782	0	-0.867174	2.68084	0	0.527524	1.90334	0	0.154568	0.561097	0	-0.372956	1.4203	0
ZMO0109	ZMO1_ZMO0109	hypothetical protein	-0.093737	0.95786	0	-0.923646	4.44694	0	7.27783	8.14562	7.31571	8.29521	-0.867791	3.7454	0	-0.0378823	0.229034	0	-1.01738	4.01736	1	0.829909	3.66934	0	-0.149592	1.08545	0	-0.979501	3.95235	0
ZMO1452	araJ1	MFS family predicted arabinose efflux permease araJ	-0.169648	1.14095	0	-3.14253	5.83384	1	3.80333	7.11705	4.14416	7.11551	-3.31371	5.32506	1	-0.34083	1.58274	0	-3.31218	5.32426	1	2.97288	5.13714	1	0.00153356	0.00508052	0	-2.97135	5.13624	1
ZMO2071	ZMO1_ZMO2071	hypothetical protein	0.303241	0.215568	0	-3.12342	2.33292	1	2.70817	5.8268	2.40014	5.52836	-3.11863	1.80419	1	0.308037	0.148296	0	-2.82018	1.66092	1	3.42666	1.94265	1	0.298445	0.143153	0	-3.12822	1.80864	1
ZMO0113	pabB	aminodeoxychorismate synthase component 1 PabB	0.148995	1.63137	0	0.90082	4.56475	0	8.17351	7.41864	8.17046	7.12369	0.754867	3.66692	0	0.00304258	0.017116	0	1.04981	4.23149	1	-0.751825	3.66005	0	0.294947	2.12478	0	1.04677	4.22651	1
ZMO1518	cbbF3	inositol monophosphatase	0.00645952	0.0229928	0	-3.07118	5.28388	1	7.60178	10.5053	7.42763	10.6665	-2.90349	4.58761	1	0.174146	0.585436	0	-3.06472	4.68088	1	3.07764	4.68814	1	-0.161226	0.53566	0	-3.23886	4.77632	1
ZMO1249	ZMO1_ZMO1249	hypothetical protein	-0.890318	0.481675	0	-3.06998	1.72704	1	0.40165	4.17032	1.99066	4.36195	-3.76867	1.53096	1	-1.58901	0.629971	0	-3.9603	1.59843	1	2.17967	0.894633	0	-0.191628	0.0583749	0	-2.37129	0.978242	0
ZMO0519	rplW	ribosomal protein L23	0.0438248	0.136765	0	-3.05888	4.8763	1	9.06801	12.1417	9.03902	12.0831	-3.07371	4.28685	1	0.0289931	0.0600586	0	-3.01505	4.25372	1	3.1027	4.30301	1	0.0586566	0.128663	0	-3.04405	4.27017	1
ZMO1116	gltD	glutamate synthase small subunit	-0.0392879	0.194334	0	-3.03802	5.59488	1	5.61638	8.90531	5.90658	8.69369	-3.28893	5.132	1	-0.290194	1.24183	0	-3.07731	5.01693	1	2.99873	4.97219	1	0.211618	0.899544	0	-2.78712	4.84566	1
ZMO0677	leuB	3-isopropylmalate dehydrogenase	-0.116649	1.83884	0	-3.00035	7.32711	1	6.94389	10.1299	7.24618	10.0609	-3.18599	6.82954	1	-0.30229	2.78672	0	-3.117	6.79152	1	2.8837	6.65646	1	0.0689923	0.798091	0	-2.81471	6.61442	1
ZMO0784	gatC	glutamyl-tRNA(Gln) amidotransferase C subunit	0.0623267	0.302329	0	-2.99798	5.43773	1	7.5975	10.4974	7.43711	10.5332	-2.89993	4.78046	1	0.160382	0.606342	0	-2.93566	4.80162	1	3.06031	4.87348	1	-0.0357285	0.10893	0	-3.09604	4.89355	1
ZMO0492	glnB	nitrogen regulatory protein PII	-0.206388	1.10038	0	-2.97749	5.33805	1	6.58813	10.0278	7.25672	9.77201	-3.4397	4.98793	1	-0.668595	2.23329	0	-3.18388	4.85431	1	2.7711	4.6145	1	0.255819	0.960366	0	-2.51529	4.44748	1
ZMO0100	ZMO1_ZMO0100	HxlR family transcriptional regulator	0.327753	0.297261	0	-2.97652	2.57694	1	3.38761	6.03944	2.73516	6.03638	-2.65182	1.86059	1	0.652453	0.442928	0	-2.64877	1.85891	1	3.30428	2.19295	1	0.00305358	0.00157511	0	-3.30122	2.19151	1
ZMO0137	ZMO1_ZMO0137	Sel1 domain protein repeat-containing protein	0.0355931	0.0848017	0	-0.787037	2.21321	0	4.44166	5.5806	4.75797	5.1931	-1.13894	2.24907	1	-0.316308	0.683928	0	-0.751444	1.63229	0	0.82263	1.76004	0	0.387494	0.856294	0	-0.435136	0.969114	0
ZMO0518	rplD	ribosomal protein L4	0.231219	0.654248	0	-2.95889	4.29942	1	8.5812	11.5517	8.36158	11.3089	-2.97049	3.71234	1	0.219622	0.41293	0	-2.72767	3.56725	1	3.19011	3.83407	1	0.242816	0.464236	0	-2.94729	3.69899	1
ZMO0142	ZMO1_ZMO0142	YggS family pyridoxal phosphate enzyme	0.465011	2.41635	0	-0.85591	3.42349	0	8.12272	8.81901	7.49809	8.51362	-0.696288	2.50775	0	0.624632	2.33473	0	-0.390899	1.63462	0	1.32092	3.57155	1	0.30539	1.30965	0	-1.01553	3.12805	1
ZMO1900	plsX	fatty acid/phospholipid synthesis protein PlsX	0.301618	0.829301	0	-2.94926	4.20257	1	7.57863	10.4423	7.19141	10.2263	-2.86365	3.55975	1	0.387226	0.745417	0	-2.64764	3.42682	1	3.25088	3.77568	1	0.21601	0.380669	0	-3.03487	3.65848	1
ZMO0156	ZMO1_ZMO0156	hypothetical protein	0.135866	1.48591	0	-2.94497	6.59101	1	7.73263	10.7083	7.62746	10.5417	-2.97567	6.00754	1	0.105161	0.812416	0	-2.8091	5.90762	1	3.08083	6.0678	1	0.16657	1.30288	0	-2.91426	5.97137	1
ZMO0540	rpsK	ribosomal protein S11	0.0144119	0.0620122	0	-2.9376	5.46858	1	7.96048	11.0599	8.10787	10.8837	-3.0994	4.9614	1	-0.147391	0.574955	0	-2.92319	4.8602	1	2.95201	4.87716	1	0.176214	0.704548	0	-2.7758	4.7708	1
ZMO1227	rplI	ribosomal protein L9	0.0733439	0.355139	0	-2.92914	5.35486	1	9.61623	12.617	9.61449	12.472	-3.00075	4.797	1	0.0017385	0.0046851	0	-2.8558	4.71149	1	3.00249	4.79801	1	0.144949	0.524559	0	-2.85754	4.71254	1
ZMO0698	ZMO1_ZMO0698	putative helix-turn-helix XRE-family like protein	-0.0980812	0.564064	0	-2.92324	5.53653	1	3.00873	6.16158	3.33643	6.03004	-3.15285	5.06727	1	-0.327699	1.39899	0	-3.02132	4.99355	1	2.82515	4.87748	1	0.131537	0.530524	0	-2.69362	4.79508	1
ZMO0972	ZMO1_ZMO0972	hopanoid biosynthesis associated glycosyl transferase protein HpnI	0.242912	1.47752	0	-2.88816	5.53824	1	6.52615	9.28857	6.1575	9.1714	-2.76243	4.86123	1	0.36865	1.57233	0	-2.64525	4.78634	1	3.13108	5.07787	1	0.117173	0.470954	0	-3.0139	5.01189	1
ZMO1531	purS	phosphoribosylformylglycinamidine synthase subunit PurS	0.144251	0.573387	0	-2.88641	4.87143	1	7.29337	10.0829	7.05226	10.0355	-2.78955	4.215	1	0.241111	0.693651	0	-2.74216	4.18555	1	3.03066	4.3576	1	0.0473912	0.108125	0	-2.98327	4.33047	1
ZMO0462	pyrG	CTP synthase	0.0534587	0.311187	0	-2.83435	5.64949	1	6.69915	9.49553	6.60771	9.48005	-2.79637	5.02586	1	0.0914402	0.388489	0	-2.7809	5.01626	1	2.88781	5.08153	1	0.0154772	0.053758	0	-2.87234	5.07223	1
ZMO0220	fdxA	ferredoxin	0.248841	1.2748	0	-2.82807	5.18395	1	9.29492	11.9175	8.84055	11.8741	-2.62254	4.45482	1	0.45437	1.60737	0	-2.57923	4.42612	1	3.07691	4.73047	1	0.0433126	0.122159	0	-3.0336	4.70599	1
ZMO0864	cdd	cytidine deaminase	0.00493893	0.0449452	0	-2.82404	6.72779	1	5.92269	8.7449	5.91592	8.74179	-2.82221	6.12512	1	0.00677168	0.0435133	0	-2.8191	6.12321	1	2.82898	6.12928	1	0.00310619	0.0194732	0	-2.82587	6.12737	1
ZMO1013	ZMO1_ZMO1013	septum formation inhibitor Maf	0.258112	0.454645	0	-2.82161	3.49066	1	5.08801	7.65885	4.57913	7.65151	-2.57085	2.75617	1	0.50888	0.666747	0	-2.5635	2.75148	1	3.07972	3.05489	1	0.00734412	0.00696699	0	-3.07238	3.05091	1
ZMO0506	prfB	peptide chain release factor 2	0.323901	0.519424	0	-2.80245	3.28912	1	3.37668	5.78653	2.66018	5.85522	-2.40985	2.46902	1	0.716498	0.860197	0	-2.47854	2.51412	1	3.12635	2.89308	1	-0.0686962	0.0615661	0	-3.19504	2.92905	1
ZMO0169	ZMO1_ZMO0169	short-chain dehydrogenase/reductase	0.302183	1.08126	0	0.74495	2.32131	0	10.8358	9.69042	10.1332	9.78864	1.14536	2.45401	1	0.702588	1.71192	0	1.04713	2.31173	1	-0.442767	1.12067	0	-0.098222	0.204101	0	0.344545	0.862355	0
ZMO0539	rpsM	ribosomal protein S13	-0.0466713	0.230282	0	-2.79866	5.41167	1	8.36764	11.3529	8.60089	11.213	-2.98524	4.92348	1	-0.23325	0.972635	0	-2.84533	4.84051	1	2.75199	4.78287	1	0.139907	0.551269	0	-2.61208	4.69276	1
ZMO0249	rpmG	ribosomal protein L33	0.112693	0.145897	0	-2.76618	3.18797	1	11.7926	14.482	11.6032	14.4461	-2.68939	2.5697	1	0.189484	0.177192	0	-2.65349	2.54801	1	2.87888	2.68021	1	0.035902	0.0297539	0	-2.84298	2.65977	1
ZMO1057	ZMO1_ZMO1057	GCN5-related N-acetyltransferase	0.340119	1.75971	0	-2.76422	5.23331	1	5.51598	8.10584	5.00149	7.94009	-2.58985	4.5217	1	0.514491	1.8573	0	-2.4241	4.40772	1	3.10434	4.83451	1	0.165748	0.603621	0	-2.93859	4.73971	1
ZMO1507	ppa	inorganic diphosphatase	0.266114	1.22603	0	-2.76109	4.95635	1	9.04685	11.6433	8.61608	11.5418	-2.59643	4.25241	1	0.430777	1.39318	0	-2.49498	4.1839	1	3.02721	4.51674	1	0.101452	0.28358	0	-2.92575	4.45798	1
ZMO0177	gap	type I glyceraldehyde-3-phosphate dehydrogenase	0.341946	1.09527	0	0.663893	1.97317	0	14.3955	13.7154	14.0373	13.3896	0.680096	1.51406	0	0.358149	0.797033	0	1.00584	2.07733	1	-0.321947	0.707996	0	0.325743	0.717365	0	0.64769	1.44941	0
ZMO1519	prs	ribose-phosphate pyrophosphokinase	0.254471	1.07815	0	-2.75237	4.80483	1	8.21665	10.7812	7.77434	10.7146	-2.56453	4.08604	1	0.442311	1.31983	0	-2.4979	4.04089	1	3.00684	4.35954	1	0.0666313	0.159305	0	-2.94021	4.32096	1
ZMO0183	ZMO1_ZMO0183	ABC transporter-like protein	0.361278	2.02863	0	-0.940963	3.58944	0	9.13489	9.80666	8.50442	9.71457	-0.671772	2.45532	0	0.63047	2.35438	0	-0.579685	2.22254	0	1.30224	3.55269	1	0.0920866	0.35131	0	-1.21015	3.4284	1
ZMO0728	rplL	ribosomal protein L7/L12	0.093362	0.692557	0	-2.68923	5.78936	1	11.4546	14.1938	11.4112	14.0505	-2.7392	5.22068	1	0.0433931	0.191471	0	-2.59587	5.12764	1	2.78259	5.24789	1	0.143331	0.759149	0	-2.63926	5.15634	1
ZMO1358	rpsT	ribosomal protein S20	0.0545425	0.079395	0	-2.6566	3.40553	1	10.1498	12.6845	9.97336	12.7519	-2.5347	2.7493	1	0.17645	0.198096	0	-2.60206	2.79234	1	2.71115	2.85996	1	-0.0673653	0.0686828	0	-2.77851	2.90051	1
ZMO0432	rocF	ureohydrolase-like protein	-2.31582	4.16942	1	-0.515695	1.72658	0	6.46287	7.11032	8.91045	9.29439	-0.647445	1.56092	0	-2.44757	3.67111	1	-2.83152	3.91989	1	-1.80013	3.15185	1	-2.18407	3.47763	1	-0.383946	0.940755	0
ZMO0536	rplO	ribosomal protein L15	0.17525	0.746012	0	-2.64215	4.78336	1	8.74677	11.3492	8.53182	11.2137	-2.60245	4.16007	1	0.214949	0.635433	0	-2.4669	4.06826	1	2.8174	4.2965	1	0.135551	0.372299	0	-2.68185	4.21171	1
ZMO2031	ZMO1_ZMO2031	ribosomal protein L32	0.261283	0.575986	0	-2.6357	3.70091	1	7.83345	10.5751	7.67811	10.2079	-2.74165	3.1813	1	0.155334	0.210781	0	-2.37442	2.94147	1	2.89699	3.27388	1	0.367233	0.571904	0	-2.52975	3.04681	1
ZMO0193	ZMO1_ZMO0193	Rne/Rng family ribonuclease	0.155191	2.04356	0	-0.867639	4.9185	0	8.59673	9.4227	8.39987	9.30918	-0.825967	4.23587	0	0.196864	1.881	0	-0.712448	3.98212	0	1.02283	4.60409	1	0.113519	1.15262	0	-0.909312	4.40129	0
ZMO0195	amiA	N-acetylmuramoyl-L-alanine amidase	0.31138	2.34839	0	-0.947322	4.2082	0	5.27454	6.01887	4.76017	5.91048	-0.744337	3.20774	0	0.514365	2.59712	0	-0.635942	2.94508	0	1.2587	4.10107	1	0.108395	0.640797	0	-1.15031	3.9467	1
ZMO0198	prfB	peptide chain release factor 2	0.297296	2.13216	0	-0.761054	3.67549	0	7.77032	8.41513	7.35678	8.23408	-0.644813	2.81549	0	0.413537	2.10675	0	-0.463758	2.28455	0	1.05835	3.64687	1	0.181055	1.01495	0	-0.877295	3.32895	0
ZMO0201	trpG	glutamine amidotransferase of anthranilate synthase	0.291491	1.11319	0	-0.810774	2.55987	0	7.6419	8.36997	7.26771	8.16118	-0.728074	1.85672	0	0.37419	1.00824	0	-0.519283	1.39082	0	1.10226	2.49638	1	0.208792	0.527664	0	-0.893473	2.16524	0
ZMO0202	mcpA1	methyl-accepting chemotaxis sensory transducer	0.744972	2.89725	0	0.427924	2.01455	0	8.90126	8.40964	8.09259	7.72837	0.491628	1.71009	0	0.808676	2.4663	0	1.1729	3.07555	1	0.317048	1.14534	0	0.681268	2.19589	0	0.364219	1.3105	0
ZMO2013	ZMO1_ZMO2013	hypothetical protein	-0.414375	0.646252	0	-2.63275	3.09011	1	9.3111	12.0169	9.7985	12.3582	-2.70577	2.56493	1	-0.4874	0.522979	0	-3.04712	2.75831	1	2.21837	2.24909	1	-0.341351	0.345279	0	-2.55972	2.47567	1
ZMO1501	hisA	1-(5-phosphoribosyl)-5-[(5-phosphoribosylamino)methylideneamino] imidazole-4-carboxamide isomerase	-0.0183869	0.0300082	0	-2.6114	3.64993	1	5.462	8.16998	5.57697	8.09178	-2.70798	3.12598	1	-0.114972	0.146595	0	-2.62978	3.07701	1	2.59301	3.05352	1	0.0781979	0.0959075	0	-2.51481	3.00253	1
ZMO0278	rnd1	ribonuclease D	0.391362	1.13365	0	-2.60874	4.05686	1	7.92066	10.2266	7.22653	10.138	-2.30598	3.25753	1	0.694124	1.40847	0	-2.21738	3.19172	1	3.00011	3.70326	1	0.0886004	0.143134	0	-2.91151	3.6522	1
ZMO0542	rplQ	ribosomal protein L17	-0.0479553	0.164767	0	-2.60309	4.72982	1	8.97166	11.7882	9.23305	11.6227	-2.81653	4.26826	1	-0.26139	0.777368	0	-2.65105	4.16419	1	2.55514	4.10092	1	0.165479	0.461167	0	-2.38966	3.98611	1
ZMO0793	ZMO1_ZMO0793	hypothetical protein	-1.02921	0.927438	0	-2.59905	2.12904	1	0.303477	2.95868	1.38884	3.93174	-2.6552	1.65068	1	-1.08536	0.671595	0	-3.62826	2.10914	1	1.56984	1.00418	0	-0.973061	0.592997	0	-2.5429	1.59091	1
ZMO1928	groES	chaperonin Cpn10	0.325747	1.06126	0	-2.5951	4.25097	1	11.4227	13.9822	11.0614	13.692	-2.55956	3.63423	1	0.36129	0.82032	0	-2.26935	3.43005	1	2.92085	3.85943	1	0.290203	0.642213	0	-2.63064	3.68086	1
ZMO1494	argB	acetylglutamate kinase	-0.0335218	0.210539	0	-2.58431	5.71149	1	5.73178	8.43896	5.88817	8.34961	-2.70718	5.19147	1	-0.156388	0.830903	0	-2.61783	5.13338	1	2.55079	5.08848	1	0.0893444	0.439121	0	-2.46144	5.02679	1
ZMO0219	helY	putative DEAD/DEAH box helicase	-0.409794	2.44191	0	0.931887	3.81026	0	6.68574	6.09171	7.43339	6.16365	0.594024	2.48142	0	-0.747656	2.85585	0	0.522093	2.2767	0	-1.34168	3.84083	1	-0.0719317	0.309865	0	1.26975	3.74675	1
ZMO1075	ffh	signal recognition particle protein	0.231288	1.35147	0	-2.56028	5.24541	1	7.1199	9.56293	6.77136	9.44889	-2.44303	4.56528	1	0.348543	1.43287	0	-2.32899	4.48285	1	2.79157	4.79551	1	0.114033	0.431181	0	-2.67754	4.72347	1
ZMO2004	ZMO1_ZMO2004	ribosomal protein S19	0.121389	0.327018	0	-2.55371	4.12624	1	9.72967	12.3565	9.68142	12.162	-2.62685	3.58227	1	0.0482512	0.0787978	0	-2.43233	3.45177	1	2.6751	3.6132	1	0.194527	0.37837	0	-2.48058	3.48504	1
ZMO1144	ZMO1_ZMO1144	teicoplanin resistance protein VanZ	0.328052	0.518009	0	-2.55091	3.10601	1	4.42663	6.72303	3.84407	6.64949	-2.2964	2.36817	1	0.582564	0.672558	0	-2.22286	2.31674	1	2.87896	2.73264	1	0.0735403	0.0651338	0	-2.80542	2.69037	1
ZMO1229	folE	GTP cyclohydrolase I FolE	-0.072977	0.274172	0	-2.53894	4.73147	1	6.19511	8.81211	6.34614	8.80704	-2.61699	4.18649	1	-0.151024	0.427254	0	-2.61192	4.18316	1	2.46597	4.08443	1	0.00507027	0.0110729	0	-2.4609	4.0809	1
ZMO0503	ZMO1_ZMO0503	glycosyl transferase family 2	0.000552168	0.00152584	0	-2.53197	4.55328	1	5.46315	8.06697	5.53445	7.99457	-2.60383	4.00538	1	-0.0713026	0.160294	0	-2.53142	3.95707	1	2.53252	3.95782	1	0.072407	0.163085	0	-2.46012	3.90816	1
ZMO1547	ZMO1_ZMO1547	transcriptional regulator TetR family	-0.0325742	0.0987495	0	-2.53172	4.55044	1	5.3463	7.98787	5.48873	7.9106	-2.64157	4.02739	1	-0.142423	0.354156	0	-2.56429	3.97652	1	2.49914	3.93245	1	0.0772742	0.175181	0	-2.42187	3.87871	1
ZMO2067	ZMO1_ZMO2067	hypothetical protein	-0.0600937	0.165606	0	-2.52933	4.29905	1	9.95501	12.4339	9.96469	12.5444	-2.47891	3.67101	1	-0.0096722	0.0165995	0	-2.58943	3.74534	1	2.46924	3.66436	1	-0.110515	0.223173	0	-2.57976	3.73896	1
ZMO1520	ZMO1_ZMO1520	hypothetical protein	0.202831	0.362514	0	-2.52539	3.38258	1	8.35662	10.7329	8.00468	10.6792	-2.37629	2.70438	1	0.351937	0.460255	0	-2.32256	2.66708	1	2.72822	2.93163	1	0.0537263	0.0561942	0	-2.6745	2.89871	1
ZMO0027	purH	bifunctional phosphoribosyl aminoimidazole carboxamide formyltransferase/IMP cyclohydrolase	0.272523	3.07378	0	-2.52135	6.90419	1	7.35427	9.74114	6.94727	9.60309	-2.38687	6.20743	1	0.406997	3.16494	0	-2.24882	6.10406	1	2.79387	6.48069	1	0.138048	1.49262	0	-2.65582	6.39273	1
ZMO0239	atpA	ATP synthase F0F1 alpha subunit	0.569931	1.9301	0	-0.529787	1.82266	0	11.5336	11.8051	10.7054	11.4935	-0.271481	0.671665	0	0.828237	1.9707	0	0.040144	0.0770239	0	1.09972	2.40959	1	0.311625	0.783623	0	-0.788094	1.89679	0
ZMO0133	ZMO1_ZMO0133	Sel1 domain protein repeat-containing protein	-0.221877	0.516759	0	-2.51443	3.73915	1	3.04801	5.46334	3.17078	5.78432	-2.41533	3.08559	1	-0.122776	0.174627	0	-2.73631	3.29488	1	2.29256	2.99866	1	-0.320979	0.530512	0	-2.61353	3.21767	1
ZMO0857	ZMO1_ZMO0857	DUF1013 domain-containing protein	-0.0344569	0.205039	0	-2.51236	5.57463	1	7.35598	9.77834	7.30043	9.9028	-2.42235	4.91141	1	0.0555514	0.23824	0	-2.54682	4.99806	1	2.47791	4.95061	1	-0.124465	0.607858	0	-2.60237	5.03538	1
ZMO1366	rpsD	30S ribosomal protein S4	0.15717	1.43304	0	-2.51073	5.99155	1	10.176	12.6391	9.97118	12.5295	-2.46311	5.35751	1	0.204787	1.32854	0	-2.35356	5.27871	1	2.6679	5.49589	1	0.109553	0.691467	0	-2.55835	5.42323	1
ZMO0524	rpmC	ribosomal protein L29	-0.0161237	0.0354336	0	-2.50453	4.07762	1	8.29131	10.9554	8.46699	10.812	-2.66409	3.59109	1	-0.175684	0.332486	0	-2.52066	3.49715	1	2.48841	3.47533	1	0.143437	0.262718	0	-2.34497	3.37491	1
ZMO2070	ZMO1_ZMO2070	hypothetical protein	-0.552437	1.26425	0	-2.47506	3.5684	1	2.01187	4.60706	2.68444	5.03937	-2.59519	3.06438	1	-0.672568	1.09049	0	-3.0275	3.32283	1	1.92262	2.57111	1	-0.432306	0.677227	0	-2.35493	2.90297	1
ZMO1794	ZMO1_ZMO1794	hypothetical protein	0.0890564	0.153667	0	-2.44542	3.45525	1	8.48655	10.9661	8.43159	10.8429	-2.47953	2.89781	1	0.0549538	0.0623188	0	-2.35637	2.81377	1	2.53448	2.93409	1	0.123159	0.14987	0	-2.41132	2.85174	1
ZMO0254	cyaB	type I secretion system ATPase	-0.188326	0.588086	0	0.818048	2.33551	0	4.22544	3.36523	4.3716	3.59571	0.86021	1.88225	0	-0.146164	0.292619	0	0.629721	1.44704	0	-1.00637	2.11841	1	-0.230489	0.497629	0	0.775885	1.73271	0
ZMO1603	ZMO1_ZMO1603	putative protein tyrosine phosphatase	-2.27836	5.18307	1	1.98709	4.9464	1	8.76569	7.40752	11.673	9.05696	1.35817	3.69622	1	-2.90728	5.00516	1	-0.291276	1.30736	0	-4.26545	5.66908	1	-1.64945	4.02835	1	2.61601	4.82264	1
ZMO0678	tdsD	nitroreductase	-2.25148	6.21674	1	0.156405	1.75333	0	5.80898	5.28659	7.69447	7.90406	0.522391	3.10937	0	-1.88549	5.30821	1	-2.09507	5.49081	1	-2.40788	5.73204	1	-2.61746	5.87678	1	-0.209582	1.67687	0
ZMO0262	ccmB	cytochrome c-type biogenesis protein CcmB	0.175622	0.7906	0	0.748735	2.72787	0	5.10895	3.97768	4.55079	4.18459	1.13127	2.83646	1	0.558158	1.73698	0	0.924356	2.50751	0	-0.573113	1.77486	0	-0.206914	0.644319	0	0.366198	1.18703	0
ZMO1421	purK	phosphoribosylaminoimidazole carboxylase ATPase subunit PurK	0.0146704	0.0803343	0	-2.42672	5.52682	1	6.66588	9.16173	6.72033	9.07794	-2.49584	4.97536	1	-0.0544473	0.234712	0	-2.41205	4.91631	1	2.44139	4.93722	1	0.0837881	0.38718	0	-2.35761	4.87684	1
ZMO0176	tklB	transketolase	0.317614	2.09034	0	-2.42579	5.51176	1	9.2735	11.6615	8.91806	11.3817	-2.38796	4.8846	1	0.355442	1.74373	0	-2.10818	4.66933	1	2.74341	5.12462	1	0.279786	1.41726	0	-2.46362	4.93853	1
ZMO1079	rplS	ribosomal protein L19	0.210041	0.558613	0	-2.41775	3.88084	1	7.70535	10.0345	7.40674	9.91305	-2.32919	3.22941	1	0.298603	0.561996	0	-2.20771	3.13958	1	2.62779	3.43281	1	0.12148	0.198167	0	-2.50631	3.35283	1
ZMO1712	ZMO1_ZMO1712	peptidylprolyl isomerase FKBP-type	0.0438692	0.20242	0	-2.4134	5.06723	1	5.92502	8.39896	5.94169	8.29455	-2.47393	4.51132	1	-0.0166622	0.0483116	0	-2.36953	4.43701	1	2.45727	4.49967	1	0.104401	0.369536	0	-2.35287	4.42485	1
ZMO0268	ZMO1_ZMO0268	hypothetical protein	-0.0673648	0.229969	0	-0.87951	2.8067	0	4.92609	5.95269	5.14055	5.87296	-1.02661	2.49467	1	-0.214465	0.590003	0	-0.946875	2.36573	0	0.812145	2.12611	0	0.0797351	0.187696	0	-0.73241	1.96929	0
ZMO0807	rimO	ribosomal protein S12 methylthiotransferase RimO	-0.0328052	0.210424	0	-2.4121	5.62856	1	5.32683	7.72929	5.35	7.77174	-2.40246	5.02138	1	-0.0231665	0.097068	0	-2.44491	5.05168	1	2.3793	5.00462	1	-0.0424438	0.190149	0	-2.42174	5.03521	1
ZMO0855	ispA2	geranylgeranyl pyrophosphate synthase	0.0766862	0.555735	0	-2.40965	5.60579	1	7.33075	9.7793	7.29297	9.66371	-2.44855	5.03329	1	0.0377809	0.164453	0	-2.33296	4.94965	1	2.48633	5.05978	1	0.115592	0.598021	0	-2.37074	4.97743	1
ZMO0727	rplJ	ribosomal protein L10	0.105703	1.73502	0	-2.40827	6.99154	1	11.101	13.5604	11.0464	13.4036	-2.45939	6.42631	1	0.05459	0.632408	0	-2.30257	6.31196	1	2.51398	6.46442	1	0.156815	1.80381	0	-2.35716	6.35262	1
ZMO1140	ilvH	acetolactate synthase small subunit	-0.425252	1.89256	0	-2.40755	4.76587	1	7.12197	9.87665	7.89436	9.95477	-2.75468	4.40037	1	-0.772382	2.274	0	-2.8328	4.44855	1	1.9823	3.83566	1	-0.0781217	0.216428	0	-2.06042	3.90175	1
ZMO0911	ZMO1_ZMO0911	polysaccharide export system periplasmic protein	-0.115105	0.872427	0	-2.39842	5.59052	1	6.61691	9.11555	6.83223	9.13043	-2.49864	5.06117	1	-0.215328	1.16589	0	-2.51352	5.07145	1	2.28331	4.90531	1	-0.0148832	0.0593601	0	-2.2982	4.91654	1
ZMO0433	gmk	guanylate kinase	0.1214	0.242994	0	-2.38258	3.56981	1	6.44423	8.79009	6.28611	8.70541	-2.34586	2.96105	1	0.158118	0.221072	0	-2.26118	2.90014	1	2.50398	3.0696	1	0.0846824	0.109827	0	-2.4193	3.01227	1
ZMO1733	oxyR	transcriptional regulator OxyR	-0.0213174	0.170906	0	-2.38166	6.03624	1	8.97183	11.1532	8.79289	11.3748	-2.18141	5.28318	1	0.178934	1.25916	0	-2.40298	5.45075	1	2.36035	5.41973	1	-0.221569	1.53287	0	-2.58191	5.57522	1
ZMO0946	tig	trigger factor	0.178259	0.595816	0	-2.3787	4.23042	1	8.13539	10.46	7.90304	10.3358	-2.32461	3.59824	1	0.232349	0.542408	0	-2.20044	3.50505	1	2.55696	3.76048	1	0.124168	0.261586	0	-2.43279	3.67563	1
ZMO0283	ZMO1_ZMO0283	hydrophobe/amphiphile efflux-1 (HAE1) family RND efflux system transporter	-0.464408	2.59128	0	0.770994	3.43318	0	7.13105	6.45509	7.69049	6.82446	0.675955	2.63797	0	-0.559447	2.33473	0	0.306585	1.45526	0	-1.2354	3.64514	1	-0.36937	1.70976	0	0.866032	3.04617	0
ZMO0285	ZMO1_ZMO0285	NodT family RND efflux system outer membrane lipoprotein	-0.395291	2.08774	0	0.809589	3.24877	0	7.28885	6.60905	7.81393	6.87455	0.679799	2.39281	0	-0.525081	1.99278	0	0.414298	1.64878	0	-1.20488	3.33471	1	-0.265501	1.08929	0	0.939379	2.91845	0
ZMO1012	ZMO1_ZMO1012	hypothetical protein	-0.162	0.626357	0	-2.35967	4.45645	1	4.0426	6.54296	4.34529	6.56427	-2.50036	3.96042	1	-0.302688	0.854495	0	-2.52167	3.97496	1	2.19767	3.73989	1	-0.0213111	0.0441955	0	-2.21898	3.75635	1
ZMO1194	dprA	DNA protecting protein DprA	-0.012468	0.0258705	0	-2.3363	3.87699	1	4.12865	6.45188	4.12806	6.47742	-2.32323	3.27895	1	0.000598251	0.000854023	0	-2.34876	3.29736	1	2.32383	3.27939	1	-0.0255343	0.03793	0	-2.34936	3.29779	1
ZMO2045	ZMO1_ZMO2045	hypothetical protein	0.70312	0.785653	0	-2.32893	2.04876	1	1.04024	3.13119	0.0991421	2.66605	-2.09095	1.63957	1	0.941096	0.675688	0	-1.62581	1.35753	1	3.03205	1.8383	1	0.465145	0.389392	0	-2.5669	1.64229	1
ZMO0987	ZMO1_ZMO0987	TraR/DksA family transcriptional regulator	-0.19704	2.37615	0	-2.32405	6.58385	1	8.81791	11.132	9.00498	11.339	-2.31408	5.97494	1	-0.187073	1.77092	0	-2.52109	6.12358	1	2.12701	5.82872	1	-0.207007	1.91887	0	-2.33402	5.98982	1
ZMO1307	fumA	iron-dependent fumarate hydratase	-0.084011	0.268504	0	-2.31983	4.30201	1	4.20712	6.75829	4.52248	6.61095	-2.55118	3.87052	1	-0.315361	0.825575	0	-2.40384	3.76891	1	2.23582	3.64543	1	0.147339	0.344829	0	-2.08848	3.52959	1
ZMO0296	ZMO1_ZMO0296	tRNA-specific adenosine deaminase	0.375841	0.781673	0	-0.992181	1.95721	0	4.61395	4.85412	3.4861	5.23029	-0.240167	0.312969	0	1.12786	1.64159	1	-0.616339	0.91796	0	1.36802	1.91945	1	-0.376172	0.52799	0	-1.74419	2.29106	1
ZMO2069	ZMO1_ZMO2069	hypothetical protein	-0.90942	1.83879	0	-2.3142	3.00802	1	0.915596	3.523	2.11822	4.13921	-2.6074	2.60117	1	-1.20262	1.65233	1	-3.22362	2.87168	1	1.40478	2.08105	1	-0.616215	1.14583	0	-2.02099	2.53523	1
ZMO0306	ZMO1_ZMO0306	glycosyl transferase group 1	-0.606579	3.52728	0	0.193421	1.70272	0	6.06949	6.42532	7.22532	6.48265	-0.355834	2.09053	0	-1.15583	4.03608	1	-0.413158	2.32253	0	-0.799999	3.40907	0	-0.0573236	0.323188	0	0.742676	3.28362	0
ZMO0307	kpsC	capsule polysaccharide biosynthesis protein	-0.881153	3.74207	0	-0.104483	0.725524	0	5.20508	5.70597	6.48264	6.19072	-0.500892	2.23692	0	-1.27756	3.78456	1	-0.985636	3.3441	0	-0.776671	2.94532	0	-0.484744	2.18597	0	0.291927	1.45427	0
ZMO1625	rnpA	ribonuclease P protein component	0.21909	0.659313	0	-2.30966	3.9783	1	9.1416	11.2979	8.76918	11.2322	-2.15633	3.2724	1	0.37242	0.809616	0	-2.09057	3.22034	1	2.52874	3.54171	1	0.0657594	0.111963	0	-2.46299	3.49702	1
ZMO1554	ZMO1_ZMO1554	16S rRNA (uracil(1498)-N(3))-methyltransferase	0.4452	0.704233	0	-2.30311	2.87498	1	5.21489	7.33516	4.58685	7.0728	-2.12027	2.18535	1	0.628044	0.702268	0	-1.85791	1.98376	1	2.74831	2.59706	1	0.262356	0.255601	0	-2.48595	2.43573	1
ZMO1295	ZMO1_ZMO1295	organic radical activating enzyme	0.0835111	0.209764	0	-2.29974	3.92881	1	4.04241	6.13861	3.75536	6.25864	-2.0962	3.18357	1	0.287048	0.587525	0	-2.21623	3.27712	1	2.38325	3.39967	1	-0.120026	0.213672	0	-2.50328	3.48282	1
ZMO0321	dhfrIII	dihydrofolate reductase region	0.274775	0.778442	0	-2.28988	3.82984	1	4.46563	6.3736	3.80895	6.48073	-1.90798	2.93732	1	0.656674	1.33512	0	-2.0151	3.02808	1	2.56465	3.43312	1	-0.107125	0.176673	0	-2.67177	3.50243	1
ZMO2053	ZMO1_ZMO2053	hypothetical protein	0.0370732	0.0721191	0	-2.28903	3.65574	1	8.26824	10.7238	8.39775	10.5202	-2.45561	3.18852	1	-0.129511	0.195215	0	-2.25195	3.04376	1	2.3261	3.09782	1	0.203657	0.328987	0	-2.12244	2.9453	1
ZMO0986	serS	seryl-tRNA synthetase	0.284636	1.49508	0	-2.28175	4.87875	1	6.76146	8.91362	6.34723	8.75858	-2.15216	4.18046	1	0.414227	1.53341	0	-1.99712	4.05211	1	2.56639	4.4834	1	0.155045	0.550648	0	-2.41134	4.37604	1
ZMO0886	ZMO1_ZMO0886	DUF192 domain-containing protein	0.119774	0.407176	0	-2.27022	4.26978	1	7.38833	9.56709	7.1771	9.53877	-2.17876	3.60636	1	0.21123	0.526506	0	-2.15044	3.58412	1	2.38999	3.76397	1	0.0283191	0.0553631	0	-2.36167	3.74363	1
ZMO1324	ZMO1_ZMO1324	HPr kinase	-0.11974	0.110215	0	-2.26731	2.34822	1	2.63426	4.61302	2.46544	5.02132	-1.97875	1.62707	1	0.168821	0.109847	0	-2.38705	1.8959	1	2.14757	1.74228	1	-0.408302	0.298074	0	-2.55587	1.99781	1
ZMO1294	murQ	N-acetylmuramic acid 6-phosphate etherase MurQ	-0.0842777	0.152378	0	-2.2635	3.40503	1	4.56645	6.9453	4.76608	6.91422	-2.37885	2.90802	1	-0.199628	0.274266	0	-2.34777	2.88627	1	2.17922	2.76362	1	0.0310725	0.0360296	0	-2.14815	2.74008	1
ZMO2047	ZMO1_ZMO2047	hypothetical protein	-0.144558	1.5073	0	-2.2421	6.03803	1	8.17167	10.6973	8.59979	10.5583	-2.52566	5.64351	1	-0.428121	2.61821	0	-2.38666	5.54538	1	2.09754	5.32165	1	0.139006	1.04102	0	-1.95854	5.20291	1
ZMO1633	ZMO1_ZMO1633	hypothetical protein	0.131204	0.343163	0	-2.23456	3.83516	1	6.30592	8.31047	5.94471	8.40928	-2.00455	3.06529	1	0.361211	0.740118	0	-2.10336	3.1457	1	2.36576	3.34332	1	-0.0988026	0.166368	0	-2.46457	3.41242	1
ZMO0521	rplV	ribosomal protein L22	0.101742	0.238949	0	-2.23255	3.73495	1	10.4466	12.7267	10.3924	12.5774	-2.28011	3.18403	1	0.0541843	0.0806599	0	-2.13081	3.07074	1	2.3343	3.22345	1	0.1493	0.249335	0	-2.185	3.11268	1
ZMO0738	thiG	thiazole biosynthesis protein ThiG	0.109673	0.426938	0	-2.2303	4.46081	1	7.19555	9.4228	7.08283	9.31617	-2.22726	3.86333	1	0.112719	0.294242	0	-2.12063	3.77953	1	2.33998	3.94779	1	0.106628	0.275877	0	-2.23335	3.868	1
ZMO1431	ZMO1_ZMO1431	DUF1656 domain-containing protein	0.198056	0.432815	0	-2.22945	3.4688	1	6.95195	9.16924	6.74173	8.98335	-2.21729	2.8791	1	0.210222	0.309661	0	-2.0314	2.73511	1	2.42751	3.02936	1	0.185889	0.268467	0	-2.24162	2.89714	1
ZMO0343	ZMO1_ZMO0343	aminotransferase class IV	-0.354115	2.40291	0	0.838598	3.83773	0	7.5713	6.6762	7.86892	7.08682	0.895097	3.35959	0	-0.297617	1.62263	0	0.484482	2.35038	0	-1.19271	3.84744	1	-0.410614	2.09295	0	0.782099	3.13274	0
ZMO0347	hfq	RNA chaperone Hfq	0.267155	1.66725	0	0.961402	3.71844	0	9.87387	8.77382	9.46807	8.64531	1.10005	3.35896	1	0.405803	1.76868	0	1.22856	3.54599	1	-0.694247	2.59567	0	0.128508	0.551694	0	0.822754	2.87354	0
ZMO0153	yebC	YebC/PmpR family DNA-binding regulatory protein	0.318789	1.63199	0	-2.22106	4.81035	1	8.59716	10.6354	8.0956	10.4994	-2.03829	4.06547	1	0.50156	1.78288	0	-1.90227	3.94712	1	2.53985	4.44374	1	0.136019	0.46618	0	-2.40383	4.34894	1
ZMO0352	ZMO1_ZMO0352	hypothetical protein	-0.171055	0.775958	0	0.704105	2.64298	0	7.29797	6.93063	7.80579	6.76492	0.367334	1.20168	0	-0.507826	1.61746	0	0.533049	1.68508	0	-0.87516	2.43499	0	0.165716	0.504513	0	1.04088	2.71522	1
ZMO0520	rplB	ribosomal protein L2	0.172408	0.432848	0	-2.21003	3.68965	1	10.0922	12.2858	9.90335	12.1298	-2.19359	3.09177	1	0.188853	0.321247	0	-2.03762	2.96895	1	2.38244	3.23013	1	0.155964	0.257292	0	-2.22648	3.11665	1
ZMO1878	valS	valine--tRNA ligase	0.179405	1.35678	0	-2.19691	5.42755	1	7.22994	9.38128	7.00496	9.24744	-2.15134	4.79156	1	0.224972	1.20972	0	-2.0175	4.68063	1	2.37631	4.96348	1	0.133837	0.698071	0	-2.24247	4.86325	1
ZMO0356	mreC	rod shape-determining protein MreC	0.11853	0.572869	0	-0.932522	3.27179	0	6.93317	7.83296	6.78191	7.74717	-0.899791	2.63827	0	0.151261	0.508731	0	-0.813992	2.47654	0	1.05105	2.89306	1	0.0857987	0.262872	0	-0.965253	2.75288	0
ZMO0134	ZMO1_ZMO0134	Sel1 domain protein repeat-containing protein	-0.334938	0.249165	0	-2.18437	1.82918	1	0.508734	3.09053	1.24111	3.02804	-2.5818	1.57576	1	-0.732372	0.413651	0	-2.5193	1.54248	1	1.84943	1.15508	0	0.0624955	0.0278724	0	-1.78693	1.11607	0
ZMO0361	ZMO1_ZMO0361	hypothetical protein	-0.527577	2.43501	0	-0.405894	2.02678	0	4.4756	5.66941	5.79109	5.40907	-1.19381	3.20716	1	-1.31549	3.37059	1	-0.933471	2.79822	0	-0.121683	0.423987	0	0.260341	0.996909	0	0.382024	1.44902	0
ZMO0184	ZMO1_ZMO0184	hypothetical protein	-0.0349842	0.0981885	0	-2.17003	4.15321	1	14.872	17.0446	14.9096	17.077	-2.17263	3.56301	1	-0.0375865	0.0730038	0	-2.20501	3.58815	1	2.13504	3.53339	1	-0.0323819	0.0622868	0	-2.16742	3.55894	1
ZMO1511	ZMO1_ZMO1511	hypothetical protein	0.333007	1.49801	0	-2.16824	4.52345	1	7.26544	9.23757	6.73632	9.10067	-1.97213	3.76581	1	0.529115	1.657	0	-1.83524	3.64322	1	2.50125	4.17283	1	0.136899	0.397921	0	-2.36435	4.0762	1
ZMO0366	glf	glucose facilitated diffusion protein	0.530829	3.1224	0	-0.964482	4.13691	0	10.3234	11.1996	9.70428	10.7571	-0.876145	3.38219	0	0.619166	2.80277	0	-0.433652	2.23095	0	1.49531	4.29491	1	0.442493	2.26248	0	-1.05282	3.6939	1
ZMO0367	zwf	glucose-6-phosphate 1-dehydrogenase	0.437912	2.84272	0	-0.794079	3.84505	0	10.7237	11.373	10.141	11.0799	-0.649264	2.92078	0	0.582728	2.74271	0	-0.356167	1.96672	0	1.23199	4.00357	1	0.293097	1.68338	0	-0.938894	3.54004	0
ZMO0369	glk	glucokinase	0.3321	1.69741	0	0.748784	2.9666	0	12.2269	11.4746	11.8912	11.146	0.752351	2.40973	0	0.335667	1.25558	0	1.08088	3.00067	1	-0.416684	1.53223	0	0.328533	1.22978	0	0.745217	2.39458	0
ZMO0545	trpC	bifunctional N-(5-phosphoribosyl)anthranilate isomerase/indole-3-glycerolphosphate synthase	0.121871	0.487347	0	-2.16556	4.42404	1	5.23098	7.53585	5.24842	7.27467	-2.30487	3.93581	1	-0.0174382	0.0384516	0	-2.04369	3.73033	1	2.28743	3.92281	1	0.261179	0.782489	0	-2.02625	3.71572	1
ZMO0809	ZMO1_ZMO0809	DUF167 domain-containing protein	-0.117781	0.749067	0	-2.16018	5.12862	1	4.76852	6.94765	4.90525	7.04648	-2.17914	4.54485	1	-0.136736	0.599267	0	-2.27796	4.62136	1	2.0424	4.43314	1	-0.0988262	0.411191	0	-2.14123	4.51458	1
ZMO0085	mcp	methyl-accepting chemotaxis sensory transducer	-2.20568	4.11966	1	0.923026	2.65328	0	6.22529	5.38924	8.51795	7.50795	0.836045	1.95474	0	-2.29266	3.59349	1	-1.28266	2.62478	1	-3.12871	4.12483	1	-2.1187	3.45962	1	1.01001	2.24378	1
ZMO1508	hisS	histidine--tRNA ligase	0.0455957	0.282215	0	-2.14698	5.29811	1	6.55125	8.76226	6.56969	8.65263	-2.21101	4.74945	1	-0.0184367	0.0700719	0	-2.10138	4.66164	1	2.19257	4.73498	1	0.109628	0.523705	0	-2.08294	4.64643	1
ZMO0378	ZMO1_ZMO0378	helix-turn-helix domain-containing protein	0.839744	1.85402	0	0.0248496	0.04207	0	5.05278	5.26772	4.45283	4.18818	-0.214943	0.307949	0	0.599952	0.988457	0	0.864594	1.41488	0	0.814895	1.33947	0	1.07954	1.71646	1	0.264642	0.392509	0
ZMO1400	ZMO1_ZMO1400	hypothetical protein	-0.0237971	0.0906222	0	-2.14557	4.67007	1	5.09424	7.27225	5.15048	7.26361	-2.17801	4.0992	1	-0.0562397	0.15957	0	-2.16936	4.09237	1	2.12177	4.05432	1	0.00864556	0.0218143	0	-2.11312	4.04731	1
ZMO0380	ZMO1_ZMO0380	hypothetical protein	0.784086	3.26968	0	-0.76319	3.22427	0	3.77702	4.80287	3.25559	3.75613	-1.02585	3.13908	1	0.52143	2.0494	0	0.0208953	0.0664613	0	1.54728	3.83506	1	1.04674	3.17285	1	-0.500535	1.98762	0
ZMO0381	ZMO1_ZMO0381	hypothetical protein	0.819275	1.2609	0	-0.968298	1.47263	0	4.00836	5.903	4.11542	4.15739	-1.89463	1.92996	1	-0.10706	0.0882281	0	-0.149023	0.126638	0	1.78757	1.84421	1	1.74561	1.80962	1	-0.0419629	0.0328446	0
ZMO0256	ZMO1_ZMO0256	D-lactate dehydrogenase	-2.01139	3.71478	1	0.249723	0.750191	0	7.83962	7.59892	9.86003	9.60129	0.240706	0.484115	0	-2.02041	3.1364	1	-1.76167	2.90829	1	-2.26111	3.3255	1	-2.00237	3.12139	1	0.258741	0.526461	0
ZMO0575	rsmD	RsmD family protein	-0.128631	0.43412	0	-2.14468	4.14375	1	5.24902	7.6578	5.64175	7.52233	-2.40878	3.74926	1	-0.392731	1.02764	0	-2.27331	3.65064	1	2.01605	3.44678	1	0.135469	0.30778	0	-1.88058	3.32925	1
ZMO1495	ZMO1_ZMO1495	ATP/cobalamin adenosyltransferase	-1.9826	2.96205	1	-0.245794	0.448934	0	5.78472	6.20901	7.94581	8.01311	-0.424289	0.565747	0	-2.16109	2.53579	1	-2.22839	2.58531	1	-1.73681	2.18992	1	-1.80411	2.2491	1	-0.0673001	0.0706986	0
ZMO1816	nifA	nif-specific transcriptional activator NifA	-1.95772	2.93032	1	1.6802	2.67902	1	3.83478	3.14407	6.78199	4.11229	0.690709	0.964645	0	-2.94722	3.03417	1	-0.277515	0.342538	0	-3.63792	3.38756	1	-0.968224	1.34987	0	2.6697	2.87014	1
ZMO1687	purA	adenylosuccinate synthase	-0.0406992	0.212195	0	-2.14378	5.06354	1	7.05047	9.30934	7.20625	9.23495	-2.25887	4.5551	1	-0.155785	0.671882	0	-2.18448	4.49736	1	2.10309	4.43192	1	0.0743863	0.285133	0	-2.0287	4.3699	1
ZMO0390	ZMO1_ZMO0390	hypothetical protein	0.570654	2.02132	0	-0.238319	0.910322	0	3.97422	4.8926	4.08362	3.64188	-0.91838	2.21968	0	-0.109408	0.250975	0	0.332335	0.896752	0	0.808972	2.02496	0	1.25072	2.71342	1	0.441743	1.20133	0
ZMO0391	ZMO1_ZMO0391	hypothetical protein	-0.647408	0.687947	0	-1.18579	1.29766	0	0.572618	2.48435	1.94596	2.40582	-1.91173	1.46471	1	-1.37335	1.0657	0	-1.8332	1.41003	1	0.538385	0.372361	0	0.0785295	0.0442673	0	-0.459856	0.309827	0
ZMO0753	ZMO1_ZMO0753	glutaredoxin 3	-1.73141	3.56434	1	1.76441	3.59642	1	12.1271	10.3063	13.8021	12.0941	1.82079	3.06529	1	-1.67502	2.92656	1	0.0329976	0.0560341	0	-3.49582	4.1729	1	-1.7878	3.0348	1	1.70802	2.95891	1
ZMO0393	ZMO1_ZMO0393	hypothetical protein	0.312358	0.684972	0	-0.850506	1.82833	0	2.9632	4.46876	3.3059	3.50135	-1.50556	2.1658	1	-0.342697	0.512044	0	-0.538149	0.852386	0	1.16286	1.77941	1	0.967412	1.52301	0	-0.195452	0.266259	0
ZMO0394	ZMO1_ZMO0394	hypothetical protein	-0.0765797	0.260381	0	0.833142	2.68462	0	4.8058	4.29866	5.20838	4.04924	0.507139	1.42433	0	-0.402582	1.14254	0	0.756562	1.98739	0	-0.909721	2.27055	0	0.249423	0.684606	0	1.15914	2.658	1
ZMO0754	ZMO1_ZMO0754	sterol-binding domain protein	-1.66547	4.68204	1	2.22268	5.18104	1	10.9232	8.64264	12.5308	10.366	2.28059	4.62639	1	-1.60756	4.02465	1	0.557211	2.2637	0	-3.88815	5.54939	1	-1.72338	4.14402	1	2.16477	4.53647	1
ZMO1136	mauG	MauG-like cytochrome-c peroxidase	-1.62462	4.04649	1	-1.00171	3.22447	1	6.75538	7.96912	8.59203	9.3817	-1.21375	2.96629	1	-1.83665	3.66383	1	-2.62633	4.27619	1	-0.622906	1.90839	0	-1.41258	3.21966	1	-0.789675	2.27041	0
ZMO0399	ZMO1_ZMO0399	peptidase S74 domain-containing protein	0.943029	2.76184	0	0.119374	0.399239	0	4.99633	5.48781	4.66416	3.93392	-0.491483	1.28794	0	0.332172	0.863483	0	1.0624	2.3944	1	0.823654	1.99986	0	1.55389	3.0144	1	0.730231	1.8216	0
ZMO0400	ZMO1_ZMO0400	hypothetical protein	0.451646	2.44269	0	0.584734	2.8625	0	5.5304	5.25111	5.3842	4.49402	0.279293	1.25624	0	0.146205	0.631152	0	1.03638	3.23872	1	-0.133087	0.56669	0	0.757087	2.71753	0	0.890175	2.98453	0
ZMO0401	ZMO1_ZMO0401	diguanylate cyclase/phosphodiesterase	-0.270857	1.47225	0	0.975729	3.47677	0	5.54923	4.72528	5.97187	4.84436	0.823948	2.61885	0	-0.422638	1.60492	0	0.704872	2.36843	0	-1.24659	3.30512	1	-0.119076	0.420699	0	1.12751	3.13651	1
ZMO0895	ZMO1_ZMO0895	hypothetical protein	-0.344458	0.67682	0	-2.13932	2.65444	1	2.03325	4.20434	2.40948	4.51703	-2.17109	2.37604	1	-0.376224	0.462914	0	-2.48378	2.54568	1	1.79487	1.8918	1	-0.312691	0.472168	0	-2.10756	2.08717	1
ZMO1976	ZMO1_ZMO1976	hypothetical protein	-0.206731	1.81491	0	-2.13456	5.71437	1	6.12108	8.20347	6.27564	8.46237	-2.08239	5.07114	1	-0.154566	1.00782	0	-2.34129	5.27399	1	1.92783	4.93773	1	-0.258897	1.64197	0	-2.18673	5.15574	1
ZMO1471	typA	GTP-binding protein TypA/BipA	0.2862	1.36071	0	-2.13048	4.57213	1	8.43847	10.3905	7.97377	10.2827	-1.95198	3.82646	1	0.464698	1.54152	0	-1.84428	3.72959	1	2.41668	4.19241	1	0.107703	0.317284	0	-2.30897	4.11412	1
ZMO0530	rpsH	ribosomal protein S8	0.0499624	0.110147	0	-2.12038	3.68401	1	9.54497	11.8166	9.64626	11.6154	-2.27163	3.21413	1	-0.101285	0.164258	0	-2.07042	3.05891	1	2.17034	3.13766	1	0.201209	0.361608	0	-1.96914	2.97543	1
ZMO0699	ZMO1_ZMO0699	hypothetical protein	0.294181	0.485171	0	-2.11219	2.87971	1	3.99532	6.03298	3.62661	5.81333	-2.03766	2.26269	1	0.368713	0.421476	0	-1.81801	2.08627	1	2.40637	2.52688	1	0.219649	0.230899	0	-2.18672	2.37393	1
ZMO0419	plsC	1-acyl-sn-glycerol-3-phosphate acyltransferase PlsC	0.176003	0.882982	0	-0.953694	3.29522	0	6.21701	7.0232	5.8935	6.9947	-0.806192	2.44748	0	0.323505	1.15847	0	-0.777691	2.39014	0	1.1297	2.99855	1	0.0285012	0.0763428	0	-1.1012	2.95611	1
ZMO1502	hisH	imidazole glycerol phosphate synthase subunit HisH	-0.102318	0.325561	0	-2.11047	4.08582	1	6.08546	8.37336	6.36521	8.29825	-2.2879	3.63145	1	-0.279748	0.698198	0	-2.21279	3.57471	1	2.00815	3.41024	1	0.0751123	0.153687	0	-1.93304	3.34585	1
ZMO1014	infA	translation initiation factor IF-1	0.109654	0.287477	0	-2.10458	3.77942	1	7.17426	9.20198	6.98774	9.16919	-2.02772	3.13008	1	0.186514	0.356412	0	-1.99493	3.10281	1	2.21424	3.27776	1	0.0327942	0.0517731	0	-2.18144	3.25266	1
ZMO1036	argG	argininosuccinate synthase ArgG	0.103075	1.1569	0	-2.09919	6.02245	1	8.73033	10.7906	8.58836	10.7264	-2.0603	5.38914	1	0.141968	1.12679	0	-1.99611	5.33432	1	2.20226	5.50461	1	0.0641819	0.46897	0	-2.13808	5.45335	1
ZMO2073	ZMO1_ZMO2073	hypothetical protein	-0.67456	1.70202	0	-2.09355	3.50878	1	7.70204	10.1656	8.74657	10.4702	-2.46352	3.19857	1	-1.04453	1.83226	1	-2.76811	3.3949	1	1.41899	2.29762	1	-0.304591	0.52765	0	-1.72358	2.60831	1
ZMO1890	ZMO1_ZMO1890	mitochondrial processing peptidase-like protein	0.195142	0.684693	0	-2.07598	4.05112	1	6.11089	8.04559	5.77446	7.99173	-1.9347	3.34098	1	0.336426	0.852669	0	-1.88084	3.29339	1	2.27113	3.61256	1	0.0538575	0.10594	0	-2.21727	3.57177	1
ZMO0508	ZMO1_ZMO0508	GCN5-related N-acetyltransferase	0.0240514	0.0509043	0	-2.06438	3.65689	1	5.25035	7.2146	5.12617	7.29068	-1.96425	2.98931	1	0.124183	0.209496	0	-2.04033	3.05257	1	2.08844	3.09146	1	-0.0760804	0.120901	0	-2.16452	3.1513	1
ZMO0099	ZMO1_ZMO0099	major facilitator superfamily transporter	0.224407	0.894313	0	-2.04802	4.20391	1	4.6525	6.67983	4.4074	6.47612	-2.02733	3.59385	1	0.245106	0.672389	0	-1.82362	3.41432	1	2.27243	3.78827	1	0.203708	0.544102	0	-2.06872	3.62822	1
ZMO0867	hpnA	hopanoid-associated sugar epimerase HpnA	0.186303	0.851062	0	-2.04712	4.4443	1	7.23736	9.01043	6.77701	9.09818	-1.77307	3.60428	1	0.460351	1.48315	0	-1.86082	3.68647	1	2.23342	3.99836	1	-0.0877445	0.240514	0	-2.32117	4.06442	1
ZMO1060	sod	superoxide dismutase	-1.40217	2.83116	1	1.58287	3.03199	1	11.8206	10.6012	13.5862	11.6398	1.2194	2.05716	1	-1.76564	2.64119	1	0.180704	0.285913	0	-2.98504	3.51611	1	-1.0387	1.8185	1	1.94634	2.80049	1
ZMO0947	ZMO1_ZMO0947	glycosyl transferase family 2	0.152483	0.656655	0	-2.04158	4.38283	1	5.52519	7.48409	5.29003	7.41429	-1.9589	3.71781	1	0.235166	0.724012	0	-1.8891	3.656	1	2.19406	3.91144	1	0.0698008	0.178417	0	-2.12426	3.85615	1
ZMO0769	mnmA	tRNA 2-thiouridine(34) synthase MnmA	0.128903	0.366217	0	-2.03467	3.80048	1	5.35788	7.44426	5.28069	7.26365	-2.08638	3.25529	1	0.0771945	0.137045	0	-1.90577	3.10348	1	2.16357	3.31645	1	0.180611	0.362268	0	-1.98296	3.16993	1
ZMO0443	nrdF	ribonucleotide-diphosphate reductase subunit beta	-0.720209	4.24002	0	0.692049	4.17147	0	9.78689	8.95296	10.3652	9.81505	0.833926	3.89702	0	-0.578332	3.27542	0	-0.0281603	0.189071	0	-1.41226	4.80347	1	-0.862086	3.95386	0	0.550172	3.19154	0
ZMO1097	ZMO1_ZMO1097	thioredoxin-domain containing protein	-1.39642	3.79611	1	1.01543	3.25581	1	10.4728	9.38629	11.7981	10.8537	1.08647	2.79164	1	-1.32538	3.12132	1	-0.380994	1.24964	0	-2.41185	4.13845	1	-1.46746	3.29224	1	0.944389	2.56327	0
ZMO2005	ZMO1_ZMO2005	ATP synthase FoF1 assembly protein I	0.194003	3.23948	0	-2.03092	7.29051	1	9.79689	11.7331	9.50813	11.6338	-1.93616	6.60577	1	0.288761	3.32559	0	-1.83692	6.51443	1	2.22492	6.84712	1	0.0992444	1.6406	0	-2.12568	6.76789	1
ZMO0328	efp	translation elongation factor P	0.218318	1.12199	0	-2.02608	4.60855	1	8.4937	10.4603	8.21587	10.3015	-1.96657	3.96125	1	0.277827	1.00733	0	-1.80776	3.81723	1	2.24439	4.18794	1	0.158808	0.542052	0	-2.08559	4.06196	1
ZMO0458	lolD	lipoprotein-releasing system ATP-binding protein LolD	-0.29084	2.2073	0	0.871245	4.02716	0	6.60285	5.90636	7.06845	6.02245	0.696487	3.06015	0	-0.465599	2.40228	0	0.580405	2.75853	0	-1.16209	3.92691	1	-0.116082	0.675695	0	1.046	3.74709	1
ZMO0150	ZMO1_ZMO0150	GCN5-related N-acetyltransferase	0.0892697	0.269686	0	-2.01248	3.9603	1	3.89825	5.84245	3.7407	5.82146	-1.94421	3.31227	1	0.157546	0.348903	0	-1.92321	3.29398	1	2.10175	3.44387	1	0.0209933	0.0380115	0	-2.08076	3.42688	1
ZMO1451	ZMO1_ZMO1451	purine nucleoside permease	-0.160981	0.565938	0	-2.00942	4.03895	1	5.61485	7.73298	5.88454	7.78526	-2.11813	3.53738	1	-0.269686	0.686583	0	-2.17041	3.57878	1	1.84844	3.30705	1	-0.0522763	0.105442	0	-1.90072	3.35408	1
ZMO1912	ychF	redox-regulated ATPase YchF	0.0588451	0.278491	0	-2.0074	4.72079	1	7.10333	9.09355	7.02731	9.05189	-1.99022	4.10911	1	0.076023	0.250839	0	-1.94855	4.07281	1	2.06624	4.17348	1	0.0416672	0.127138	0	-2.02457	4.13849	1
ZMO0222	ZMO1_ZMO0222	DUF1330 domain-containing protein	0.369178	0.49027	0	-2.00501	2.44032	1	5.3735	7.01354	4.63935	7.00933	-1.64004	1.61761	1	0.734143	0.724181	0	-1.63583	1.61405	1	2.37419	2.16126	1	0.00421336	0.00296817	0	-2.36997	2.15851	1
ZMO0517	rplC	ribosomal protein L3	0.142438	0.359705	0	-2.00492	3.57914	1	10.0055	11.9934	9.84608	11.868	-1.98793	2.98183	1	0.159421	0.27399	0	-1.86248	2.87385	1	2.14736	3.1104	1	0.125454	0.207994	0	-2.0219	3.01	1
ZMO0756	ZMO1_ZMO0756	TPR repeat-containing protein	-0.0610199	0.446822	0	-1.99619	5.34999	1	5.96628	8.19315	6.25798	8.0235	-2.22687	4.93941	1	-0.291696	1.6088	0	-2.05721	4.80244	1	1.93517	4.69681	1	0.169656	0.956363	0	-1.76552	4.53849	1
ZMO1401	xthA1	exodeoxyribonuclease III XthA	-1.39278	4.32825	1	1.89217	4.85684	1	9.00183	7.12264	10.4076	8.50245	1.87919	4.24733	1	-1.40576	3.75005	1	0.499384	2.05384	0	-3.28495	5.21157	1	-1.3798	3.71827	1	1.90515	4.27092	1
ZMO0480	ZMO1_ZMO0480	histidine kinase	-0.753436	3.46752	0	0.43319	2.54884	0	5.38724	5.15049	6.33712	5.70749	0.23675	1.18802	0	-0.949876	3.27354	0	-0.320247	1.57156	0	-1.18663	3.65031	1	-0.556997	2.3964	0	0.629629	2.59308	0
ZMO1889	ZMO1_ZMO1889	SAM-dependent methyltransferase-like protein	0.0531305	0.141056	0	-1.98587	3.84945	1	5.24468	7.17344	5.13444	7.17742	-1.92876	3.21225	1	0.110234	0.21743	0	-1.93274	3.21571	1	2.039	3.30573	1	-0.00397343	0.00660956	0	-2.04297	3.30902	1
ZMO0955	0	transposase DDE domain containing protein	0.120021	0.553117	0	-1.98319	4.48707	1	3.54921	5.42198	3.31878	5.41238	-1.87277	3.79382	1	0.230435	0.781896	0	-1.86317	3.78504	1	2.10321	3.99231	1	0.00960633	0.0236291	0	-2.0936	3.98447	1
ZMO1769	ZMO1_ZMO1769	hypothetical protein	0.185578	0.240836	0	-1.98266	2.54546	1	6.83161	8.48693	6.31869	8.6287	-1.65532	1.73841	1	0.512924	0.52501	0	-1.79709	1.85727	1	2.16824	2.13965	1	-0.141769	0.120332	0	-2.31001	2.23782	1
ZMO0697	sugE	QacE family quaternary ammonium compound efflux SMR transporter	-0.526527	1.12636	0	-1.98209	3.07674	1	3.18905	5.38739	3.93183	5.69767	-2.19834	2.67556	1	-0.742782	1.12357	0	-2.50862	2.89233	1	1.45556	2.02526	1	-0.310273	0.426243	0	-1.76584	2.32399	1
ZMO0487	ZMO1_ZMO0487	HpcH/HpaI aldolase	0.031296	0.0866746	0	0.912158	2.68636	0	8.11629	7.30007	8.18094	7.17284	0.816218	1.96693	0	-0.064644	0.131156	0	0.943454	2.18775	0	-0.880862	2.08216	0	0.127236	0.282881	0	1.0081	2.29117	1
ZMO0322	ribF	riboflavin biosynthesis protein RibF	0.23988	0.496539	0	-1.98122	3.14586	1	5.97129	7.71178	5.49068	7.71263	-1.74049	2.36718	1	0.480613	0.739244	0	-1.74134	2.36796	1	2.2211	2.7607	1	-0.000852982	0.000932782	0	-2.22195	2.76133	1
ZMO0491	pepP	Xaa-Pro aminopeptidase PepP	-0.1382	0.747776	0	0.99426	3.51782	0	8.06651	7.28787	8.42033	7.21045	0.778639	2.53613	0	-0.353821	1.3763	0	0.85606	2.68984	0	-1.13246	3.15288	1	0.0774213	0.256498	0	1.20988	3.26389	1
ZMO0527	rplX	ribosomal protein L24	0.233479	0.674345	0	-1.97859	3.63949	1	10.5481	12.4695	10.2575	12.2933	-1.92141	3.00622	1	0.290663	0.583098	0	-1.74511	2.84682	1	2.21207	3.24183	1	0.176296	0.325903	0	-2.03577	3.10263	1
ZMO0538	adk	adenylate kinase	0.244843	1.1363	0	-1.96747	4.38209	1	8.21266	10.0457	7.83343	9.93528	-1.83309	3.66698	1	0.379226	1.24255	0	-1.72263	3.5613	1	2.21231	3.98819	1	0.11046	0.315301	0	-2.10185	3.90051	1
ZMO1713	rpsU	ribosomal protein S21	-0.153644	0.320972	0	-1.96327	3.25044	1	8.55595	10.6538	8.84416	10.6729	-2.09783	2.78421	1	-0.288204	0.446309	0	-2.11691	2.79909	1	1.80962	2.54365	1	-0.0190831	0.0229641	0	-1.82871	2.56057	1
ZMO1100	ZMO1_ZMO1100	nucleotidyl transferase	0.0637285	0.554057	0	-1.96137	5.56528	1	7.73623	9.69676	7.67167	9.63387	-1.96053	4.96443	1	0.0645628	0.37579	0	-1.89764	4.90805	1	2.0251	5.02047	1	0.0628942	0.364473	0	-1.9622	4.9659	1
ZMO0149	trmB	tRNA (guanine-N(7)-)-methyltransferase	-0.0215404	0.207597	0	-1.93967	5.95949	1	6.64627	8.76163	6.84351	8.60748	-2.11537	5.50891	1	-0.197236	1.59367	0	-1.96121	5.3778	1	1.91813	5.33933	1	0.154156	1.27372	0	-1.76397	5.19425	1
ZMO1763	ZMO1_ZMO1763	hypothetical protein	0.0584108	0.914777	0	-1.93784	6.47406	1	7.65094	9.49782	7.50156	9.53038	-1.84688	5.7893	1	0.149378	1.6206	0	-1.87943	5.8196	1	1.99626	5.92419	1	-0.0325564	0.315936	0	-2.02881	5.95225	1
ZMO0299	purD	phosphoribosylamine--glycine ligase	0.210302	1.06976	0	-1.93653	4.51383	1	6.58245	8.47533	6.3285	8.30868	-1.89288	3.87928	1	0.253951	0.906962	0	-1.72623	3.72191	1	2.14683	4.09495	1	0.166653	0.566677	0	-1.98018	3.95643	1
ZMO2021	ZMO1_ZMO2021	DUF2474 domain-containing protein	-0.656403	3.14769	0	-1.93317	4.99583	1	7.52457	9.68646	8.40969	10.1141	-2.16188	4.59026	1	-0.885114	3.06808	0	-2.58957	4.90203	1	1.27677	3.68647	1	-0.427692	1.90975	0	-1.70446	4.18091	1
ZMO1077	rimM	16S rRNA processing protein RimM	0.128928	2.08724	0	-1.92908	6.6749	1	8.53724	10.5799	8.52185	10.3374	-2.04262	6.17262	1	0.015389	0.153828	0	-1.80015	5.95338	1	2.05801	6.18564	1	0.242467	2.5354	0	-1.81554	5.96815	1
ZMO1154	pyrH	uridylate kinase	0.118972	0.522626	0	-1.91369	4.35625	1	8.25202	10.1934	8.16073	10.0467	-1.94137	3.78649	1	0.0912911	0.256523	0	-1.79472	3.6526	1	2.03266	3.86499	1	0.146654	0.445456	0	-1.88601	3.73713	1
ZMO0276	ZMO1_ZMO0276	OstA family protein	0.0488512	0.214774	0	-1.91124	4.56796	1	5.96679	7.92505	5.96497	7.82917	-1.95826	4.01367	1	0.00182255	0.00477583	0	-1.86238	3.92769	1	1.96009	4.01526	1	0.0958798	0.313576	0	-1.86421	3.92936	1
ZMO0511	ZMO1_ZMO0511	thioesterase superfamily protein	-0.361141	1.0985	0	0.922848	2.40288	0	7.89904	7.00342	8.28741	7.33733	0.895617	1.82704	0	-0.388372	0.823057	0	0.561708	1.20748	0	-1.28399	2.37697	1	-0.33391	0.695986	0	0.950079	1.91377	0
ZMO0512	lpd	dihydrolipoamide dehydrogenase	-0.595461	3.98166	0	-0.757224	4.39454	0	7.53748	8.57972	8.41796	8.89016	-1.04224	4.34787	1	-0.880479	4.05804	0	-1.35269	4.79756	1	0.161763	1.37885	0	-0.310443	2.32108	0	-0.472206	3.00254	0
ZMO0355	mreB	MreB/Mrl family cell shape determining protein	0.250492	1.81819	0	-1.91078	5.19371	1	7.52133	9.35583	7.19456	9.18162	-1.8345	4.52437	1	0.326767	1.70239	0	-1.66029	4.35245	1	2.16127	4.80733	1	0.174216	0.93636	0	-1.98706	4.66218	1
ZMO0526	rplN	ribosomal protein L14	0.053917	0.160008	0	-1.91013	3.95071	1	10.3467	12.3169	10.3529	12.2029	-1.97023	3.41338	1	-0.00619087	0.0114203	0	-1.85621	3.31274	1	1.96404	3.40805	1	0.114025	0.253013	0	-1.85002	3.30711	1
ZMO0502	ZMO1_ZMO0502	hypothetical protein	0.0461409	0.284166	0	-1.90754	5.08311	1	5.04819	6.88943	4.93575	6.90959	-1.84124	4.42348	1	0.11244	0.535585	0	-1.8614	4.44224	1	1.95368	4.52565	1	-0.0201582	0.0766049	0	-1.97384	4.54335	1
ZMO1516	rpmI	ribosomal protein L35	0.0754693	0.267808	0	-1.88747	4.12795	1	12.5193	14.3808	12.4179	14.3313	-1.86148	3.51248	1	0.101457	0.252582	0	-1.812	3.46682	1	1.96294	3.60259	1	0.0494814	0.112543	0	-1.91346	3.55921	1
ZMO1436	ZMO1_ZMO1436	hypothetical protein	0.172016	0.901645	0	-1.88268	4.52983	1	7.80615	9.55726	7.50256	9.51682	-1.75111	3.81029	1	0.30359	1.13434	0	-1.71066	3.7704	1	2.0547	4.084	1	0.0404418	0.11687	0	-2.01425	4.0499	1
ZMO0525	rpsQ	ribosomal protein S17	-0.051829	0.188065	0	-1.88225	4.23894	1	11.0438	12.9944	11.164	12.9779	-1.95056	3.70649	1	-0.120139	0.332299	0	-1.93408	3.69204	1	1.83043	3.5983	1	0.0164806	0.0375109	0	-1.81394	3.58293	1
ZMO0662	purB	adenylosuccinate lyase	0.187775	1.86312	0	-1.87938	5.71764	1	7.93172	9.76028	7.69313	9.62332	-1.82856	5.06978	1	0.238592	1.7087	0	-1.6916	4.93512	1	2.06715	5.28208	1	0.136958	1.01649	0	-1.93019	5.16339	1
ZMO1627	engB	GTP-binding protein HSR1-related protein	-0.0301003	0.0612038	0	-1.87534	3.40945	1	6.40672	8.41446	6.56923	8.31216	-2.00775	2.94302	1	-0.162508	0.269547	0	-1.90544	2.85652	1	1.84524	2.80365	1	0.102308	0.159011	0	-1.74293	2.71015	1
ZMO1652	ZMO1_ZMO1652	2-nitropropane dioxygenase NPD	0.0952692	0.410776	0	-1.87277	4.34546	1	7.78849	9.64381	7.67577	9.566	-1.85531	3.73532	1	0.112726	0.333574	0	-1.7775	3.66232	1	1.96804	3.83601	1	0.0778127	0.217286	0	-1.89023	3.76712	1
ZMO1446	glyQ	glycine--tRNA ligase subunit alpha	-0.118409	0.99598	0	-1.87249	5.32886	1	6.42941	8.53839	6.78431	8.42031	-2.10899	4.93488	1	-0.354901	1.96591	0	-1.9909	4.83528	1	1.75408	4.61658	1	0.118082	0.680639	0	-1.636	4.49638	1
ZMO1320	ZMO1_ZMO1320	16S rRNA C967 or C1407 C5-methylase RsmB/RsmF family	-0.152556	1.40822	0	-1.87238	5.50133	1	4.72844	6.83708	5.11726	6.75338	-2.10864	5.10691	1	-0.388815	2.25834	0	-2.02494	5.03683	1	1.71983	4.7545	1	0.0837037	0.514287	0	-1.63612	4.66834	1
ZMO0820	purL	phosphoribosylformylglycinamidine synthase subunit PurL	0.235877	1.7035	0	-1.86341	5.11589	1	7.17046	8.98599	6.8867	8.798	-1.81553	4.47223	1	0.283756	1.48177	0	-1.62754	4.284	1	2.09929	4.72277	1	0.187998	0.993459	0	-1.91129	4.56085	1
ZMO0211	rplU	ribosomal protein L21	0.268646	1.73595	0	-1.8407	4.90919	1	11.2016	12.9915	10.8821	12.7737	-1.78987	4.2631	1	0.319478	1.49683	0	-1.57205	4.04026	1	2.10935	4.54596	1	0.217813	1.0355	0	-1.89153	4.35815	1
ZMO1749	mlaA	lipoprotein MlaA	-0.0363206	0.133768	0	-1.83826	4.28748	1	6.37744	8.31277	6.51083	8.25202	-1.93533	3.7816	1	-0.13339	0.398911	0	-1.87458	3.72719	1	1.80194	3.65986	1	0.0607492	0.161322	0	-1.74119	3.60152	1
ZMO0273	metK	S-adenosylmethionine synthase	0.145631	1.15821	0	-1.83649	5.19362	1	7.92266	9.86198	7.87986	9.61352	-1.93932	4.68857	1	0.0428001	0.196731	0	-1.69086	4.45208	1	1.98212	4.72626	1	0.248462	1.38626	0	-1.73366	4.49517	1
ZMO0529	rpsN	ribosomal protein S14	0.00416435	0.011253	0	-1.83131	3.93912	1	10.0971	12.0483	10.2128	11.9242	-1.95123	3.45682	1	-0.115752	0.268185	0	-1.82715	3.34577	1	1.83547	3.35344	1	0.12408	0.290676	0	-1.71139	3.23556	1
ZMO1200	rpiB	ribose 5-phosphate isomerase B	-0.30728	1.80769	0	-1.82604	4.74939	1	7.03186	9.07786	7.5591	9.16518	-2.046	4.34786	1	-0.52724	2.09602	0	-2.13332	4.41983	1	1.51876	3.83662	1	-0.0873205	0.335183	0	-1.60608	3.93222	1
ZMO0724	nusG	transcription termination/antitermination factor NusG	0.175096	0.862334	0	-1.80935	4.35943	1	7.54659	9.21203	7.22758	9.18084	-1.66544	3.62394	1	0.319007	1.12345	0	-1.63426	3.5918	1	1.98445	3.92299	1	0.0311854	0.0825929	0	-1.95326	3.89589	1
ZMO1251	ZMO1_ZMO1251	hypothetical protein	-0.0226902	0.113652	0	-1.80462	4.81224	1	7.23709	8.99361	7.21168	9.0644	-1.75652	4.16839	1	0.0254075	0.0881362	0	-1.82731	4.23629	1	1.78193	4.19306	1	-0.0707879	0.277729	0	-1.85272	4.26003	1
ZMO0704	ZMO1_ZMO0704	AMP-dependent synthetase and ligase	0.203295	0.889288	0	-1.80234	4.14509	1	7.5563	9.20956	7.20392	9.15534	-1.65326	3.40668	1	0.352374	1.09962	0	-1.59905	3.35036	1	2.00564	3.73481	1	0.0542166	0.132427	0	-1.95142	3.6881	1
ZMO1458	ZMO1_ZMO1458	hypothetical protein	0.652071	4.00722	0	-1.79962	5.76053	1	6.34306	8.24899	5.7973	7.49061	-1.90593	5.2594	1	0.545759	3.11738	0	-1.14755	4.38291	1	2.45169	5.69573	1	0.758384	3.67312	0	-1.69331	5.05465	1
ZMO1141	ilvC	ketol-acid reductoisomerase	-0.0797094	1.35442	0	-1.79939	6.48526	1	9.65058	11.6604	9.94074	11.5297	-2.00984	6.07575	1	-0.290156	2.76287	0	-1.8791	5.95906	1	1.71968	5.80529	1	0.130737	1.54846	0	-1.58894	5.66819	1
ZMO0555	ZMO1_ZMO0555	DUF448 domain-containing protein	0.0791243	0.403694	0	-1.79199	4.56379	1	7.77588	9.50331	7.6322	9.48875	-1.72743	3.90507	1	0.14368	0.540005	0	-1.71286	3.89058	1	1.87111	4.04192	1	0.0145682	0.0422578	0	-1.85654	4.02852	1
ZMO1500	hisF	imidazole glycerol phosphate synthase cyclase subunit	0.0613603	0.176283	0	-1.76654	3.74317	1	5.95126	7.80235	5.97445	7.65644	-1.85109	3.23522	1	-0.0231881	0.0423047	0	-1.70518	3.09764	1	1.8279	3.21405	1	0.145909	0.320273	0	-1.68199	3.07478	1
ZMO1891	thrC	threonine synthase	0.216275	1.56797	0	-1.76261	5.00092	1	8.09975	9.84083	7.86195	9.64608	-1.74108	4.38142	1	0.237801	1.24462	0	-1.54633	4.17739	1	1.97888	4.60211	1	0.19475	1.01902	0	-1.78413	4.42349	1
ZMO0531	rplF	ribosomal protein L6 signature 1	0.0497553	0.303204	0	-1.75597	4.90605	1	10.9757	12.7467	10.941	12.6819	-1.77106	4.32287	1	0.0346638	0.135428	0	-1.70622	4.2587	1	1.80573	4.35623	1	0.0648467	0.275786	0	-1.74088	4.29329	1
ZMO0551	truB	tRNA pseudouridine synthase B TruB	-0.0789591	0.112895	0	-1.75288	2.63851	1	10.2414	12.0533	10.3794	12.0732	-1.81189	2.14139	1	-0.137976	0.142647	0	-1.83184	2.15826	1	1.67392	2.02054	1	-0.0199419	0.0184871	0	-1.69386	2.03847	1
ZMO0913	ilvE	branched-chain amino acid aminotransferase	-0.70361	4.12171	0	-1.74891	5.69481	1	7.61553	9.69787	8.65257	10.0681	-2.08233	5.39657	1	-1.03704	4.19268	1	-2.45252	5.68016	1	1.0453	4.20632	1	-0.370184	2.46529	0	-1.41548	4.72874	1
ZMO0811	fmt	methionyl-tRNA formyltransferase	0.0946307	0.321778	0	-1.74216	3.87389	1	4.70931	6.43153	4.59474	6.35683	-1.72222	3.26598	1	0.114564	0.268641	0	-1.64753	3.19149	1	1.83679	3.37454	1	0.0746976	0.164859	0	-1.76209	3.30451	1
ZMO0585	trpB	tryptophan synthase beta subunit	0.15784	0.86184	0	-1.74036	4.47027	1	7.42389	9.10618	7.20797	9.00642	-1.68228	3.81704	1	0.215922	0.831277	0	-1.58252	3.71273	1	1.8982	4.02369	1	0.0997587	0.342875	0	-1.79844	3.93121	1
ZMO0265	ZMO1_ZMO0265	hypothetical protein	-0.382322	2.33709	0	-1.7394	4.88974	1	4.53558	6.60912	5.25204	6.65731	-2.07354	4.59465	1	-0.716459	2.79126	0	-2.12172	4.63429	1	1.35708	3.86613	1	-0.0481843	0.196095	0	-1.40526	3.92581	1
ZMO0803	ZMO1_ZMO0803	sporulation domain protein	-0.194853	1.05269	0	-1.73073	4.42459	1	4.31018	6.30405	4.76817	6.23576	-1.99387	4.07206	1	-0.457994	1.69021	0	-1.92558	4.0123	1	1.53588	3.6261	1	0.0682886	0.215863	0	-1.46759	3.54882	1
ZMO2011	ZMO1_ZMO2011	entericidin A/B family protein	0.415465	1.02308	0	-1.72223	3.07998	1	6.32753	8.21116	6.07347	7.63429	-1.88364	2.65598	1	0.254059	0.398603	0	-1.30677	2.07786	1	2.1377	2.86337	1	0.576871	1.00379	0	-1.56083	2.3541	1
ZMO1117	gltB	glutamate synthase large subunit	-0.0598293	0.708185	0	-1.72013	5.82055	1	6.30375	8.28202	6.62172	8.08371	-1.97828	5.46213	1	-0.317976	2.3651	0	-1.77996	5.27914	1	1.6603	5.15865	1	0.198318	1.65665	0	-1.46198	4.93857	1
ZMO0558	ZMO1_ZMO0558	glucose sorbosone dehydrogenase	-0.0277415	0.0900764	0	-1.71663	4.01271	1	5.55963	7.31638	5.6275	7.30399	-1.75675	3.4613	1	-0.0678702	0.164859	0	-1.74437	3.44932	1	1.68888	3.39464	1	0.0123872	0.0268021	0	-1.6765	3.38221	1
ZMO1203	trmH	TrmH family RNA methyltransferase	-0.0583201	0.243411	0	-1.71163	4.26066	1	5.32138	7.08975	5.43645	7.09133	-1.76838	3.72286	1	-0.115067	0.358281	0	-1.76995	3.72437	1	1.65331	3.60831	1	-0.00157291	0.00384627	0	-1.65488	3.60993	1
ZMO0863	dcd	deoxycytidine triphosphate deaminase	0.0756679	0.398592	0	-1.71002	4.54129	1	6.16025	7.85012	6.06444	7.79459	-1.68988	3.92525	1	0.0958085	0.350309	0	-1.63435	3.8681	1	1.78569	4.01971	1	0.0555273	0.186768	0	-1.73016	3.96559	1
ZMO0570	prmA	ribosomal L11 methyltransferase	0.154322	0.924642	0	-0.92815	3.54449	0	6.58139	7.4921	6.40963	7.35522	-0.910706	2.93062	0	0.171766	0.711413	0	-0.773828	2.663	0	1.08247	3.21893	1	0.136878	0.549183	0	-0.945594	2.993	0
ZMO0571	ZMO1_ZMO0571	MetI-like ABC transporter transmembrane protein	0.347902	1.88109	0	-0.938814	3.48191	0	7.75756	8.58321	7.29649	8.34847	-0.825649	2.68989	0	0.461067	1.78639	0	-0.590912	2.15759	0	1.28672	3.42885	1	0.234737	0.949	0	-1.05198	3.09013	1
ZMO0454	fhs	formate--tetrahydrofolate ligase	-0.15185	1.40863	0	-1.70601	5.34868	1	7.28569	9.24024	7.68608	9.14356	-1.95455	4.98419	1	-0.400388	2.31214	0	-1.85786	4.89646	1	1.55416	4.5882	1	0.0966878	0.610736	0	-1.45748	4.47744	1
ZMO0264	ZMO1_ZMO0264	hypothetical protein	-0.0188273	0.0782023	0	-1.70267	4.4395	1	5.33629	6.98753	5.30368	7.05778	-1.65124	3.79214	1	0.0326013	0.0973208	0	-1.7215	3.86332	1	1.68384	3.82553	1	-0.0702559	0.229486	0	-1.7541	3.8954	1
ZMO1536	ZMO1_ZMO1536	ATPase involved in DNA repair	-0.311129	0.7841	0	-1.69092	3.11733	1	5.27841	6.95132	5.57152	7.28047	-1.6729	2.5298	1	-0.293107	0.493787	0	-2.00205	2.8224	1	1.37979	2.22445	1	-0.329151	0.564727	0	-1.70894	2.56417	1
ZMO0578	ZMO1_ZMO0578	sodium:dicarboxylate symporter	-0.266729	1.37127	0	-0.891641	3.21917	0	7.07429	8.32018	7.69526	8.23266	-1.24589	3.19897	1	-0.620974	2.07392	0	-1.15837	3.07706	1	0.624912	2.08356	0	0.0875157	0.273211	0	-0.537396	1.85769	0
ZMO1643	tyrS	tyrosine--tRNA ligase	0.0505261	0.161126	0	-1.68912	3.86209	1	6.37344	8.07516	6.33551	8.01203	-1.70172	3.28623	1	0.0379265	0.0803706	0	-1.6386	3.22266	1	1.73965	3.32337	1	0.0631257	0.14028	0	-1.67652	3.26112	1
ZMO0715	aspS	aspartate--tRNA(Asp/Asn) ligase	-0.0600934	0.30685	0	-1.68827	4.52992	1	7.1244	8.9514	7.32322	8.87276	-1.82701	4.06958	1	-0.198827	0.815543	0	-1.74837	3.99415	1	1.62818	3.87225	1	0.0786401	0.28041	0	-1.54954	3.78767	1
ZMO0894	ZMO1_ZMO0894	NERD (the nuclease-related domain) domain-containing protein	-0.0488688	0.0866389	0	-1.68508	2.96243	1	5.27752	6.99432	5.35811	7.01146	-1.7168	2.42788	1	-0.0805973	0.102369	0	-1.73394	2.44373	1	1.63621	2.35151	1	-0.0171403	0.020167	0	-1.65335	2.36801	1
ZMO1209	kup	potassium transporter Kup	-0.21968	1.56212	0	-1.68335	4.88691	1	6.90928	8.82934	7.36568	8.8123	-1.92007	4.5157	1	-0.4564	2.12155	0	-1.90303	4.50033	1	1.46367	4.04889	1	0.0170408	0.0648239	0	-1.44662	4.02881	1
ZMO1070	ftsY	signal recognition particle-docking protein FtsY	-0.0394082	0.117511	0	-1.68308	3.79534	1	5.4493	7.30726	5.66359	7.17179	-1.85796	3.37451	1	-0.214285	0.54941	0	-1.72249	3.24693	1	1.64368	3.16831	1	0.135469	0.322042	0	-1.50821	3.02462	1
ZMO0588	ZMO1_ZMO0588	hypothetical protein	0.257398	1.98585	0	0.984138	4.19734	0	9.623	8.30589	9.03263	8.38146	1.31711	4.10264	1	0.590369	2.74924	0	1.24154	4.0013	1	-0.72674	3.09325	0	-0.0755723	0.400868	0	0.651167	2.91066	0
ZMO2012	ZMO1_ZMO2012	acyl carrier protein	0.227177	0.451004	0	-1.67867	2.82369	1	6.12728	7.79212	5.88628	7.57877	-1.66484	2.25281	1	0.241001	0.322445	0	-1.45149	2.04154	1	1.90584	2.46678	1	0.213353	0.279867	0	-1.69249	2.2786	1
ZMO0532	rplR	ribosomal protein L18	0.258572	0.772316	0	-1.66803	3.38244	1	9.89462	11.5302	9.60361	11.3041	-1.6356	2.77173	1	0.291004	0.59686	0	-1.40946	2.52976	1	1.9266	3.04261	1	0.226139	0.445671	0	-1.70046	2.83567	1
ZMO0550	rpsO	ribosomal protein S15	-0.0397462	0.0775328	0	-1.66134	3.11115	1	10.2565	12.0248	10.4032	11.9576	-1.76829	2.64208	1	-0.146691	0.22453	0	-1.70109	2.57927	1	1.6216	2.50214	1	0.0671986	0.0940051	0	-1.5544	2.43438	1
ZMO1796	aroA	3-phosphoshikimate 1-carboxyvinyltransferase	0.359594	2.38051	0	-1.65611	4.95829	1	6.87622	8.3134	6.2977	8.17274	-1.43718	4.11638	1	0.578526	2.58719	0	-1.29652	3.93981	1	2.01571	4.69895	1	0.140661	0.747583	0	-1.87504	4.57411	1
ZMO0602	motB1	flagellar motor protein MotB	-0.291716	2.43492	0	0.849916	4.22746	0	8.2437	7.17804	8.31967	7.6855	1.06566	4.02084	1	-0.0759732	0.488434	0	0.5582	2.92738	0	-1.14163	4.13898	1	-0.507458	2.77025	0	0.634173	3.13991	0
ZMO1306	ZMO1_ZMO1306	hemolysin A	0.188492	1.16461	0	-1.65009	4.57234	1	4.29696	5.82908	3.9905	5.75856	-1.53212	3.84944	1	0.306464	1.33238	0	-1.4616	3.76897	1	1.83858	4.16191	1	0.0705201	0.26114	0	-1.76806	4.09476	1
ZMO1444	glyS	glycine--tRNA ligase subunit beta	0.0667386	0.768817	0	-1.64816	5.68466	1	6.96805	8.71352	6.99862	8.54948	-1.74547	5.18358	1	-0.0305684	0.209466	0	-1.58142	5.01278	1	1.7149	5.153	1	0.164046	1.35635	0	-1.55085	4.97902	1
ZMO1634	ZMO1_ZMO1634	Smr domain-containing protein	0.00760889	0.0171665	0	-1.64804	3.44127	1	5.29655	7.10177	5.44612	6.93699	-1.80522	3.01225	1	-0.149568	0.290652	0	-1.64044	2.85366	1	1.65565	2.86889	1	0.164785	0.325327	0	-1.49087	2.69677	1
ZMO0221	ZMO1_ZMO0221	CarD family transcriptional regulator	0.390317	2.28981	0	-1.64532	4.70603	1	8.80012	10.2461	8.21042	10.0551	-1.44594	3.88785	1	0.589698	2.3942	0	-1.255	3.64621	1	2.03564	4.47537	1	0.190936	0.89649	0	-1.8447	4.30576	1
ZMO1465	ZMO1_ZMO1465	putative amino acid permease	-0.0662955	0.163988	0	-1.64122	3.37798	1	4.67186	6.62642	5.05149	6.37938	-1.95456	3.08927	1	-0.379632	0.816918	0	-1.70752	2.86487	1	1.57493	2.73201	1	0.247041	0.501828	0	-1.32789	2.45585	1
ZMO1107	ZMO1_ZMO1107	transcriptional regulator AsnC family	-0.110574	0.447228	0	-1.64058	3.98736	1	9.99314	11.8136	10.2836	11.7443	-1.82049	3.57349	1	-0.29048	0.901173	0	-1.75115	3.5076	1	1.53001	3.27948	1	0.069332	0.174774	0	-1.46067	3.20154	1
ZMO0509	ZMO1_ZMO0509	hypothetical protein	-0.00141082	0.00524958	0	-1.63923	4.30955	1	6.65481	8.31757	6.67975	8.29545	-1.66276	3.74001	1	-0.0249397	0.070045	0	-1.64064	3.71718	1	1.63782	3.71424	1	0.0221181	0.061646	0	-1.6157	3.69108	1
ZMO0617	motB2	flagellar motor protein MotB	-0.0551457	0.0891272	0	-1.63848	2.76002	1	3.58893	5.3026	3.71926	5.28255	-1.71367	2.27533	1	-0.130339	0.156858	0	-1.69362	2.2569	1	1.58333	2.15231	1	0.0200472	0.0214875	0	-1.56329	2.13268	1
ZMO2002	ZMO1_ZMO2002	ribosomal protein S12	0.106884	0.413991	0	-1.63321	3.92446	1	12.0867	13.6131	11.873	13.613	-1.52644	3.22136	1	0.213653	0.618184	0	-1.52632	3.22124	1	1.74009	3.44226	1	0.000114072	0.00023933	0	-1.73998	3.44215	1
ZMO0975	ZMO1_ZMO0975	conserved hypothetical membrane spanning protein	-0.176589	0.310887	0	-1.63219	2.66806	1	3.394	5.01507	3.55947	5.20278	-1.62107	2.10791	1	-0.165466	0.193546	0	-1.80878	2.27781	1	1.4556	1.94511	1	-0.187713	0.223519	0	-1.64331	2.12883	1
ZMO1316	ZMO1_ZMO1316	polysaccharide biosynthesis protein	0.0287374	0.105132	0	-1.62954	4.10674	1	4.49339	6.25421	4.59593	6.09419	-1.76081	3.64668	1	-0.102538	0.29883	0	-1.6008	3.48488	1	1.65828	3.54471	1	0.160012	0.502056	0	-1.49826	3.3729	1
ZMO0616	motA2	flagellar motor protein MotA	0.139347	1.73785	0	-0.838325	4.68677	0	5.72895	6.40168	5.42401	6.42793	-0.672728	3.71361	0	0.304944	2.4	0	-0.698979	3.7789	0	0.977672	4.35435	0	-0.0262503	0.197225	0	-1.00392	4.39997	1
ZMO1798	rpsA	ribosomal protein S1	0.0728375	0.590535	0	-1.62792	5.10709	1	10.9268	12.5142	10.8135	12.4819	-1.58743	4.46491	1	0.113329	0.658517	0	-1.55508	4.42944	1	1.70076	4.58382	1	0.0323462	0.155297	0	-1.66841	4.55069	1
ZMO0619	flgA	flagella basal body P-ring formation protein FlgA	-0.915533	5.23146	0	-3.13567e-05	0.000354295	0	8.14304	8.01284	8.92834	9.0586	0.130201	1.47962	0	-0.785301	4.36775	0	-0.915565	4.63232	0	-0.915502	4.6322	0	-1.04577	4.86196	1	-0.130263	1.48026	0
ZMO1355	ZMO1_ZMO1355	ABC transporter related protein	-0.0893806	0.696067	0	-1.62111	4.99587	1	5.84705	7.5722	6.04047	7.55754	-1.72515	4.50473	1	-0.193418	1.09907	0	-1.71049	4.49002	1	1.53173	4.29992	1	0.0146574	0.0614734	0	-1.51707	4.28338	1
ZMO1195	plsY	glycerol-3-phosphate acyltransferase PlsY	0.294134	2.98284	0	-1.61615	5.90505	1	6.59318	7.83613	5.92585	7.91519	-1.24296	4.85002	1	0.667324	3.78043	0	-1.32201	4.95663	1	1.91028	5.59402	1	-0.0790562	0.743211	0	-1.98934	5.66432	1
ZMO1002	glmM	phosphoglucosamine mutase	0.074565	0.465547	0	-1.61607	4.69876	1	6.74	8.36775	6.67712	8.28151	-1.62776	4.11433	1	0.0628801	0.255004	0	-1.54151	4.02094	1	1.69064	4.17942	1	0.0862498	0.368195	0	-1.60439	4.08951	1
ZMO0626	fliA	RNA polymerase sigma 28 subunit FliA/WhiG	-0.244463	1.74863	0	0.952094	3.95168	0	8.07913	7.09286	8.28942	7.3715	0.986269	3.42158	0	-0.210288	1.10985	0	0.707631	2.86612	0	-1.19656	3.74995	1	-0.278639	1.45249	0	0.917919	3.30035	0
ZMO0853	ZMO1_ZMO0853	peptidyl-prolyl cis-trans isomerase cyclophilin type	0.0190095	0.0862588	0	-1.61339	4.48706	1	6.21405	7.74026	6.10786	7.80844	-1.5262	3.79677	1	0.106197	0.407572	0	-1.59438	3.87144	1	1.6324	3.91175	1	-0.0681779	0.243466	0	-1.70058	3.9818	1
ZMO1626	yidC	YidC translocase/secretase	0.0230187	0.232904	0	-1.61338	5.69916	1	7.35913	9.04518	7.40878	8.94949	-1.68606	5.17502	1	-0.0496562	0.380213	0	-1.59036	5.0739	1	1.6364	5.12328	1	0.0956935	0.806564	0	-1.54071	5.01902	1
ZMO0148	ZMO1_ZMO0148	hypothetical protein	0.188005	1.20092	0	-1.61142	4.58968	1	7.71974	9.34106	7.54163	9.14317	-1.62131	4.00407	1	0.178117	0.790185	0	-1.42342	3.78142	1	1.79943	4.18293	1	0.197892	0.886147	0	-1.60154	3.98304	1
ZMO0635	fliG	flagellar motor switch protein FliG	-0.281475	1.67391	0	0.938811	3.59717	0	9.51362	8.53685	9.75713	8.85629	0.976778	3.07969	0	-0.243508	1.05808	0	0.657336	2.43154	0	-1.22029	3.45407	1	-0.319442	1.37872	0	0.900844	2.94504	0
ZMO1548	shc2	squalene-hopene cyclase	-0.0472355	0.248822	0	-1.60875	4.54982	1	5.66425	7.35044	5.78893	7.32023	-1.68619	4.03457	1	-0.124679	0.514331	0	-1.65598	4.00358	1	1.56151	3.903	1	0.0302083	0.102153	0	-1.5313	3.86959	1
ZMO0647	fliP	flagellar biosynthesis protein FliP	0.211922	1.59535	0	0.956823	4.01763	0	7.46482	6.34595	7.09085	6.29608	1.11888	3.6927	1	0.373975	1.9119	0	1.16874	3.76705	1	-0.744901	3.00677	0	0.0498686	0.226386	0	0.794769	3.11485	0
ZMO1153	frr	ribosome recycling factor	-0.141672	0.936676	0	-1.60766	4.65394	1	8.41154	10.2904	8.8244	10.1609	-1.87885	4.32525	1	-0.41286	1.83804	0	-1.74933	4.20242	1	1.46599	3.8994	1	0.129516	0.576693	0	-1.33647	3.74141	1
ZMO1509	prfA	peptide chain release factor 1	0.0396365	0.356997	0	-1.60353	5.38496	1	7.09143	8.73885	7.09568	8.65532	-1.64741	4.83195	1	-0.00425263	0.0217027	0	-1.56389	4.74206	1	1.64316	4.82749	1	0.0835256	0.567845	0	-1.55964	4.73736	1
ZMO0657	astA	arginine/ornithine N-succinyltransferase beta subunit AstA	0.338612	1.41893	0	0.844836	2.79453	0	7.39456	6.48912	6.99535	6.21111	0.905438	2.34685	0	0.399214	1.19431	0	1.18345	2.77887	1	-0.506225	1.49182	0	0.27801	0.819445	0	0.784234	2.12279	0
ZMO0528	rplE	ribosomal protein L5	0.0917468	0.304966	0	-1.58976	3.69178	1	10.4672	12.1132	10.4317	11.9652	-1.64599	3.16451	1	0.0355177	0.0718324	0	-1.49801	3.00721	1	1.6815	3.20031	1	0.147976	0.355448	0	-1.53353	3.04623	1
ZMO0576	ZMO1_ZMO0576	pseudouridine synthase	0.10654	0.651893	0	-1.58665	4.55521	1	5.99525	7.56732	5.87413	7.47536	-1.57207	3.94355	1	0.121116	0.507196	0	-1.48011	3.84044	1	1.69319	4.07074	1	0.0919636	0.367908	0	-1.60123	3.97501	1
ZMO0666	ZMO1_ZMO0666	hypothetical protein	0.266003	0.879083	0	0.910927	2.53024	0	9.1352	8.11866	8.76358	7.95827	1.01654	2.15627	1	0.371614	0.867567	0	1.17693	2.38572	1	-0.644924	1.49773	0	0.160392	0.331587	0	0.805316	1.80713	0
ZMO0776	pmtA	phospholipid N-methyltransferase PmtA	0.146519	0.664349	0	-1.58072	4.02941	1	7.18641	8.62181	6.89457	8.62061	-1.43539	3.2759	1	0.291842	0.966932	0	-1.4342	3.2745	1	1.72723	3.589	1	0.00119497	0.00276201	0	-1.72604	3.58782	1
ZMO0342	aspB	aspartate aminotransferase	-0.136564	1.39799	0	-1.57015	5.37439	1	7.93227	9.69771	8.26413	9.63898	-1.76544	4.9774	1	-0.33186	2.17184	0	-1.70671	4.91889	1	1.43358	4.61765	1	0.0587319	0.38362	0	-1.37485	4.54549	1
ZMO0669	atpG2	ATP synthase F0F1 B/B' subunit	0.453543	1.7816	0	-0.978124	2.99073	0	9.72789	10.6606	9.22889	10.2525	-0.932664	2.34974	0	0.499003	1.43632	0	-0.524581	1.50223	0	1.43167	3.04796	1	0.408083	1.18749	0	-1.02358	2.49798	1
ZMO0543	acnA	aconitate hydratase	-0.231292	1.50372	0	-1.56638	4.59869	1	6.21434	8.04433	6.70925	8.012	-1.83	4.2696	1	-0.494912	2.10032	0	-1.79767	4.23895	1	1.33508	3.7294	1	0.0323291	0.116864	0	-1.30276	3.68762	1
ZMO1857	ZMO1_ZMO1857	LysR family transcriptional regulator	0.0062626	0.0203068	0	-1.56079	3.96072	1	4.43022	6.11038	4.54332	5.98474	-1.68016	3.49559	1	-0.113108	0.318964	0	-1.55453	3.36412	1	1.56705	3.37767	1	0.125633	0.360522	0	-1.44142	3.23687	1
ZMO0238	atpH	ATP synthase F1 delta subunit	0.466353	1.15373	0	-1.55578	2.91587	1	10.324	11.6879	9.66578	11.4134	-1.36392	2.148	1	0.658212	1.15145	0	-1.08942	1.81127	1	2.02213	2.77674	1	0.274494	0.437782	0	-1.74763	2.53937	1
ZMO1514	pheS	phenylalanine--tRNA ligase subunit alpha	0.0870608	0.756349	0	-1.55347	5.09614	1	7.19182	8.73548	7.09494	8.65823	-1.54366	4.48649	1	0.0968774	0.576536	0	-1.46641	4.39804	1	1.64053	4.59145	1	0.0772443	0.443359	0	-1.56329	4.50827	1
ZMO1113	ndh	FAD-dependent pyridine nucleotide-disulfide oxidoreductase	-1.38388	2.86404	1	2.41893	3.80438	1	11.8423	9.56777	13.3706	10.8073	2.27457	3.11383	1	-1.52824	2.46162	1	1.03505	1.86166	1	-3.80281	3.98542	1	-1.23951	2.13274	1	2.5633	3.31447	1
ZMO1904	ZMO1_ZMO1904	tRNA(adenosine(37)-N6)-threonylcarbamoyltransferase complex transferase subunit TsaD	0.297668	1.77237	0	-1.55273	4.48225	1	6.22378	7.51451	5.66411	7.47883	-1.29073	3.57189	1	0.559663	2.19927	0	-1.25506	3.52431	1	1.85039	4.18763	1	0.0356724	0.12208	0	-1.81472	4.15419	1
ZMO0175	ZMO1_ZMO0175	hypothetical protein	0.414025	1.47544	0	-1.55135	3.54762	1	6.38756	7.80136	5.83599	7.52488	-1.4138	2.81169	1	0.551572	1.39761	0	-1.13732	2.45838	1	1.96537	3.36136	1	0.276479	0.683294	0	-1.68889	3.10664	1
ZMO0135	ZMO1_ZMO0135	Sel1 domain protein repeat-containing protein	0.0399209	0.137754	0	-1.54452	3.87204	1	3.3837	4.72077	3.13633	4.8883	-1.33706	3.04188	1	0.247376	0.750365	0	-1.5046	3.23947	1	1.58444	3.32651	1	-0.167534	0.480657	0	-1.75197	3.49645	1
ZMO0765	thrS	threonyl-tRNA synthetase	0.0980134	0.68852	0	-1.54107	4.73226	1	7.89645	9.33868	7.6996	9.33951	-1.44223	4.02155	1	0.196854	1.00812	0	-1.44306	4.02253	1	1.63909	4.24121	1	-0.000827372	0.00295123	0	-1.63991	4.24208	1
ZMO0523	rplP	ribosomal protein L16	-0.0148944	0.0299828	0	-1.53936	3.11188	1	10.1016	11.778	10.2536	11.6559	-1.67638	2.68005	1	-0.151915	0.255318	0	-1.55426	2.55734	1	1.52447	2.52615	1	0.122127	0.198791	0	-1.40234	2.39259	1
ZMO1022	nifS1	cysteine desulfurase NifS/SufS	0.113657	1.59949	0	-1.53359	5.91436	1	5.53336	6.99806	5.35081	6.95329	-1.4647	5.23401	1	0.182545	1.7787	0	-1.41993	5.18027	1	1.64725	5.43745	1	0.0447687	0.413182	0	-1.60248	5.38972	1
ZMO0692	gyrA	DNA gyrase A subunit	0.0741789	0.320652	0	-0.963497	3.27652	0	8.32468	9.23283	8.19515	9.214	-0.908143	2.6048	0	0.129533	0.410131	0	-0.889318	2.5709	0	1.03768	2.82265	1	0.0188247	0.0480877	0	-1.01885	2.79254	1
ZMO0593	aroB	3-dehydroquinate synthase	0.117727	1.23466	0	-1.53338	5.36248	1	7.29116	8.82964	7.17854	8.70681	-1.53848	4.76862	1	0.112624	0.823967	0	-1.41565	4.62496	1	1.65111	4.89071	1	0.12283	0.904994	0	-1.52828	4.75712	1
ZMO0875	ispH	4-hydroxy-3-methylbut-2-enyl diphosphate reductase	0.159266	0.398603	0	-1.52029	3.0728	1	8.68436	9.94592	8.26636	10.0454	-1.26157	2.2091	1	0.417993	0.808981	0	-1.36103	2.32795	1	1.67956	2.66533	1	-0.0994615	0.155719	0	-1.77902	2.75933	1
ZMO0232	ZMO1_ZMO0232	SpoU type tRNA/rRNA methyltransferase	0.0284278	0.0859413	0	-1.52015	3.6889	1	7.42458	8.86142	7.31285	8.9163	-1.43684	3.00954	1	0.111733	0.269549	0	-1.49172	3.072	1	1.54858	3.13451	1	-0.0548779	0.120655	0	-1.60346	3.19286	1
ZMO1151	cdsA	phosphatidate cytidylyltransferase	0.0506889	0.170661	0	-1.51748	3.76084	1	6.49136	7.95033	6.38216	7.95815	-1.45897	3.10832	1	0.109202	0.276195	0	-1.46679	3.11726	1	1.56817	3.22929	1	-0.00782425	0.0163457	0	-1.57599	3.23765	1
ZMO0586	trpF	phosphoribosylanthranilate isomerase	0.125862	1.42809	0	-1.51706	5.49657	1	7.44769	9.02393	7.381	8.83889	-1.57624	4.96278	1	0.06669	0.502759	0	-1.3912	4.74696	1	1.64293	5.03445	1	0.185034	1.47894	0	-1.45789	4.82785	1
ZMO2068	ZMO1_ZMO2068	hypothetical protein	-0.277464	0.778418	0	-1.51533	3.11447	1	4.27009	6.29183	5.05396	6.06288	-2.02174	3.0173	1	-0.783875	1.55349	0	-1.7928	2.81835	1	1.23787	2.22349	1	0.228948	0.419895	0	-1.00892	1.91236	1
ZMO0705	ZMO1_ZMO0705	putative regulatory protein RecX	0.385511	2.38553	0	-0.90654	3.80702	0	6.25833	7.00115	5.7091	6.77936	-0.742823	2.88754	0	0.549228	2.39724	0	-0.521028	2.31384	0	1.29205	3.8203	1	0.221795	1.12976	0	-1.07026	3.49974	1
ZMO0514	rpsG	ribosomal protein S7	0.178596	0.535156	0	-1.51454	3.29872	1	9.83646	11.2543	9.56111	11.1724	-1.41779	2.61508	1	0.275346	0.591133	0	-1.33595	2.51903	1	1.69314	2.90598	1	0.0818454	0.146197	0	-1.61129	2.8242	1
ZMO1601	rnhA	ribonuclease H	0.424202	1.04295	0	-1.5142	2.86266	1	5.28743	6.45691	4.51851	6.37743	-1.16948	1.90774	1	0.768925	1.33167	0	-1.09	1.80464	1	1.93841	2.69916	1	0.0794794	0.106086	0	-1.85893	2.63099	1
ZMO0483	hom	homoserine dehydrogenase	-0.00341181	0.0189217	0	-1.50932	4.82952	1	7.27973	8.83787	7.33196	8.79247	-1.55814	4.28674	1	-0.0522326	0.243095	0	-1.51273	4.23587	1	1.50591	4.2281	1	0.0454089	0.20705	0	-1.4605	4.17549	1
ZMO0708	purN	phosphoribosylglycinamide formyltransferase	0.159479	0.757956	0	-1.50133	3.9972	1	7.25851	8.76337	7.10256	8.60036	-1.50486	3.41085	1	0.155949	0.497613	0	-1.34185	3.21764	1	1.66081	3.57798	1	0.163009	0.523839	0	-1.4978	3.4029	1
ZMO0291	lgt	prolipoprotein diacylglyceryl transferase	0.0783459	0.544278	0	-1.49906	4.71604	1	5.64244	7.1822	5.6048	7.06315	-1.53976	4.16515	1	0.03764	0.156668	0	-1.42071	4.02705	1	1.5774	4.20664	1	0.119052	0.591229	0	-1.45835	4.0719	1
ZMO0720	dapA1	dihydrodipicolinate synthase	-0.202488	1.41572	0	-0.766526	3.48751	0	7.5823	8.71704	8.153	8.55131	-1.13474	3.56507	1	-0.570705	2.42646	0	-0.969015	3.29799	0	0.564038	2.40774	0	0.165728	0.814426	0	-0.39831	1.87341	0
ZMO0721	smpB	SsrA-binding protein	-0.140664	0.583287	0	-0.826493	2.81173	0	8.91965	10.0245	9.33868	9.8868	-1.10486	2.71942	1	-0.419036	1.2914	0	-0.967156	2.50362	0	0.685829	1.96857	0	0.137709	0.380388	0	-0.54812	1.64419	0
ZMO1201	glyA	glycine hydroxymethyltransferase	-0.125879	1.35193	0	-1.49675	5.36991	1	7.45497	9.07802	7.70716	9.07759	-1.62305	4.91029	1	-0.252186	1.8271	0	-1.62262	4.90984	1	1.37087	4.61861	1	0.000428446	0.00227308	0	-1.37044	4.61807	1
ZMO1076	rpsP	ribosomal protein S16	0.151428	1.86185	0	-1.49258	5.68961	1	9.52976	11.0933	9.44926	10.8709	-1.5635	5.16958	1	0.0805057	0.721523	0	-1.34115	4.9042	1	1.644	5.25651	1	0.22235	1.91726	0	-1.42165	5.00501	1
ZMO0695	ZMO1_ZMO0695	hypothetical protein	-0.265268	1.59307	0	-1.48212	4.38092	1	3.96485	5.49874	4.28189	5.71223	-1.53389	3.84509	1	-0.317045	1.3705	0	-1.74739	4.06822	1	1.21685	3.45111	1	-0.21349	0.9233	0	-1.43034	3.72577	1
ZMO1600	thrB	homoserine kinase	0.0235932	0.162469	0	-1.4764	4.954	1	6.46986	7.98768	6.48768	7.92267	-1.51782	4.40351	1	-0.0178279	0.0815928	0	-1.45281	4.32814	1	1.5	4.38316	1	0.0650144	0.349539	0	-1.43498	4.30689	1
ZMO0743	prfC	peptide chain release factor 3	-0.13776	0.666512	0	-1.47025	4.0158	1	5.70217	7.30046	5.96797	7.31018	-1.59829	3.56677	1	-0.265795	0.937801	0	-1.60801	3.57707	1	1.33249	3.25927	1	-0.00972585	0.0245567	0	-1.34222	3.27151	1
ZMO1649	gnl	gluconolactonase	0.166014	0.6934	0	-1.46818	3.75425	1	8.26416	9.58003	7.94583	9.56633	-1.31586	2.98486	1	0.318333	0.966788	0	-1.30217	2.96749	1	1.63419	3.34783	1	0.0136955	0.0298826	0	-1.6205	3.33364	1
ZMO0733	ZMO1_ZMO0733	GCN5-related N-acetyltransferase	-0.173808	0.883088	0	-0.945625	3.30223	0	2.90223	4.03049	3.25868	4.02166	-1.12827	3.01751	1	-0.35645	1.28881	0	-1.11943	3.00443	1	0.771817	2.39821	0	0.00883392	0.0227554	0	-0.762983	2.37993	0
ZMO0734	cysQ	bisphosphate nucleotidase CysQ	0.374037	1.95454	0	0.713006	2.9814	0	9.57257	8.90479	9.24375	8.48553	0.667784	2.31257	0	0.328815	1.30106	0	1.08704	3.10664	1	-0.338969	1.3389	0	0.419259	1.61964	0	0.758228	2.51477	0
ZMO1784	ZMO1_ZMO1784	hypothetical protein	0.0448516	0.170675	0	-1.45899	3.90285	1	6.32332	7.67929	6.17545	7.73746	-1.35598	3.19074	1	0.147867	0.453528	0	-1.41414	3.26129	1	1.50385	3.36494	1	-0.0581643	0.154838	0	-1.56201	3.42907	1
ZMO0566	ZMO1_ZMO0566	major facilitator superfamily transporter	0.330827	2.38139	0	-1.45886	4.88414	1	3.47508	5.4481	3.65841	4.60311	-1.97301	4.80695	1	-0.183327	1.08497	0	-1.12803	3.84526	1	1.78969	4.63854	1	0.844981	3.3543	0	-0.944707	3.54314	0
ZMO0833	murB	UDP-N-acetylenolpyruvoylglucosamine reductase	-0.0561574	0.288606	0	-1.45437	4.29885	1	6.6716	8.09507	6.69686	8.18212	-1.42347	3.66854	1	-0.0252596	0.0801811	0	-1.51052	3.76972	1	1.39821	3.63806	1	-0.0870552	0.321121	0	-1.48526	3.74095	1
ZMO0752	ZMO1_ZMO0752	histidine phosphotransferase	-0.22368	1.96076	0	-1.44934	5.07859	1	6.34432	8.01829	6.79263	8.01734	-1.67397	4.72854	1	-0.44831	2.5032	0	-1.67302	4.72756	1	1.22566	4.19143	1	0.000949267	0.00440619	0	-1.22471	4.1901	1
ZMO1287	ZMO1_ZMO1287	putative UDP-glucose-glycogen glucosyltransferase	-0.28571	1.67834	0	-1.44788	4.31857	1	6.92343	8.52789	7.36572	8.65702	-1.60445	3.90002	1	-0.442286	1.80743	0	-1.73359	4.03259	1	1.16217	3.35168	1	-0.129134	0.51806	0	-1.2913	3.52998	1
ZMO0464	secG	preprotein translocase SecG subunit	0.505527	2.56978	0	-1.44695	4.34138	1	8.15069	9.2033	7.25082	9.09212	-1.05261	3.2084	1	0.899869	2.94675	0	-0.941426	3.02176	0	1.95248	4.26063	1	0.111184	0.442376	0	-1.8413	4.15987	1
ZMO1685	serA1	D-3-phosphoglycerate dehydrogenase	-1.38015	3.7033	1	0.944325	3.0627	0	7.77371	7.35511	9.67958	8.20953	0.418596	1.31253	0	-1.90588	3.66273	1	-0.435822	1.36308	0	-2.32447	4.00193	1	-0.854418	2.33514	0	1.47005	3.22342	1
ZMO1608	eno	enolase	0.140061	0.930263	0	-1.43063	4.46129	1	12.6335	13.9686	12.3979	13.9241	-1.33505	3.74805	1	0.235645	1.11345	0	-1.29057	3.6903	1	1.57069	4.02604	1	0.044476	0.168716	0	-1.52621	3.97682	1
ZMO0471	ZMO1_ZMO0471	LysR family transcriptional regulator	0.169579	1.76422	0	-1.42906	5.3015	1	5.47061	6.72415	5.12552	6.73009	-1.25354	4.47601	1	0.345094	2.31417	0	-1.25948	4.48415	1	1.59864	4.89582	1	-0.00593666	0.0327722	0	-1.60457	4.90223	1
ZMO0751	ZMO1_ZMO0751	Mov34/MPN/PAD-1 family protein	0.437808	0.998373	0	0.589823	1.34123	0	6.54144	5.71468	5.86669	5.51381	0.826768	1.33011	0	0.674753	1.09062	0	1.02763	1.61672	1	-0.152015	0.201443	0	0.200863	0.277495	0	0.352878	0.534881	0
ZMO0236	ZMO1_ZMO0236	Mrp family Chromosome partitioning ATPase	0.0732789	0.117282	0	-1.42857	2.48477	1	5.87312	7.28486	5.78302	7.22841	-1.41174	1.92913	1	0.0901084	0.100637	0	-1.35529	1.86882	1	1.50184	2.02188	1	0.0564495	0.0609039	0	-1.44539	1.96427	1
ZMO1981	gidA	glucose inhibited division protein A GidA	0.0433192	0.573758	0	-1.42419	5.73227	1	6.33096	7.67398	6.20647	7.71183	-1.34302	5.03027	1	0.124487	1.23046	0	-1.38087	5.07836	1	1.46751	5.18368	1	-0.0378481	0.327567	0	-1.50536	5.22776	1
ZMO0270	ZMO1_ZMO0270	hypothetical protein	0.0231185	0.211139	0	-1.42362	5.3264	1	6.44429	7.84339	6.39665	7.84479	-1.3991	4.69691	1	0.0476346	0.326117	0	-1.4005	4.69863	1	1.44674	4.75472	1	-0.00139757	0.00764847	0	-1.44814	4.75639	1
ZMO1532	purQ	phosphoribosylformylglycinamidine synthase subunit PurQ	0.164526	1.55995	0	-1.41911	5.08884	1	7.72386	9.07332	7.48968	8.97844	-1.34946	4.40343	1	0.23418	1.56872	0	-1.25458	4.27796	1	1.58363	4.67938	1	0.0948726	0.621365	0	-1.48876	4.57277	1
ZMO0125	ZMO1_ZMO0125	YbaK/EbsC-like prolyl-tRNA editing protein	0.0751904	0.336496	0	-1.41749	3.98018	1	6.63628	8.13406	6.64137	7.97859	-1.49777	3.48331	1	-0.00508875	0.01289	0	-1.3423	3.29814	1	1.49268	3.47754	1	0.15547	0.523942	0	-1.33722	3.29174	1
ZMO1653	lysC	aspartate kinase	-0.103926	0.851755	0	-1.41447	4.81492	1	8.36782	10.0481	8.7376	9.88621	-1.68032	4.51398	1	-0.369779	2.00277	0	-1.51839	4.33942	1	1.31054	4.08642	1	0.161927	0.944945	0	-1.14861	3.86053	1
ZMO1152	uppS	undecaprenyl pyrophosphate synthase UppS	-0.0990404	0.787712	0	-1.40179	4.75908	1	6.75815	8.32477	7.02202	8.25898	-1.56662	4.35309	1	-0.263869	1.48924	0	-1.50083	4.27927	1	1.30275	4.03618	1	0.0657881	0.330088	0	-1.23696	3.9474	1
ZMO0155	ruvA	Holliday junction DNA helicase RuvA	-0.281482	0.464418	0	-1.38852	2.21521	1	3.43799	5.02171	3.91468	5.10799	-1.58372	1.88893	1	-0.476687	0.572276	0	-1.67	1.96777	1	1.10703	1.39309	1	-0.0862783	0.0823189	0	-1.19331	1.49107	1
ZMO0767	ZMO1_ZMO0767	hypothetical protein	0.598467	1.68284	0	-0.508998	1.46223	0	7.82373	7.7776	6.67014	7.73426	0.0461245	0.07065	0	1.15359	2.14049	1	0.0894683	0.145492	0	1.10746	2.07795	1	0.0433438	0.0661193	0	-1.06412	2.01736	1
ZMO2014	ZMO1_ZMO2014	hypothetical protein	-0.192846	0.815734	0	-1.38168	3.64466	1	7.36382	8.79286	7.60402	8.93835	-1.42903	3.11641	1	-0.240196	0.708546	0	-1.57453	3.27909	1	1.18883	2.81106	1	-0.145495	0.39748	0	-1.33433	3.00206	1
ZMO1660	ZMO1_ZMO1660	hypothetical protein	0.0924131	0.349909	0	-1.37874	3.63788	1	8.04492	9.29747	7.82632	9.33125	-1.25255	2.8941	1	0.218601	0.635597	0	-1.28633	2.93815	1	1.47116	3.16193	1	-0.0337748	0.0766332	0	-1.50493	3.19999	1
ZMO1607	ZMO1_ZMO1607	septum formation initiator	-0.0413246	0.504119	0	-1.37341	5.557	1	7.24384	8.7512	7.41911	8.65857	-1.50736	5.1179	1	-0.175271	1.58687	0	-1.41473	5.00818	1	1.33209	4.90408	1	0.0926219	0.848474	0	-1.23946	4.77953	1
ZMO1056	cca	polynucleotide adenylyltransferase	-0.010189	0.0746334	0	-1.36713	5.04555	1	5.79204	7.29517	5.93824	7.16935	-1.50314	4.61057	1	-0.146201	1.01181	0	-1.37732	4.45982	1	1.35694	4.43414	1	0.125822	0.862945	0	-1.23112	4.26663	1
ZMO0537	secY	preprotein translocase SecY subunit	0.309926	1.42983	0	-1.36572	3.76439	1	8.69005	9.86703	8.19138	9.74584	-1.17698	2.92969	1	0.498664	1.60257	0	-1.0558	2.75064	1	1.67565	3.52267	1	0.121187	0.353287	0	-1.55446	3.39556	1
ZMO0785	ZMO1_ZMO0785	Holliday junction resolvase YqgF	-0.0601445	0.121039	0	-0.963416	2.2195	0	5.87124	6.92952	6.02625	6.8948	-1.05828	1.83777	1	-0.155005	0.237972	0	-1.02356	1.78935	1	0.903272	1.61272	0	0.034716	0.0463141	0	-0.868556	1.55906	0
ZMO0789	ZMO1_ZMO0789	TonB-dependent receptor	-0.0726536	0.269833	0	0.960979	3.05797	0	5.09006	4.25015	5.28378	4.20173	0.839909	2.27623	0	-0.193724	0.564366	0	0.888326	2.36455	0	-1.03363	2.60743	1	0.0484164	0.115393	0	1.08205	2.68185	1
ZMO0791	pyrB	aspartate carbamoyltransferase	0.231276	0.495512	0	-0.967103	2.04686	0	6.93775	7.68555	6.48717	7.67357	-0.747801	1.21994	0	0.450578	0.715033	0	-0.735826	1.20087	0	1.19838	1.84979	1	0.0119742	0.0137535	0	-1.1864	1.83512	1
ZMO0758	dhbB	isochorismatase hydrolase	0.205522	0.999747	0	-1.36507	3.83995	1	6.26706	7.73582	6.16523	7.42661	-1.46876	3.37532	1	0.101827	0.303864	0	-1.15955	2.97913	1	1.57059	3.48873	1	0.309217	1.06566	0	-1.26137	3.11944	1
ZMO0294	ZMO1_ZMO0294	ribosomal protein L28	0.280982	0.904967	0	-1.35915	3.14308	1	12.2086	13.5291	11.8889	13.2867	-1.32049	2.52538	1	0.319637	0.712721	0	-1.07816	2.20444	1	1.64013	2.87915	1	0.242328	0.519391	0	-1.3978	2.61732	1
ZMO0243	ZMO1_ZMO0243	hypothetical protein	-0.028631	0.142931	0	-1.35847	4.27894	1	5.45002	6.77963	5.44979	6.83712	-1.32961	3.64882	1	0.000232164	0.000720366	0	-1.38711	3.72093	1	1.32984	3.64912	1	-0.0574942	0.212317	0	-1.38734	3.72121	1
ZMO1071	ZMO1_ZMO1071	MiaB-like tRNA modifying enzyme	-0.0819811	0.577453	0	-1.35521	4.55225	1	5.75991	7.26803	5.9948	7.1971	-1.50813	4.13975	1	-0.234894	1.23359	0	-1.43719	4.05707	1	1.27323	3.84966	1	0.0709315	0.325976	0	-1.2023	3.75179	1
ZMO0557	ZMO1_ZMO0557	DUF150/RimP N-terminal domain-containing protein	0.140064	0.615286	0	-1.35262	3.72471	1	8.60419	9.87342	8.38073	9.81675	-1.26923	3.0324	1	0.223461	0.705392	0	-1.21256	2.95647	1	1.49269	3.30414	1	0.0566674	0.145658	0	-1.43602	3.23901	1
ZMO0845	alaS	alanine--tRNA ligase	0.146817	0.98948	0	-1.35214	4.38386	1	7.84645	9.17264	7.67369	9.05177	-1.32619	3.75628	1	0.172764	0.812643	0	-1.20532	3.59355	1	1.49896	3.96562	1	0.12087	0.542733	0	-1.37809	3.82181	1
ZMO1411	fur	ferric uptake regulator Fur family	-0.0594835	0.313156	0	-1.35201	4.19521	1	8.90622	10.1903	8.89777	10.3177	-1.28407	3.51497	1	0.00845597	0.02581	0	-1.41149	3.67577	1	1.29252	3.5261	1	-0.127423	0.5082	0	-1.41995	3.68594	1
ZMO0595	ZMO1_ZMO0595	hypothetical protein	-0.16451	0.163181	0	-1.34933	1.62671	1	7.05286	8.47713	7.29231	8.5667	-1.42427	1.24693	0	-0.239451	0.168556	0	-1.51384	1.3216	1	1.18482	1.03768	0	-0.0895693	0.0577658	0	-1.27439	1.11754	0
ZMO0132	ZMO1_ZMO0132	Sel1 domain protein repeat-containing protein	-0.35259	0.516857	0	-1.34682	1.96523	1	3.42305	4.90925	3.91503	5.12246	-1.4862	1.6079	1	-0.491974	0.508855	0	-1.6994	1.79735	1	0.994225	1.10422	0	-0.213206	0.193121	0	-1.20743	1.33433	1
ZMO0812	recR	recombination protein RecR	0.477772	1.42453	0	-0.795139	2.15422	0	7.01557	7.55632	6.28341	7.33294	-0.540748	1.15201	0	0.732163	1.53069	0	-0.317366	0.649972	0	1.27291	2.34792	1	0.223382	0.433215	0	-1.04953	2.04862	1
ZMO0814	rmuC	DNA recombination protein RmuC	-0.170253	1.26279	0	-0.798286	3.64371	0	5.7677	6.79356	6.16552	6.73624	-1.02586	3.48111	1	-0.397825	1.94771	0	-0.968539	3.38383	0	0.628032	2.66357	0	0.0573176	0.254427	0	-0.570715	2.50874	0
ZMO0410	hslO	Hsp33-like chaperonin hslO	-0.0357179	0.137898	0	-1.34217	3.82378	1	5.62452	7.11997	5.81352	7.0024	-1.49545	3.41835	1	-0.189002	0.628703	0	-1.37788	3.2802	1	1.30645	3.19074	1	0.117566	0.362413	0	-1.18888	3.0331	1
ZMO0671	atpF	ATP synthase F0F1 B/B' subunit	0.324876	1.92034	0	-1.33604	4.2472	1	11.0455	12.333	10.6721	12.0567	-1.28747	3.59098	1	0.373447	1.62272	0	-1.01116	3.18295	1	1.66092	4.02586	1	0.276304	1.23298	0	-1.38461	3.71479	1
ZMO1762	ZMO1_ZMO1762	UPF0102 domain-containing protein	0.210312	0.600721	0	-1.33428	2.98104	1	5.10279	6.12777	4.58318	6.22676	-1.02498	2.0065	1	0.519614	1.10227	0	-1.12397	2.14706	1	1.54459	2.65171	1	-0.0989894	0.168582	0	-1.64358	2.75314	1
ZMO0826	murE	UDP-N-acetylmuramoyl-L-alanyl-D-glutamate-2%2C6-diaminopimelate ligase	-0.325373	1.11643	0	-0.946226	2.63668	0	6.70202	7.64077	7.01991	7.97362	-0.938743	2.07674	0	-0.317891	0.753675	0	-1.2716	2.55406	1	0.620853	1.4841	0	-0.332856	0.793019	0	-0.953709	2.1009	0
ZMO1267	guaA	GMP synthase large subunit	0.165153	1.09877	0	-1.33311	4.33234	1	8.45603	9.78226	8.284	9.62399	-1.32623	3.72946	1	0.172032	0.79499	0	-1.16796	3.51334	1	1.49826	3.93785	1	0.158274	0.724756	0	-1.33999	3.74706	1
ZMO1435	leuS	leucyl-tRNA synthetase	0.17224	0.994841	0	-1.3314	4.09164	1	7.73932	9.01079	7.50715	8.89848	-1.27147	3.42213	1	0.232169	0.945943	0	-1.15916	3.26612	1	1.50364	3.70693	1	0.112311	0.416328	0	-1.39133	3.57484	1
ZMO0277	lptC	LPS export ABC transporter LptC	0.447789	1.37384	0	-1.32371	3.01694	1	6.7186	7.74169	5.97019	7.59452	-1.02309	2.0484	1	0.748407	1.59501	0	-0.875921	1.81752	0	1.7715	2.92531	1	0.147171	0.274386	0	-1.62433	2.78227	1
ZMO0413	ZMO1_ZMO0413	YggT family protein	0.140394	0.589156	0	-1.31235	3.60474	1	7.12295	8.30178	6.84903	8.29491	-1.17882	2.84325	1	0.273922	0.845066	0	-1.17196	2.83363	1	1.45274	3.19089	1	0.00686618	0.0151135	0	-1.44588	3.18294	1
ZMO1768	lysA2	diaminopimelate decarboxylase	0.130833	0.908117	0	-1.31227	4.39098	1	7.07693	8.41248	6.96937	8.25837	-1.33555	3.82643	1	0.107558	0.493169	0	-1.18144	3.61743	1	1.44311	3.95892	1	0.154107	0.743715	0	-1.289	3.76586	1
ZMO0190	ZMO1_ZMO0190	RpiR family transcriptional regulator	-1.36615	3.78021	1	-0.0850191	0.353728	0	7.00881	6.38129	7.66242	8.45998	0.627527	1.94559	0	-0.653605	2.00664	0	-1.45117	3.29467	1	-1.28113	3.08563	1	-2.0787	3.90525	1	-0.797565	2.31374	0
ZMO0852	queA	tRNA preQ1(34) S-adenosylmethionine ribosyltransferase-isomerase QueA	0.0639446	0.244824	0	-0.951546	3.11405	0	6.24782	7.13682	6.12133	7.13542	-0.889001	2.43484	0	0.126489	0.36147	0	-0.887601	2.43232	0	1.01549	2.64922	1	0.0014004	0.00313642	0	-1.01409	2.64698	1
ZMO0981	ZMO1_ZMO0981	ABC transporter ATP-binding protein	-0.326405	1.08798	0	-1.31201	3.12885	1	3.75249	5.32963	4.34403	5.3909	-1.57714	2.85874	1	-0.591542	1.38376	0	-1.63841	2.92174	1	0.9856	2.10728	0	-0.0612693	0.11123	0	-1.04687	2.20031	1
ZMO0819	ugd	UDP-glucose 6-dehydrogenase	-0.101931	0.835337	0	-1.29783	4.66883	1	5.922	7.2888	6.0929	7.32176	-1.3668	4.1611	1	-0.170899	1.0015	0	-1.39976	4.20204	1	1.1959	3.93205	1	-0.032963	0.153905	0	-1.22886	3.97861	1
ZMO0214	dinF	multidrug and toxic compound extrusion (MATE) efflux family protein	0.0775713	0.167858	0	-1.29487	2.75565	1	4.58654	5.75057	4.37812	5.80384	-1.16403	2.03769	1	0.208414	0.351048	0	-1.2173	2.10587	1	1.37245	2.29203	1	-0.0532713	0.0759611	0	-1.42572	2.35205	1
ZMO1228	ykfB	mandelate racemase/muconate lactonizing protein	-0.0996916	0.884647	0	-1.29264	4.79178	1	7.54431	8.91655	7.7236	8.93664	-1.37224	4.2972	1	-0.179292	1.1356	0	-1.39233	4.32221	1	1.19295	4.05667	1	-0.020091	0.0968561	0	-1.21304	4.08532	1
ZMO1003	thiD	bifunctional hydroxymethylpyrimidine/phosphomethylpyrimidine kinase	0.0582375	0.470278	0	-1.29119	4.75296	1	6.11831	7.44815	6.09873	7.35125	-1.32985	4.20654	1	0.0195759	0.0920079	0	-1.23295	4.07663	1	1.34942	4.23165	1	0.0968992	0.567761	0	-1.25252	4.10366	1
ZMO0456	ZMO1_ZMO0456	ferredoxin	0.000573455	0.000734681	0	-1.29025	2.14707	1	4.61955	5.67611	4.38529	5.90923	-1.05655	1.37104	1	0.234269	0.259206	0	-1.28967	1.63662	1	1.29082	1.63785	1	-0.233122	0.25774	0	-1.52394	1.87556	1
ZMO0866	ZMO1_ZMO0866	cation diffusion facilitator family transporter	-0.0116763	0.0632599	0	-0.958773	3.93242	0	6.41499	7.314	6.3669	7.38544	-0.899005	3.23462	0	0.0480908	0.204691	0	-0.970449	3.36343	0	0.947096	3.32234	0	-0.0714434	0.3232	0	-1.01854	3.44519	1
ZMO1111	ZMO1_ZMO1111	major facilitator superfamily transporter	-0.0786381	1.07665	0	-1.2891	5.52216	1	5.19232	6.40246	5.19199	6.56006	-1.21014	4.81288	1	0.000325682	0.00219024	0	-1.36774	5.02455	1	1.21047	4.81335	1	-0.157602	1.50168	0	-1.36807	5.02496	1
ZMO0868	hpnB	hopene-associated glycosyltransferase HpnB	-0.06607	0.382512	0	-0.953158	3.7106	0	7.57612	8.54624	7.65915	8.59535	-0.970119	3.15434	0	-0.0830308	0.333267	0	-1.01923	3.23719	1	0.887088	3.00498	0	-0.0491091	0.182079	0	-0.936197	3.0948	0
ZMO0970	ZMO1_ZMO0970	purine nucleoside permease	0.409858	2.24091	0	-1.28792	4.14624	1	6.46198	7.52767	5.82989	7.34004	-1.06569	3.23406	1	0.632086	2.37726	0	-0.878059	2.91096	0	1.69778	4.02565	1	0.18763	0.806457	0	-1.51015	3.82522	1
ZMO0882	mcpA2	methyl-accepting chemotaxis sensory transducer	0.108745	0.574249	0	0.918963	3.39593	0	7.06411	6.09025	6.90047	6.0364	0.973859	2.91286	0	0.16364	0.616627	0	1.02771	3.00216	1	-0.810218	2.61132	0	0.0538495	0.170784	0	0.864068	2.71608	0
ZMO0783	gatA	glutamyl-tRNA(Gln) amidotransferase A subunit	0.179799	0.568126	0	-1.28582	3.09967	1	8.08961	9.236	7.77038	9.19563	-1.14639	2.34686	1	0.319227	0.735579	0	-1.10602	2.29037	1	1.46562	2.74264	1	0.0403711	0.0710467	0	-1.42525	2.69697	1
ZMO0515	ZMO1_ZMO0515	translation elongation factor G	0.216331	0.75271	0	-1.27755	3.19468	1	10.9567	12.1305	10.6366	12.018	-1.17373	2.48501	1	0.320157	0.791513	0	-1.06122	2.32474	1	1.49388	2.87799	1	0.112505	0.237041	0	-1.38138	2.74918	1
ZMO0760	gloA2	glyoxalase/bleomycin resistance protein/dioxygenase	0.384479	1.8095	0	-1.27584	3.75022	1	7.46823	8.76612	7.1058	8.35959	-1.29789	3.19245	1	0.362428	1.26593	0	-0.891361	2.57237	0	1.66032	3.60858	1	0.40653	1.40979	0	-1.25379	3.13452	1
ZMO1202	nrdR	transcriptional regulator NrdR	-0.267991	0.716865	0	-1.2715	2.75873	1	5.33472	6.72104	5.71754	6.8742	-1.38633	2.33954	1	-0.382821	0.72497	0	-1.53949	2.50653	1	1.0035	1.8466	1	-0.15316	0.251272	0	-1.15666	2.05857	1
ZMO0896	ZMO1_ZMO0896	hypothetical protein	-0.0306939	0.193754	0	-1.27141	4.51062	1	6.75495	7.99534	6.75462	8.05705	-1.24039	3.87284	1	0.000328251	0.00124571	0	-1.30211	3.95593	1	1.24072	3.87329	1	-0.061716	0.290356	0	-1.30243	3.95636	1
ZMO0892	ZMO1_ZMO0892	helicase c2	-0.136885	1.5225	0	0.819532	4.4104	0	5.26641	4.63223	5.58865	4.58376	0.63418	3.37995	0	-0.322237	2.26989	0	0.682647	3.50459	0	-0.956417	4.0801	0	0.0484665	0.341472	0	1.00488	4.16496	1
ZMO1707	pyrE	orotate phosphoribosyltransferase	0.177328	0.779258	0	-1.26984	3.57306	1	6.94365	8.28109	6.83391	8.03616	-1.33744	3.0764	1	0.109733	0.300512	0	-1.09252	2.7418	1	1.44717	3.20841	1	0.244924	0.759135	0	-1.20225	2.89932	1
ZMO0154	ruvC	crossover junction endodeoxyribonuclease RuvC	0.264243	0.585723	0	-1.26982	2.49073	1	6.62717	7.79677	6.26271	7.63275	-1.1696	1.83103	1	0.36446	0.569106	0	-1.00558	1.61638	1	1.53406	2.24127	1	0.164026	0.225189	0	-1.37004	2.06687	1
ZMO2043	ZMO1_ZMO2043	hypothetical protein	0.311375	0.588004	0	-1.26818	2.23424	1	8.62799	9.78768	8.20813	9.58479	-1.15969	1.59139	1	0.419857	0.556622	0	-0.956801	1.33859	0	1.57955	2.03886	1	0.202894	0.239024	0	-1.37666	1.83431	1
ZMO0901	ZMO1_ZMO0901	hypothetical protein	-0.323601	1.02595	0	-0.854353	2.34864	0	6.41421	7.75984	7.22908	7.59216	-1.34563	2.52046	1	-0.814873	1.75259	0	-1.17795	2.3086	1	0.530752	1.1913	0	0.167671	0.329556	0	-0.363081	0.801331	0
ZMO1906	infC	translation initiation factor IF-3	0.324271	1.19295	0	-1.26426	3.23243	1	10.4463	11.4673	9.87875	11.3863	-1.02101	2.31578	1	0.567525	1.45811	0	-0.93999	2.18658	0	1.58853	3.03456	1	0.0810173	0.169338	0	-1.50752	2.94755	1
ZMO0269	ZMO1_ZMO0269	hypothetical protein	-0.0838093	0.676924	0	-1.26247	4.6323	1	5.06768	6.44237	5.26371	6.41396	-1.37469	4.18209	1	-0.196029	1.15902	0	-1.34628	4.14622	1	1.17866	3.91826	1	0.0284103	0.131365	0	-1.15025	3.87652	1
ZMO1004	rnhB	ribonuclease H	0.0130036	0.0478349	0	-1.26083	3.7637	1	5.99461	7.28545	6.01161	7.24244	-1.29084	3.21642	1	-0.0170029	0.0440648	0	-1.24783	3.15959	1	1.27384	3.19417	1	0.04301	0.11897	0	-1.23083	3.13661	1
ZMO1020	lysA1	diaminopimelate decarboxylase LysA	0.139654	0.948304	0	-1.25982	4.27861	1	8.34113	9.57938	8.1799	9.4613	-1.23825	3.65565	1	0.161225	0.760983	0	-1.12017	3.48543	1	1.39948	3.86447	1	0.118083	0.534164	0	-1.28139	3.71399	1
ZMO1430	ZMO1_ZMO1430	MFP subunit of RND efflux system transporter	-0.102164	1.07926	0	-1.25962	5.03299	1	7.47111	8.80196	7.64451	8.8329	-1.33085	4.52933	1	-0.173395	1.29161	0	-1.36178	4.56896	1	1.15745	4.2889	1	-0.0309338	0.187894	0	-1.18839	4.33428	1
ZMO0914	folD	bifunctional methylenetetrahydrofolate dehydrogenase/methenyltetrahydrofolate cyclohydrolase	-1.32832	3.11899	1	-0.723726	2.1372	0	7.72928	8.94047	9.54506	9.78133	-1.21118	2.40079	1	-1.81577	3.06224	1	-2.05204	3.2672	1	-0.604594	1.38832	0	-0.840864	1.84205	0	-0.23627	0.509387	0
ZMO1156	rpsB	ribosomal protein S2	0.118448	0.428246	0	-1.25523	3.35138	1	11.9092	13.0874	11.7137	13.0459	-1.17827	2.6703	1	0.195404	0.512347	0	-1.13678	2.61204	1	1.37368	2.92242	1	0.041491	0.0881991	0	-1.33219	2.8717	1
ZMO2023	ZMO1_ZMO2023	membrane-bound lytic murein transglycosylase MltA	-0.390648	2.04973	0	-1.25187	3.967	1	6.66607	8.15912	7.2979	8.30858	-1.49306	3.67597	1	-0.631839	2.25673	0	-1.64252	3.83872	1	0.861218	2.75368	0	-0.149458	0.572741	0	-1.01068	3.01808	1
ZMO0582	folC	bifunctional folylpolyglutamate synthase/dihydrofolate synthase FolC	0.190405	1.22148	0	-1.25129	4.16229	1	6.65463	7.95163	6.50993	7.71552	-1.297	3.63093	1	0.144704	0.62915	0	-1.06089	3.29072	1	1.4417	3.81123	1	0.236106	1.07154	0	-1.20559	3.50681	1
ZMO0323	ileS	isoleucyl-tRNA synthetase	0.0964624	0.455014	0	-1.25089	3.78238	1	7.03971	8.35853	7.01117	8.19414	-1.31882	3.28419	1	0.0285347	0.0777521	0	-1.15443	3.06106	1	1.34735	3.32025	1	0.16439	0.564907	0	-1.18296	3.10182	1
ZMO0919	ZMO1_ZMO0919	diguanylate cyclase with beta propeller sensor	-0.699909	2.34024	0	0.886976	2.7214	0	7.27237	6.37409	7.96097	7.0853	0.898282	2.18835	0	-0.688603	1.78955	0	0.187067	0.469643	0	-1.58688	3.11047	1	-0.711215	1.83645	0	0.87567	2.14894	0
ZMO1572	cydB	cytochrome d ubiquinol oxidase subunit II	-0.772956	2.62746	0	-1.24989	3.42639	1	8.5447	9.81485	9.33792	10.5675	-1.27015	2.87332	1	-0.793215	2.11979	0	-2.02285	3.65529	1	0.476933	1.39651	0	-0.752697	2.0398	0	-1.22963	2.81987	1
ZMO0923	argJ	arginine biosynthesis bifunctional protein ArgJ	0.0664718	0.721947	0	-0.966311	4.66973	0	7.94779	8.93897	7.90619	8.84763	-0.991184	4.11673	0	0.0415984	0.281122	0	-0.899839	3.95096	0	1.03278	4.18733	1	0.0913451	0.699066	0	-0.941438	4.02839	0
ZMO0985	surE	5'-nucleotidase SurE	0.132909	1.69896	0	-1.24797	5.40948	1	7.63969	8.93695	7.55607	8.75475	-1.29726	4.8767	1	0.0836199	0.767365	0	-1.11506	4.6153	1	1.38088	4.98471	1	0.182198	1.65521	0	-1.19868	4.74014	1
ZMO0748	cysK	cysteine synthase	-1.28652	3.07353	1	1.89892	3.73118	1	10.17	8.07038	11.2558	9.55761	2.09962	3.31381	1	-1.08582	2.23616	1	0.612391	1.41091	0	-3.18544	4.02311	1	-1.48723	2.74007	1	1.69821	2.95879	1
ZMO0931	ZMO1_ZMO0931	hypothetical protein	1.77472	1.28674	0	-1.07942	0.817662	0	2.68688	4.33868	1.48454	1.99159	-1.6518	0.982954	0	1.20234	0.579448	0	0.695294	0.395189	0	2.85414	1.3265	1	2.34709	1.33415	1	-0.507047	0.219558	0
ZMO1315	ZMO1_ZMO1315	hypothetical protein	-0.0737203	0.947027	0	-1.24424	5.35849	1	7.03298	8.31239	7.14188	8.35093	-1.27941	4.80707	1	-0.1089	0.991385	0	-1.31796	4.85835	1	1.17051	4.65344	1	-0.0385406	0.304598	0	-1.20906	4.70936	1
ZMO0533	rpsE	ribosomal protein S5	0.136854	0.637454	0	-1.24323	3.67339	1	10.017	11.3384	9.95829	11.1234	-1.32138	3.19034	1	0.0587097	0.161027	0	-1.10638	2.89447	1	1.38009	3.26336	1	0.214999	0.717852	0	-1.16509	2.98016	1
ZMO0329	cbbF1	inositol-phosphate phosphatase	0.239956	1.90667	0	-1.22522	4.60408	1	8.48318	9.68626	8.22109	9.46845	-1.20308	3.97665	1	0.262095	1.54027	0	-0.985266	3.63561	0	1.46518	4.31507	1	0.217817	1.3009	0	-1.24736	4.03859	1
ZMO0011	ZMO1_ZMO0011	hypothetical protein	0.0761755	0.219504	0	-1.22343	3.08273	1	7.31071	8.59636	7.29676	8.45796	-1.28566	2.59377	1	0.0139492	0.0244089	0	-1.14726	2.41086	1	1.29961	2.61125	1	0.138402	0.293072	0	-1.16121	2.43012	1
ZMO0737	aroD	type II 3-dehydroquinate dehydratase	0.0694596	0.706939	0	-1.22241	4.9676	1	8.17854	9.37584	8.08398	9.33149	-1.19731	4.33369	1	0.0945623	0.677273	0	-1.15295	4.26874	1	1.29187	4.46461	1	0.044357	0.281611	0	-1.24751	4.40441	1
ZMO1770	argH	argininosuccinate lyase	0.178321	1.54549	0	-1.21681	4.66539	1	8.16576	9.2732	7.87807	9.20425	-1.10743	3.90744	1	0.287694	1.72844	0	-1.03849	3.79757	1	1.39513	4.30376	1	0.0689485	0.386053	0	-1.32618	4.2166	1
ZMO0843	argS	arginine--tRNA ligase	0.0602617	0.568953	0	-1.21465	4.87239	1	6.87877	8.12202	6.84711	8.03316	-1.24325	4.31468	1	0.0316628	0.180953	0	-1.15439	4.18717	1	1.27491	4.35797	1	0.0888606	0.596945	0	-1.18605	4.23368	1
ZMO2017	ZMO1_ZMO2017	capsule biosynthesis phosphatase	-0.133416	0.197801	0	-1.20945	2.01889	1	7.58142	8.78632	7.71029	8.92429	-1.20489	1.51741	1	-0.128862	0.128937	0	-1.34286	1.66605	1	1.07603	1.3697	1	-0.137971	0.139087	0	-1.214	1.52752	1
ZMO0710	ZMO1_ZMO0710	hypothetical protein	0.00491063	0.0249313	0	-1.20693	4.2806	1	5.5076	6.84438	5.63254	6.70962	-1.33679	3.86142	1	-0.124943	0.599726	0	-1.20202	3.68009	1	1.21184	3.69395	1	0.134765	0.653789	0	-1.07708	3.4936	1
ZMO0263	ZMO1_ZMO0263	hypothetical protein	0.0452648	0.208355	0	-1.20131	3.85554	1	5.36654	6.42102	5.17444	6.52259	-1.05448	3.04891	1	0.192098	0.741023	0	-1.15605	3.20274	1	1.24657	3.32958	1	-0.101569	0.355371	0	-1.34814	3.46195	1
ZMO0949	clpX	ATP-dependent Clp protease ATP-binding subunit ClpX	-0.0985322	0.683901	0	0.867732	3.7262	0	10.3562	9.69347	10.6597	9.58702	0.662745	2.69423	0	-0.30352	1.51389	0	0.7692	2.93931	0	-0.966264	3.32082	0	0.106455	0.502191	0	1.07272	3.49751	1
ZMO2015	ZMO1_ZMO2015	hypothetical protein	-0.431183	1.66894	0	-1.1935	3.27571	1	8.49151	9.77651	9.01419	10.1162	-1.28499	2.82136	1	-0.52268	1.45946	0	-1.62468	3.21158	1	0.762314	1.99384	0	-0.339687	0.95648	0	-1.102	2.57069	1
ZMO0958	petC	cytochrome c1	-0.177938	0.556662	0	-0.936718	2.56636	0	5.07431	6.19599	5.43721	6.18897	-1.12168	2.30101	1	-0.362897	0.840477	0	-1.11466	2.29114	1	0.75878	1.71385	0	0.00702084	0.0115616	0	-0.751759	1.70068	0
ZMO0963	ZMO1_ZMO0963	TetR family transcriptional regulator	0.0353489	0.122428	0	-0.924544	3.0298	0	5.70813	6.77215	5.81225	6.59733	-1.06401	2.68991	1	-0.104121	0.281006	0	-0.889195	2.40062	0	0.959893	2.52302	0	0.174818	0.513958	0	-0.785074	2.2048	0
ZMO1869	ZMO1_ZMO1869	ribonuclease I-like protein	-0.135096	1.99002	0	-1.18733	5.6404	1	6.42344	7.81266	6.76042	7.74586	-1.38922	5.31196	1	-0.336984	2.89194	0	-1.32242	5.22664	1	1.05223	4.83126	1	0.0667918	0.732633	0	-0.985439	4.71797	0
ZMO0584	trpA	tryptophan synthase alpha subunit	0.264437	2.31286	0	-1.187	4.83993	1	7.59142	8.71299	7.26155	8.51399	-1.12157	4.14492	1	0.329869	2.11771	0	-0.922566	3.81036	0	1.45144	4.58878	1	0.199005	1.39908	0	-1.25244	4.33465	1
ZMO0969	ZMO1_ZMO0969	xanthine/uracil/vitamin C permease	0.394617	1.27719	0	-0.90099	2.46766	0	6.91795	7.49777	6.20216	7.42432	-0.579819	1.32435	0	0.715788	1.60095	0	-0.506374	1.16185	0	1.29561	2.49438	1	0.0734458	0.131837	0	-1.22216	2.40114	1
ZMO1895	ZMO1_ZMO1895	adenosine kinase	0.0657639	0.540386	0	-1.18626	4.60353	1	7.63015	8.86011	7.60808	8.75065	-1.22995	4.06936	1	0.0220723	0.104634	0	-1.1205	3.90968	1	1.25203	4.09988	1	0.109456	0.651343	0	-1.14257	3.94307	1
ZMO1279	acpP	acyl carrier protein	-0.140101	0.342602	0	-1.18554	2.66009	1	11.2155	12.3314	11.2859	12.5411	-1.11588	2.01874	1	-0.0704421	0.106135	0	-1.32564	2.28421	1	1.04544	1.92109	1	-0.209759	0.36618	0	-1.2552	2.19898	1
ZMO1951	rraA	ribonuclease activity regulator RraA family	0.044682	0.240703	0	-1.18293	4.06693	1	4.79131	6.16287	4.93526	5.92956	-1.37156	3.7272	1	-0.143946	0.625843	0	-1.13825	3.41055	1	1.22761	3.53858	1	0.23331	1.05926	0	-0.994299	3.18284	0
ZMO1407	asd	aspartate-semialdehyde dehydrogenase	0.262323	3.95064	0	-1.18284	6.55504	1	8.93587	9.94117	8.496	9.85639	-1.0053	5.67155	1	0.43987	4.24291	0	-0.920521	5.51884	0	1.44517	6.30115	1	0.0847771	1.58461	0	-1.36039	6.19624	1
ZMO0974	ZMO1_ZMO0974	hopanoid biosynthesis associated protein HpnK	0.224498	1.15053	0	-0.819675	3.06122	0	8.73535	9.47525	8.43108	9.33053	-0.739899	2.33004	0	0.304275	1.10254	0	-0.595177	1.9942	0	1.04417	2.88769	1	0.144722	0.485136	0	-0.899452	2.64305	0
ZMO0973	ZMO1_ZMO0973	hopanoid biosynthesis associated radical SAM protein HpnJ	0.258475	2.23765	0	-1.17777	4.78294	1	8.6538	9.72036	8.28412	9.57309	-1.06657	4.01546	1	0.36968	2.25525	0	-0.919298	3.76133	0	1.43625	4.5272	1	0.147269	1.01651	0	-1.28898	4.34082	1
ZMO1318	ZMO1_ZMO1318	putative P-loop containing nucleoside triphosphate hydrolase	0.408351	1.23314	0	-1.17673	2.78625	1	6.93225	7.81726	6.23217	7.70063	-0.885008	1.80087	0	0.700074	1.47567	0	-0.768381	1.60126	0	1.58508	2.70652	1	0.116627	0.204802	0	-1.46845	2.58228	1
ZMO0978	ZMO1_ZMO0978	periplasmic binding protein	-0.657077	1.91529	0	0.392772	1.2217	0	4.10442	4.15411	5.20396	4.36873	-0.0496899	0.0822482	0	-1.09954	2.17032	1	-0.264305	0.547256	0	-1.04985	2.09919	1	-0.214615	0.429606	0	0.835234	1.75968	0
ZMO1434	ZMO1_ZMO1434	hypothetical protein	0.193023	1.73167	0	-1.16731	4.68827	1	8.32451	9.26136	7.90102	9.2988	-0.936848	3.71531	0	0.423488	2.39716	0	-0.974289	3.78215	0	1.36034	4.35457	1	-0.0374406	0.202897	0	-1.39778	4.40133	1
ZMO1510	prmC	protein-(glutamine-N5) methyltransferase release factor-specific	-0.0122458	0.0520316	0	-1.16191	3.86343	1	5.702	6.84904	5.69937	6.87616	-1.14703	3.25336	1	0.00263645	0.00756519	0	-1.17416	3.2927	1	1.14967	3.25722	1	-0.0271281	0.0838932	0	-1.1768	3.29647	1
ZMO0360	mrdB	rod shape-determining protein MrdB (formly RodA)	0.169352	0.762345	0	-1.16054	3.46482	1	4.4814	5.57208	4.24219	5.47259	-1.09068	2.78199	1	0.23921	0.761321	0	-0.991184	2.6258	0	1.32989	3.11071	1	0.099494	0.276502	0	-1.23039	2.98111	1
ZMO1746	metH1	5-methyltetrahydrofolate--homocysteine methyltransferase MetH1	-0.0638524	1.1745	0	-1.15948	5.84995	1	5.79901	7.07674	5.98111	7.02234	-1.27773	5.4175	1	-0.182101	2.13696	0	-1.22333	5.34213	1	1.09563	5.15123	1	0.0543962	0.684374	0	-1.04123	5.0631	1
ZMO0992	ZMO1_ZMO0992	peptidase S10 serine carboxypeptidase	-0.302837	1.63841	0	0.872838	3.30699	0	5.22037	4.50567	5.68135	4.65037	0.714694	2.4078	0	-0.460981	1.74213	0	0.570001	2.05545	0	-1.17567	3.22502	1	-0.144693	0.5345	0	1.03098	3.00544	1
ZMO0680	ZMO1_ZMO0680	CRISPR-associated protein Cas1	-0.243103	1.01121	0	-1.15811	3.29434	1	4.0855	5.22646	4.31145	5.48671	-1.14096	2.69397	1	-0.225952	0.638918	0	-1.40122	3.03294	1	0.91501	2.33926	0	-0.260254	0.749132	0	-1.17526	2.74239	1
ZMO0773	ZMO1_ZMO0773	peptidyl-prolyl cis-trans isomerase cyclophilin type	0.312529	2.52895	0	-1.1574	4.74198	1	10.4061	11.5243	10.0543	11.2509	-1.11818	4.08575	1	0.35175	2.1682	0	-0.844875	3.60686	0	1.46993	4.55637	1	0.273308	1.79025	0	-1.19662	4.20218	1
ZMO0709	purM	phosphoribosylformylglycinamidine cyclo-ligase	0.102164	0.691062	0	-1.15492	4.16949	1	8.00497	9.11376	7.85667	9.05773	-1.10879	3.50788	1	0.148302	0.711635	0	-1.05276	3.42007	1	1.25709	3.72133	1	0.0560265	0.230782	0	-1.20106	3.64367	1
ZMO0414	ZMO1_ZMO0414	MJ0042 family finger-like protein	0.0775608	0.233924	0	-1.1499	3.04179	1	7.02399	8.2726	7.04514	8.09633	-1.24861	2.60706	1	-0.0211509	0.0390019	0	-1.07234	2.36309	1	1.22746	2.5794	1	0.176272	0.405894	0	-1.05119	2.3316	1
ZMO0406	ZMO1_ZMO0406	ABC-2 type transporter	0.253117	1.22949	0	-1.14564	3.53666	1	7.96874	8.92364	7.52488	8.86127	-0.954901	2.65505	0	0.443859	1.5016	0	-0.892526	2.54562	0	1.39876	3.2882	1	0.0623754	0.172643	0	-1.33638	3.2115	1
ZMO0971	add2	adenosine deaminase	0.520914	2.96236	0	-1.14149	4.29385	1	7.04914	8.0175	6.3551	7.66972	-0.968353	3.42086	0	0.694047	2.86369	0	-0.620573	2.68011	0	1.6624	4.34437	1	0.34778	1.78287	0	-1.31462	3.94137	1
ZMO1252	ccmI	putative cytochrome c-type biogenesis protein CcmI/NrfG	0.00783487	0.0578716	0	-1.13888	4.77063	1	6.60636	7.67888	6.53216	7.73741	-1.07251	4.07034	1	0.0742062	0.487823	0	-1.13105	4.16156	1	1.14672	4.18519	1	-0.0585365	0.369903	0	-1.20526	4.27078	1
ZMO0251	ZMO1_ZMO0251	putative enamine deaminase RidA/yjgF	0.380948	2.53381	0	-1.13719	4.37537	1	9.0559	10.1251	8.60695	9.81214	-1.06919	3.6758	1	0.448951	2.2444	0	-0.756243	3.09114	0	1.51814	4.27616	1	0.312946	1.70515	0	-1.20519	3.88016	1
ZMO0373	ZMO1_ZMO0373	hypothetical protein	-0.363259	0.483627	0	-1.13628	1.59562	1	5.17333	6.44324	5.67021	6.67287	-1.26991	1.28897	0	-0.496884	0.465222	0	-1.49954	1.50199	1	0.773024	0.770777	0	-0.229635	0.190333	0	-1.00266	1.01897	0
ZMO0013	ZMO1_ZMO0013	rdgB/HAM1 family non-canonical purine NTP pyrophosphatase	0.192584	1.32732	0	-1.13362	4.12231	1	6.77221	7.82693	6.50073	7.71324	-1.05472	3.40825	1	0.271482	1.32331	0	-0.941035	3.21605	0	1.3262	3.79754	1	0.113687	0.519923	0	-1.21252	3.64476	1
ZMO1278	fabF	3-oxoacyl-(acyl-carrier-protein) synthase 2	-0.000601822	0.00185851	0	-1.1303	3.36323	1	9.12944	10.1465	9.01677	10.2603	-1.01704	2.61292	1	0.112667	0.307191	0	-1.13091	2.78616	1	1.1297	2.78441	1	-0.113871	0.311012	0	-1.24357	2.94289	1
ZMO0822	ZMO1_ZMO0822	hypothetical protein	-0.139269	0.201945	0	-1.12678	1.87644	1	4.69776	5.72397	4.73646	5.96381	-1.02621	1.2798	0	-0.0386977	0.034802	0	-1.26605	1.55081	1	0.987512	1.23334	0	-0.23984	0.253131	0	-1.22735	1.50903	1
ZMO1019	dys	deoxyhypusine synthase	0.208289	1.13356	0	-0.909288	3.33602	0	9.35655	10.2925	9.17494	10.0575	-0.935966	2.80631	0	0.181611	0.674793	0	-0.701	2.33957	0	1.11758	3.10041	1	0.234966	0.896607	0	-0.88261	2.71009	0
ZMO0583	accD	acetyl-CoA carboxylase beta subunit	0.157251	0.775901	0	-1.12563	3.56576	1	6.9067	8.06301	6.78012	7.87508	-1.15631	3.0276	1	0.126576	0.406512	0	-0.968381	2.73466	0	1.28288	3.20127	1	0.187927	0.642291	0	-1.09496	2.93703	1
ZMO2040	ZMO1_ZMO2040	hypothetical protein	0.0879246	0.243207	0	-1.12482	2.85337	1	3.64865	4.44552	3.23277	4.68555	-0.796864	1.77343	0	0.415885	0.964942	0	-1.0369	2.16714	1	1.21275	2.41305	1	-0.240036	0.522682	0	-1.45278	2.70446	1
ZMO1496	ppc	phosphoenolpyruvate carboxylase	0.19851	2.12334	0	-1.11731	5.02052	1	7.81237	8.95091	7.63508	8.73118	-1.13853	4.45451	1	0.177291	1.46333	0	-0.918805	4.08576	0	1.31582	4.70416	1	0.219729	1.75886	0	-1.0961	4.38907	1
ZMO0460	proS	proline--tRNA ligase	-0.173624	0.848863	0	-1.11674	3.52339	1	8.33873	9.52488	8.58176	9.6291	-1.18614	3.04167	1	-0.243027	0.839417	0	-1.29037	3.18246	1	0.943117	2.6637	0	-0.104222	0.317658	0	-1.04734	2.83541	1
ZMO0827	murF	UDP-N-acetylmuramoyl-tripeptide-D-alanyl-D-alanine ligase	-0.20711	1.45483	0	-1.1155	4.14077	1	6.29045	7.36945	6.46107	7.61306	-1.07901	3.49226	1	-0.170617	0.847519	0	-1.32261	3.83879	1	0.908389	3.20189	0	-0.243603	1.22405	0	-1.15199	3.60337	1
ZMO1029	ZMO1_ZMO1029	ABC transporter related protein	0.155224	0.779706	0	0.850083	3.1216	0	8.08242	7.29329	7.98815	7.07711	0.789127	2.4318	0	0.0942688	0.294209	0	1.00531	2.82466	1	-0.694859	2.2311	0	0.216179	0.766591	0	0.911038	2.66342	0
ZMO2065	ZMO1_ZMO2065	hypothetical protein	-0.100146	0.117221	0	-1.10519	1.62563	1	6.82251	8.29782	7.29278	8.02784	-1.47531	1.5466	1	-0.470268	0.462223	0	-1.20534	1.28568	0	1.00504	1.07472	0	0.269976	0.242363	0	-0.735068	0.770056	0
ZMO1932	ZMO1_ZMO1932	hypothetical protein	-0.147811	2.18684	0	-1.10392	5.58163	1	5.83767	7.09773	6.14162	7.08941	-1.26006	5.2104	1	-0.303946	2.78606	0	-1.25173	5.19893	1	0.95611	4.73303	0	0.00832397	0.0726345	0	-0.947786	4.71793	0
ZMO1905	gpsA	glycerol-3-phosphate dehydrogenase (NAD(P)(+))	0.13071	0.880457	0	-1.0933	4.0293	1	6.39429	7.51766	6.29365	7.35688	-1.12336	3.4845	1	0.100645	0.441868	0	-0.96259	3.22386	0	1.22401	3.63018	1	0.160774	0.755766	0	-1.06324	3.39141	1
ZMO0522	rpsC	ribosomal protein S3	0.0949522	0.337899	0	-1.09183	3.14742	1	10.0949	11.329	10.1423	11.0918	-1.2341	2.77567	1	-0.0473159	0.10375	0	-0.996881	2.42998	0	1.18679	2.71165	1	0.23722	0.653696	0	-0.949565	2.35273	0
ZMO1039	nrdA	ribonucleoside-diphosphate reductase alpha subunit	0.0312951	0.166492	0	0.731132	3.30297	0	9.61936	9.17679	9.87662	8.85694	0.442576	1.93771	0	-0.25726	1.20648	0	0.762427	2.79543	0	-0.699837	2.65534	0	0.319851	1.4794	0	1.01969	3.27953	1
ZMO0736	accB	acetyl-CoA carboxylase complex biotin carboxyl carrier protein	0.11238	0.498438	0	-1.08863	3.41979	1	8.60332	9.68597	8.48496	9.57957	-1.08266	2.83128	1	0.118359	0.353432	0	-0.976254	2.66185	0	1.20102	3.00303	1	0.106402	0.31217	0	-1.09461	2.84938	1
ZMO1198	hemA	5-aminolevulinic acid synthase	-1.26827	2.93792	1	-0.761902	2.12018	0	8.61133	9.71973	10.2261	10.6415	-1.10841	2.16374	1	-1.61477	2.76473	1	-2.03017	3.14435	1	-0.506365	1.10107	0	-0.921762	1.88516	0	-0.415397	0.895747	0
ZMO1683	ansA	type 2 L-asparaginase	0.0756306	0.317637	0	-1.08603	3.43215	1	6.2101	7.41845	6.25679	7.22049	-1.20835	3.02931	1	-0.0466951	0.123836	0	-1.0104	2.7338	1	1.16166	2.96379	1	0.197956	0.648893	0	-0.963702	2.65658	0
ZMO1503	hisB	Imidazoleglycerol-phosphate dehydratase	-0.043549	0.599194	0	-1.08497	5.31709	1	6.5642	7.67668	6.63526	7.69273	-1.11248	4.76086	1	-0.0710561	0.704831	0	-1.12852	4.78559	1	1.04142	4.64689	1	-0.016042	0.127915	0	-1.05747	4.67328	1
ZMO1864	ZMO1_ZMO1864	transposase IS5 family protein	0.60371	1.11395	0	-1.08483	1.88308	1	4.47162	5.11452	3.42599	4.95274	-0.642901	0.826709	0	1.04564	1.35587	1	-0.481118	0.597168	0	1.68854	2.02624	1	0.161783	0.169558	0	-1.52676	1.87594	1
ZMO1061	pspF	Fis family sigma54-specific transcriptional acivator	-0.372248	1.77877	0	-0.863065	3.10811	0	3.78982	4.76185	4.27103	5.02514	-0.972022	2.73128	0	-0.481205	1.65136	0	-1.23531	3.12821	1	0.490817	1.67906	0	-0.263291	0.926067	0	-0.754109	2.32298	0
ZMO0667	atpB	ATP synthase F0F1 A subunit	0.349903	2.11279	0	-1.08414	3.98007	1	11.5711	12.57	11.136	12.3053	-0.998921	3.25198	0	0.435124	1.91871	0	-0.73424	2.74052	0	1.43405	3.86564	1	0.264682	1.24534	0	-1.16936	3.51809	1
ZMO0030	gloA1	glyoxalase/bleomycin resistance protein/dioxygenase	0.192022	0.56802	0	-1.08379	2.70802	1	6.58832	7.55275	6.27693	7.48009	-0.964433	1.97849	0	0.311382	0.664168	0	-0.891773	1.86227	0	1.27582	2.41196	1	0.0726608	0.125169	0	-1.20315	2.31908	1
ZMO1929	groEL	chaperonin GroEL	0.0741887	0.323193	0	-1.07867	3.47844	1	11.5469	12.8504	11.6976	12.5513	-1.30356	3.21324	1	-0.150702	0.493073	0	-1.00448	2.78013	1	1.15286	3.00788	1	0.29908	1.05454	0	-0.853782	2.51587	0
ZMO0363	tgt	tRNA-guanine(34) transglycosylase	-0.0549097	0.235219	0	-1.07593	3.51912	1	6.32809	7.58564	6.56462	7.45893	-1.25755	3.19747	1	-0.23653	0.846394	0	-1.13084	3.01995	1	1.02102	2.85067	1	0.126711	0.415509	0	-0.894307	2.63373	0
ZMO0505	rluC	pseudouridine synthase	0.100029	0.301234	0	-1.07239	2.86687	1	5.2929	6.35148	5.17906	6.26526	-1.05859	2.28649	1	0.113837	0.234317	0	-0.972366	2.15425	0	1.17242	2.44829	1	0.0862199	0.170769	0	-1.0862	2.32701	1
ZMO0498	glmU	bifunctional N-acetylglucosamine-1-phosphateuridyltransferase/glucosamine-1-phosphate acetyltransferase	0.0130384	0.0632513	0	-1.07182	3.93412	1	5.78399	7.04651	5.96165	6.84277	-1.26251	3.62212	1	-0.177657	0.811196	0	-1.05878	3.32404	1	1.08486	3.36508	1	0.203734	0.940272	0	-0.881123	3.01625	0
ZMO1299	bcbG	putative capsular polysaccharide biosynthesis protein BcbG	-0.320635	1.70515	0	-1.07081	3.63707	1	7.14987	8.40442	7.65425	8.54132	-1.25454	3.31824	1	-0.504371	1.85852	0	-1.39144	3.49332	1	0.750173	2.46993	0	-0.136898	0.495754	0	-0.887071	2.7415	0
ZMO0389	ZMO1_ZMO0389	constituent protein	0.738998	2.31518	0	-1.06441	2.90586	1	3.65572	4.3322	2.52879	3.98113	-0.676482	1.6644	0	1.12693	2.4347	1	-0.325415	0.814017	0	1.80341	3.20709	1	0.351067	0.883906	0	-1.45234	2.8467	1
ZMO2006	ZMO1_ZMO2006	preprotein translocase SecE subunit	0.163815	0.480478	0	-1.0635	2.70058	1	8.01494	8.97792	7.75061	8.91463	-0.962981	1.99778	0	0.264333	0.559816	0	-0.899685	1.89639	0	1.22731	2.37318	1	0.0632965	0.109258	0	-1.16402	2.28962	1
ZMO0534	rpmD	ribosomal protein L30	0.171243	0.646316	0	-1.06206	3.05	1	8.45729	9.78598	8.55267	9.34811	-1.32869	2.84671	1	-0.095386	0.219541	0	-0.89082	2.20452	0	1.23331	2.72438	1	0.437872	1.2154	0	-0.795434	2.03078	0
ZMO0500	ZMO1_ZMO0500	hypothetical protein	0.0882779	0.972331	0	-1.06134	4.81489	1	6.02773	7.03476	5.88515	7.00079	-1.00703	4.12721	1	0.142583	1.11465	0	-0.973061	4.06832	0	1.14962	4.35487	1	0.0339733	0.220115	0	-1.11564	4.30325	1
ZMO0477	ZMO1_ZMO0477	hypothetical protein	0.153001	0.990467	0	-1.05375	3.88665	1	6.73201	7.61621	6.40945	7.63276	-0.884199	3.00417	0	0.322554	1.46155	0	-0.900752	3.03505	0	1.20675	3.52713	1	-0.0165532	0.0557862	0	-1.22331	3.55025	1
ZMO0516	ZMO1_ZMO0516	translation elongation factor Tu	0.215405	0.51329	0	-1.05134	2.33347	1	13.3272	14.2398	12.9731	14.1631	-0.912652	1.60679	0	0.354095	0.61049	0	-0.835938	1.48801	0	1.26675	2.0846	1	0.0767146	0.10635	0	-1.19003	1.98995	1
ZMO0589	radA	DNA repair protein RadA	-0.0727708	0.469332	0	-1.05061	4.0115	1	5.64909	6.74661	5.76877	6.77247	-1.09752	3.49496	1	-0.119684	0.559109	0	-1.12338	3.53446	1	0.977838	3.29983	0	-0.0258572	0.0975383	0	-1.00369	3.34383	1
ZMO1087	mltA	membrane-bound lytic murein transglycosylase A	-0.261474	0.547564	0	0.775938	1.67119	0	7.10428	6.63408	7.67149	6.58982	0.470202	0.719958	0	-0.567211	0.884726	0	0.514464	0.795583	0	-1.03741	1.59326	1	0.0442625	0.0509188	0	1.08168	1.65108	1
ZMO0420	tyrC	prephenate dehydratase	0.073933	0.668835	0	-1.05024	4.51277	1	7.30143	8.36266	7.23848	8.27774	-1.06123	3.93504	1	0.0629477	0.371755	0	-0.976312	3.79246	0	1.12418	4.03376	1	0.0849183	0.526932	0	-1.03926	3.89924	1
ZMO1348	map	type I methionine aminopeptidase	0.216715	1.92818	0	-1.04868	4.53644	1	8.60171	9.54821	8.28282	9.43367	-0.946499	3.7655	0	0.318894	1.98751	0	-0.831962	3.54596	0	1.26539	4.26308	1	0.114537	0.753615	0	-1.15086	4.10009	1
ZMO1095	mazG	nucleoside triphosphate pyrophosphohydrolase MazG	-0.052276	0.188461	0	-0.98401	3.12442	0	5.29301	6.36911	5.43738	6.32929	-1.07611	2.69913	1	-0.144374	0.408583	0	-1.03629	2.63772	1	0.931733	2.46616	0	0.0398217	0.0948705	0	-0.891912	2.39649	0
ZMO1810	rnfG	electron transport complex RnfABCDGE type G subunit	-0.0491343	0.304229	0	-1.04691	4.04164	1	6.18982	7.41249	6.41471	7.28587	-1.22266	3.71439	1	-0.224884	1.13765	0	-1.09605	3.52847	1	0.99778	3.36947	0	0.126616	0.611092	0	-0.871165	3.14128	0
ZMO0250	ZMO1_ZMO0250	response regulator receiver protein	0.0748099	0.217483	0	-1.04578	2.839	1	7.47659	8.5989	7.47831	8.44756	-1.1223	2.39181	1	-0.00171713	0.00296453	0	-0.970967	2.16475	0	1.12059	2.38938	1	0.151337	0.32899	0	-0.96925	2.16202	0
ZMO0735	accC	acetyl-CoA carboxylase complex biotin carboxylase subunit	0.102494	1.02913	0	-1.04385	4.62253	1	7.84035	8.90351	7.75717	8.7817	-1.06317	4.05766	1	0.0831734	0.557616	0	-0.941352	3.8493	0	1.14634	4.18696	1	0.121816	0.856092	0	-1.02452	3.99419	1
ZMO1102	ZMO1_ZMO1102	histidine kinase	-0.114484	0.471675	0	0.874077	2.94128	0	6.43589	5.71972	6.70828	5.6763	0.716169	2.06787	0	-0.272392	0.850798	0	0.759593	2.15813	0	-0.988561	2.57509	0	0.0434238	0.105222	0	1.03198	2.64479	1
ZMO1391	ZMO1_ZMO1391	diacylglycerol kinase catalytic region	0.234979	0.714892	0	-1.03872	2.63922	1	6.80771	7.52213	6.24844	7.61145	-0.714422	1.54934	0	0.559274	1.23639	0	-0.803739	1.71268	0	1.2737	2.40972	1	-0.089317	0.157535	0	-1.36301	2.51818	1
ZMO0111	ZMO1_ZMO0111	ABC transporter related protein	-0.00705587	0.0366931	0	-1.02311	4.01731	1	6.86159	7.91257	6.89651	7.89176	-1.05098	3.47221	1	-0.0349197	0.140274	0	-1.03017	3.43836	1	1.01606	3.41502	1	0.020808	0.0796588	0	-0.995248	3.38005	0
ZMO1112	ispZ	septation protein IspZ	-0.206674	0.637482	0	0.995767	2.6144	0	7.41559	6.38306	7.5855	6.6265	1.03253	2.12336	1	-0.169914	0.339686	0	0.789093	1.72481	0	-1.20244	2.36109	1	-0.243434	0.516581	0	0.959008	2.01091	0
ZMO0549	pnp	polyribonucleotide nucleotidyltransferase	0.0382808	0.286161	0	-1.02254	4.33946	1	9.57286	10.6245	9.56372	10.5571	-1.05168	3.79329	1	0.00914261	0.0407412	0	-0.98426	3.68032	0	1.06082	3.80807	1	0.067419	0.369482	0	-0.993403	3.69607	0
ZMO0479	ZMO1_ZMO0479	peptidoglycan-binding LysM	-1.23361	3.09197	1	0.805277	2.39476	0	7.08043	6.51363	8.55253	7.50877	0.5668	1.3797	0	-1.47209	2.81033	1	-0.428338	1.04955	0	-2.03889	3.35376	1	-0.995138	2.18304	0	1.04375	2.25729	1
ZMO1740	ZMO1_ZMO1740	DUF3297 domain-containing protein	0.371629	2.45661	0	-1.01645	4.14223	1	9.56024	10.3684	8.98028	10.2051	-0.808119	3.1631	0	0.57996	2.61526	0	-0.644821	2.78834	0	1.38808	4.08221	1	0.163298	0.894505	0	-1.22478	3.86783	1
ZMO1091	holB	DNA polymerase III subunit delta'	-0.0941631	0.444975	0	-1.0162	3.43763	1	6.4603	7.61906	6.69702	7.57066	-1.15876	3.07563	1	-0.236723	0.855466	0	-1.11036	3.00455	1	0.922038	2.69813	0	0.0483964	0.139189	0	-0.873642	2.61042	0
ZMO1429	ZMO1_ZMO1429	NodT family RND efflux system outer membrane lipoprotein	-0.011663	0.0333798	0	-1.01504	2.99843	1	6.91741	8.01707	7.0137	7.94411	-1.09966	2.56123	1	-0.0962872	0.22559	0	-1.0267	2.45093	1	1.00337	2.41427	1	0.0729612	0.164615	0	-0.930411	2.29483	0
ZMO1124	ZMO1_ZMO1124	sigma-54-dependent Fis family transcriptional regulator	-0.428981	1.96057	0	0.65789	2.63049	0	8.50025	8.04848	9.13535	8.27134	0.451769	1.5399	0	-0.635102	2.02946	0	0.228908	0.780221	0	-1.08687	2.88524	1	-0.222861	0.757429	0	0.86401	2.51087	0
ZMO1126	ntrX	Fis family transcriptional regulator	0.296518	0.569325	0	-0.720481	1.44584	0	5.57686	6.09347	5.07647	6.00082	-0.516617	0.721705	0	0.500382	0.696299	0	-0.423963	0.576554	0	1.017	1.44338	1	0.092654	0.101678	0	-0.924345	1.32148	0
ZMO1432	ZMO1_ZMO1432	membrane protein component of efflux system	0.188726	0.659476	0	-1.01101	2.83662	1	8.32705	9.13945	7.93971	9.14933	-0.812402	1.94313	0	0.387336	0.990966	0	-0.822287	1.96119	0	1.19974	2.55046	1	-0.00988441	0.0179205	0	-1.20962	2.56371	1
ZMO1131	ZMO1_ZMO1131	putative coenzyme Q-binding protein	-0.76841	2.2494	0	0.412245	1.35788	0	7.18876	7.04844	8.2291	7.54492	0.140318	0.281614	0	-1.04034	2.18158	1	-0.356165	0.822374	0	-1.18066	2.37999	1	-0.496483	1.16359	0	0.684173	1.56819	0
ZMO0267	ZMO1_ZMO0267	hypothetical protein	-0.0720274	0.300093	0	-1.01092	3.31109	1	5.479	6.47097	5.53208	6.56194	-0.99197	2.70367	0	-0.0530804	0.142745	0	-1.08294	2.84767	1	0.938889	2.61417	0	-0.0909744	0.263234	0	-1.02986	2.76502	1
ZMO0572	ZMO1_ZMO0572	ABC transporter ATPase component	0.131316	1.07559	0	-1.00908	4.21154	1	6.9709	7.97971	6.83932	7.84867	-1.00881	3.61822	1	0.131588	0.744091	0	-0.877765	3.38234	0	1.1404	3.82722	1	0.131044	0.740665	0	-1.00935	3.61914	1
ZMO1764	ZMO1_ZMO1764	murein L%2CD-transpeptidase YcbB/YkuD-like protein	-0.0159413	0.0819186	0	-1.00778	3.89874	1	7.23047	8.18616	7.19432	8.25418	-0.955691	3.22054	0	0.0361455	0.137243	0	-1.02372	3.33628	1	0.991836	3.28296	0	-0.0680281	0.281606	0	-1.05986	3.39486	1
ZMO1138	miaA	tRNA (adenosine(37)-N6)-dimethylallyltransferase MiaA	-0.462012	1.45454	0	-0.182926	0.548668	0	7.21559	7.99037	8.26945	7.86053	-0.774779	1.68655	0	-1.05386	2.1414	1	-0.644938	1.43753	0	-0.279085	0.59871	0	0.129841	0.246122	0	0.408927	0.915375	0
ZMO1139	ilvI	acetolactate synthase large subunit	-0.754549	2.90803	0	-0.262479	1.32633	0	8.19209	9.30946	9.80153	9.20912	-1.11737	2.98437	1	-1.60944	3.59844	1	-1.01703	2.8287	1	-0.49207	1.70251	0	0.100341	0.313012	0	0.59241	1.97308	0
ZMO1877	ZMO1_ZMO1877	glutamine cyclotransferase	0.00276408	0.0135843	0	-1.00274	3.9276	1	6.56735	7.62956	6.62406	7.56732	-1.06222	3.43561	1	-0.0567178	0.234121	0	-0.999973	3.3336	0	1.0055	3.34289	1	0.062246	0.260608	0	-0.943255	3.23529	0
ZMO0140	ptpA	protein tyrosine phosphatase	0.161128	0.444207	0	-1.00232	2.52211	1	7.02084	8.03778	6.87433	7.86203	-1.01695	2.00333	1	0.146507	0.265545	0	-0.841196	1.72517	0	1.16345	2.20942	1	0.175749	0.328039	0	-0.987703	1.95954	0
ZMO1143	ZMO1_ZMO1143	chloramphenicol acetyltransferase	0.302651	2.05182	0	-0.741292	3.5111	0	5.50914	5.91196	4.86802	5.94778	-0.402824	1.9604	0	0.641119	2.69068	0	-0.438641	2.08918	0	1.04394	3.50397	1	-0.0358174	0.148453	0	-1.07976	3.56121	1
ZMO1096	rnr	ribonuclease R	-1.20274	4.70549	1	1.07391	4.51	1	7.44396	6.73837	9.01503	7.5728	0.705588	3.20175	0	-1.57106	4.56841	1	-0.128835	0.821758	0	-2.27665	5.2096	1	-0.834422	3.48464	0	1.44223	4.42092	1
ZMO1088	rlpA	rare lipoprotein A RlpA	0.108717	0.524565	0	1.00426	3.4139	1	7.99656	7.09937	7.99491	6.88358	0.897193	2.65003	0	0.0016474	0.00418313	0	1.11298	3.00479	1	-0.895546	2.64704	0	0.215787	0.771078	0	1.11133	3.00233	1
ZMO1402	ZMO1_ZMO1402	iron-sulfur cluster assembly accessory protein	-1.1428	2.7295	1	1.95122	3.62486	1	8.54395	6.51053	9.60455	7.73553	2.03342	3.10961	1	-1.0606	2.06185	1	0.808426	1.66433	0	-3.09402	3.81995	1	-1.22499	2.28466	1	1.86902	2.96915	1
ZMO1008	glcD	glycolate oxidase subunit GlcD	-0.451284	2.36036	0	1.01611	3.70585	1	6.40338	5.9002	7.3676	5.83855	0.503177	1.99287	0	-0.964218	3.03265	0	0.564828	2.16918	0	-1.4674	3.74154	1	0.0616509	0.218631	0	1.52905	3.81178	1
ZMO1086	celA	endo-1%2C4-beta-D-glucanase (Cellulase)	-0.166035	1.91459	0	1.01657	4.92695	1	7.38871	6.50123	7.68383	6.53817	0.887483	4.09555	0	-0.295123	2.26349	0	0.850535	4.02262	0	-1.18261	4.58964	1	-0.0369473	0.274556	0	1.14566	4.53489	1
ZMO0685	ZMO1_ZMO0685	CRISPR-associated protein Csy4 family	-0.138429	1.11447	0	1.01756	4.19559	1	7.1482	6.30754	7.46353	6.26907	0.840664	3.27974	0	-0.315328	1.72532	0	0.879134	3.35516	0	-1.15599	3.82026	1	0.0384705	0.176754	0	1.19446	3.87622	1
ZMO1184	fixC	electron-transferring-flavoprotein dehydrogenase	-0.701639	4.64818	0	1.02211	5.29875	1	7.70353	6.83209	8.55584	7.38306	0.871435	4.42426	0	-0.852315	4.38605	0	0.320472	2.73144	0	-1.72375	5.60381	1	-0.550963	3.63861	0	1.17279	4.93695	1
ZMO0161	tolQ	MotA/TolQ/ExbB proton channel	0.0818185	0.438001	0	1.03995	3.6925	1	8.15457	7.21326	8.17139	7.0328	0.941311	2.94114	0	-0.016825	0.0510474	0	1.12177	3.23398	1	-0.958136	2.97053	0	0.180462	0.729711	0	1.1386	3.25901	1
ZMO1581	ZMO1_ZMO1581	antibiotic biosynthesis monooxygenase	-0.118937	1.39008	0	1.04019	4.89027	1	11.2486	10.3647	11.5238	10.3274	0.883937	4.0129	0	-0.275191	2.08697	0	0.921254	4.08381	0	-1.15913	4.47887	1	0.037317	0.263893	0	1.19645	4.53349	1
ZMO1166	recA	DNA recombination/repair protein RecA	0.362782	2.45924	0	0.685595	3.51368	0	9.38096	8.37616	8.69897	8.33259	1.0048	3.57425	1	0.68199	2.92323	0	1.04838	3.64643	1	-0.322813	1.75276	0	0.0435746	0.202619	0	0.366387	1.93775	0
ZMO1170	ZMO1_ZMO1170	antibiotic biosynthesis monooxygenase	-0.365986	1.69434	0	0.911485	3.12875	0	7.43819	6.80633	8.0838	6.89269	0.631861	1.98529	0	-0.64561	2.01771	0	0.545499	1.76916	0	-1.27747	3.11368	1	-0.0863627	0.246456	0	1.19111	2.99697	1
ZMO0279	ZMO1_ZMO0279	putative cold-shock DNA-binding protein	-0.152894	0.580581	0	1.0434	3.05299	1	11.8038	11.0321	12.2284	10.9133	0.77178	2.01466	0	-0.424514	1.20188	0	0.890507	2.23436	0	-1.19629	2.70649	1	0.118727	0.289023	0	1.31502	2.86186	1
ZMO1182	ispE	4-diphosphocytidyl-2C-methyl-D-erythritol kinase	-0.189997	0.638277	0	-0.960113	2.69373	0	6.70318	7.80586	7.03574	7.85329	-1.10268	2.35891	1	-0.332568	0.810283	0	-1.15011	2.42581	1	0.770115	1.81229	0	-0.0474268	0.0887983	0	-0.817542	1.89984	0
ZMO1183	ZMO1_ZMO1183	TPR repeat-containing protein	-0.821272	4.15561	0	0.878676	4.27173	0	6.23305	5.61436	7.31431	6.17565	0.61869	3.08599	0	-1.08126	4.03283	1	0.0574034	0.349119	0	-1.69995	4.81206	1	-0.561286	2.92404	0	1.13866	4.12158	1
ZMO1512	ZMO1_ZMO1512	ABC transporter related protein	-0.00447211	0.0162617	0	1.04737	3.48358	1	6.27938	5.31133	6.36317	5.23648	0.968053	2.7728	0	-0.0837918	0.258531	0	1.0429	2.89549	1	-1.05184	2.90961	1	0.0748476	0.227026	0	1.12669	3.02372	1
ZMO1309	pepA2	leucyl aminopeptidase	-0.173107	0.610345	0	1.05004	2.92962	1	8.58305	7.63944	8.86258	7.70612	0.943612	2.19913	0	-0.279532	0.70938	0	0.87693	2.08627	0	-1.22314	2.61149	1	-0.0666816	0.136834	0	1.15646	2.52094	1
ZMO1047	pstS	phosphate ABC transporter substrate-binding protein PstS	-0.108895	0.591699	0	1.05153	3.66641	1	7.95567	7.0232	8.18363	7.01303	0.932474	2.88185	0	-0.227953	0.915268	0	0.942637	2.89977	0	-1.16043	3.24657	1	0.0101625	0.0293897	0	1.17059	3.26123	1
ZMO1390	ZMO1_ZMO1390	hypothetical protein	0.081451	0.619602	0	1.06752	4.25832	1	7.17974	5.94425	6.93032	6.03077	1.2355	3.91443	1	0.249425	1.39219	0	1.14897	3.79033	1	-0.986072	3.53008	0	-0.0865229	0.444994	0	0.89955	3.37461	0
ZMO0326	ZMO1_ZMO0326	7-cyano-7-deazaguanine reductase	0.148993	0.735711	0	1.07053	3.49088	1	9.3185	8.20228	9.12381	8.09898	1.11623	2.979	1	0.194692	0.673186	0	1.21952	3.12655	1	-0.921533	2.6636	0	0.103294	0.322935	0	1.02483	2.83765	1
ZMO1648	ung2	uracil-DNA glycosylase	-1.07187	4.00679	1	-2.42774	5.41755	1	3.88471	5.78614	4.43027	7.38432	-1.90143	4.39621	1	-0.545558	2.30636	0	-3.49961	5.45068	1	1.35587	3.81596	1	-1.59818	4.09749	1	-2.95405	5.15717	1
ZMO0850	ntrC	Fis family sigma54-specific transcriptional regulator	-0.419301	2.07898	0	1.07317	3.61608	1	7.62428	6.62939	8.12187	6.97041	0.99489	2.90638	0	-0.497585	1.81752	0	0.653873	2.22975	0	-1.49248	3.58759	1	-0.341017	1.30678	0	1.15146	3.14973	1
ZMO1456	ZMO1_ZMO1456	LysE family translocator	-1.06506	4.40167	1	0.642229	3.53584	0	5.57275	4.91296	6.62025	5.99558	0.659787	2.99841	0	-1.0475	3.77863	1	-0.42283	2.27704	0	-1.70729	4.6177	1	-1.08262	3.83494	1	0.624671	2.90769	0
ZMO1285	sldL	solbitol dehydrogenase large subunit	-0.777018	1.31738	0	1.07537	1.75359	1	7.14051	6.84227	8.69467	6.84215	0.298232	0.311854	0	-1.55416	1.78476	1	0.298356	0.312006	0	-1.85239	2.04478	1	0.000124641	0.000103953	0	1.85252	2.04488	1
ZMO1959	ZMO1_ZMO1959	hypothetical protein	0.0283078	0.217513	0	1.0792	4.54241	1	8.13298	7.06991	8.1208	7.02548	1.06307	3.92088	1	0.0121797	0.0588737	0	1.10751	3.991	1	-1.05089	3.90116	1	0.0444359	0.245198	0	1.09533	3.97205	1
ZMO1083	bscA	cellulose synthase catalytic subunit (UDP-forming)	-0.499182	2.06751	0	1.07971	3.31831	1	5.25193	4.43978	6.01868	4.6714	0.812147	2.28427	0	-0.766745	2.19451	0	0.580529	1.7774	0	-1.57889	3.37476	1	-0.231618	0.722662	0	1.34727	3.10815	1
ZMO1296	ZMO1_ZMO1296	hypothetical protein	0.114278	0.413574	0	1.08114	3.1106	1	7.3198	6.12187	7.08873	6.12437	1.19793	2.70704	1	0.231061	0.62569	0	1.19542	2.70362	1	-0.966866	2.36205	0	-0.00250539	0.00493848	0	0.964361	2.35794	0
ZMO0068	ZMO1_ZMO0068	Sel1 domain protein repeat-containing protein	-0.0537919	0.279002	0	1.0841	3.81876	1	6.6619	5.60219	6.74008	5.63159	1.05971	3.19289	1	-0.0781833	0.287997	0	1.03031	3.14573	1	-1.13789	3.31258	1	-0.0294006	0.0958991	0	1.10849	3.2685	1
ZMO0673	recO	DNA repair protein RecO	-0.139659	0.766453	0	1.08423	3.68499	1	5.91286	5.01458	6.23847	4.96828	0.898278	2.78782	0	-0.325615	1.28709	0	0.944574	2.87058	0	-1.22389	3.303	1	0.0462965	0.144966	0	1.27019	3.36562	1
ZMO1081	ZMO1_ZMO1081	hypothetical protein	-0.536726	1.35502	0	1.0843	2.37254	1	7.52378	6.66583	8.28685	6.97621	0.857956	1.51444	0	-0.763067	1.3617	0	0.547571	0.980216	0	-1.62102	2.46101	1	-0.310385	0.520814	0	1.31064	2.12732	1
ZMO0628	ZMO1_ZMO0628	glycosyl transferase family 2	-0.165016	1.27163	0	1.0846	4.23417	1	9.47372	8.30182	9.55144	8.55413	1.1719	3.77299	1	-0.0777187	0.379116	0	0.919584	3.36129	0	-1.24962	3.88269	1	-0.252313	1.36872	0	0.997303	3.49855	0
ZMO1419	ubiA	4-hydroxybenzoate polyprenyl transferase UbiA	0.00335181	0.00900979	0	1.08515	3.04842	1	6.94363	5.95873	7.04053	5.85513	0.984896	2.32655	0	-0.0968996	0.217862	0	1.0885	2.48565	1	-1.0818	2.47575	1	0.103603	0.235236	0	1.1854	2.62325	1
ZMO1338	ZMO1_ZMO1338	lysine exporter protein (LYSE/YGGA)	-0.123649	0.423511	0	1.08534	3.01951	1	5.81947	4.79951	6.0085	4.85778	1.01996	2.3541	1	-0.189034	0.463791	0	0.961695	2.26154	0	-1.20899	2.62677	1	-0.0582648	0.120636	0	1.15073	2.54685	1
ZMO0096	pgsA	CDP-diacylglycerol/glycerol-3-phosphate 3-phosphatidyltransferase	0.232039	0.597009	0	1.08624	2.47541	1	8.35884	7.22231	8.07651	7.04056	1.13652	2.00587	1	0.282324	0.501835	0	1.31828	2.23348	1	-0.854198	1.59358	0	0.181755	0.300308	0	1.03595	1.86797	1
ZMO1405	ZMO1_ZMO1405	two-component response regulator	-0.344237	1.83645	0	1.08709	3.69736	1	10.0441	8.82256	10.2539	9.30125	1.22154	3.30756	1	-0.209786	0.82323	0	0.742856	2.48678	0	-1.43133	3.57575	1	-0.478687	1.81192	0	0.952642	2.89228	0
ZMO1743	apaH2	bis(5'nucleosyl)-tetraphosphatase ApaH	0.140674	0.964024	0	1.09462	4.05145	1	7.45356	6.32058	7.27452	6.21826	1.13298	3.5188	1	0.179031	0.861395	0	1.23529	3.66574	1	-0.953946	3.22838	0	0.102318	0.456636	0	1.05626	3.40008	1
ZMO0722	ZMO1_ZMO0722	endothelin-converting enzyme 1	0.0365833	0.142422	0	1.09806	3.49075	1	10.4644	9.3757	10.4372	9.32977	1.08872	2.89544	1	0.0272426	0.0708031	0	1.13465	2.96388	1	-1.06148	2.85359	1	0.045924	0.124787	0	1.1074	2.92359	1
ZMO1234	dxs1	deoxyxylulose-5-phosphate synthase	0.640418	1.27142	0	0.0410213	0.060175	0	9.93798	9.32334	8.72394	9.25654	0.614645	0.854747	0	1.21404	1.65555	1	0.68144	0.954473	0	0.599397	0.831721	0	0.0667952	0.0699039	0	-0.532602	0.729988	0
ZMO0160	ZMO1_ZMO0160	thioesterase superfamily protein	0.217427	1.64738	0	1.09934	4.27661	1	8.29815	7.35556	8.23747	6.98138	0.942599	3.42195	0	0.0606824	0.287886	0	1.31677	3.99143	1	-0.881916	3.30961	0	0.374171	1.93044	0	1.25609	3.91065	1
ZMO1767	galU	UTP-glucose-1-phosphate uridylyltransferase	-0.350998	0.996058	0	1.10181	2.57999	1	9.97178	9.32609	10.7789	9.22097	0.645693	1.29487	0	-0.807118	1.5854	0	0.750815	1.4879	0	-1.45281	2.4673	1	0.105122	0.169939	0	1.55793	2.57971	1
ZMO1696	ZMO1_ZMO1696	putative NADPH:quinone reductase-related Zn-dependent oxidoreductase	-0.0904255	0.263849	0	1.10386	2.89257	1	6.12759	5.23185	6.42613	5.11416	0.895741	2.00864	0	-0.29854	0.704153	0	1.01343	2.19759	1	-1.19428	2.45647	1	0.117689	0.239745	0	1.31197	2.60781	1
ZMO1482	ZMO1_ZMO1482	outer membrane autotransporter barrel domain protein	-0.441493	2.51048	0	1.10826	4.05267	1	4.93579	4.08979	5.63954	4.26903	0.846008	3.00807	0	-0.703748	2.70445	0	0.666769	2.61659	0	-1.54976	4.03335	1	-0.179239	0.851638	0	1.37052	3.82299	1
ZMO1248	ZMO1_ZMO1248	hypothetical protein	-0.186108	0.957122	0	-0.836208	3.10796	0	6.07355	7.11365	6.46355	7.09587	-1.0401	2.89448	1	-0.389995	1.41117	0	-1.02232	2.86599	1	0.6501	2.14079	0	0.01778	0.0472931	0	-0.63232	2.09823	0
ZMO1729	ZMO1_ZMO1729	hypothetical protein	-0.0342981	0.101086	0	1.11195	3.09655	1	6.56862	5.74096	6.88721	5.49097	0.827666	2.06373	0	-0.318585	0.859355	0	1.07765	2.47672	1	-1.14625	2.57604	1	0.249989	0.656487	0	1.39624	2.89886	1
ZMO1528	ZMO1_ZMO1528	multidrug efflux pump subunit AcrB	0.0251545	0.306264	0	1.11279	5.31197	1	7.53842	6.39152	7.47916	6.40047	1.1469	4.76466	1	0.0592635	0.554929	0	1.13795	4.75112	1	-1.08764	4.67304	1	-0.00895462	0.0659439	0	1.07868	4.65877	1
ZMO1473	ZMO1_ZMO1473	hypothetical protein	0.320209	0.600453	0	1.11298	2.01883	1	6.00415	4.6337	5.42647	4.57096	1.37045	1.8136	1	0.577677	0.789814	0	1.43319	1.87904	1	-0.792769	1.10413	0	0.0627423	0.0646852	0	0.855511	1.19114	0
ZMO1254	ccmG	thiol:disulfide oxidoreductase CcmG	-0.616574	2.26118	0	-0.812732	2.70355	0	5.21097	6.23272	6.03656	6.64028	-1.02175	2.51278	1	-0.82559	2.17613	0	-1.42931	3.06357	1	0.196159	0.542296	0	-0.407557	1.19888	0	-0.603716	1.71077	0
ZMO1255	ccmF	cytochrome c-type biogenesis protein CcmF/NfrE	-0.628535	3.87456	0	0.431339	3.23567	0	5.54316	5.49894	6.55882	5.74035	0.0442134	0.290595	0	-1.01566	4.10298	1	-0.197197	1.48476	0	-1.05987	4.17615	1	-0.24141	1.76448	0	0.818464	3.73362	0
ZMO1256	ccmE	cytochrome c-type biogenesis protein CcmE/CycJ	-0.718242	2.59546	0	-0.292849	1.28673	0	5.96971	6.4405	6.86589	6.98081	-0.470788	1.4493	0	-0.896181	2.39449	0	-1.01109	2.58802	1	-0.425393	1.3198	0	-0.540303	1.63523	0	-0.114911	0.31086	0
ZMO1257	ZMO1_ZMO1257	hypothetical protein	-0.725983	2.47953	0	-0.554489	2.05797	0	5.58933	6.45084	6.62233	6.8698	-0.861505	2.20254	0	-1.033	2.48934	1	-1.28047	2.83884	1	-0.171494	0.450367	0	-0.418967	1.2013	0	-0.247473	0.686934	0
ZMO1258	ccmC	cytochrome C assembly protein CcmC/CycZ	-0.960704	2.97665	0	-0.598049	2.21125	0	5.80694	6.59324	6.95589	7.36569	-0.786298	2.09877	0	-1.14895	2.70049	1	-1.55875	3.20612	1	-0.362655	1.06508	0	-0.772455	2.07165	0	-0.4098	1.20356	0
ZMO1261	ssuA	ABC transporter substrate-binding protein aliphatic sulfonates family SsuA	-0.518239	1.36276	0	0.589137	1.53035	0	3.58584	2.88698	3.99435	3.51494	0.698859	1.30326	0	-0.408517	0.746425	0	0.0708976	0.10138	0	-1.10738	1.93463	1	-0.627962	1.17511	0	0.479414	0.889302	0
ZMO1263	ssuB	aliphatic sulfonates transport ATP-binding subunit SsuB	-0.611464	1.4015	0	-0.344537	0.781289	0	2.14945	3.10482	3.37174	3.10545	-0.95537	1.53277	0	-1.2223	1.88085	1	-0.956002	1.53366	0	-0.266927	0.391617	0	-0.00063203	0.000716417	0	0.266295	0.390534	0
ZMO1264	rspA	L-alanine-DL-glutamate epimerase or related enzyme of enolase superfamily RspA	-0.135092	0.738186	0	-0.912474	3.39138	0	3.07624	3.82362	3.04624	4.12381	-0.74738	2.4882	0	0.0300024	0.0899726	0	-1.04757	3.04134	1	0.777382	2.55152	0	-0.300186	1.18905	0	-1.07757	3.08845	1
ZMO0313	ZMO1_ZMO0313	hypothetical protein	0.2147	0.930214	0	1.11503	3.30582	1	7.74651	6.59311	7.49344	6.41678	1.1534	2.78494	1	0.25307	0.763192	0	1.32973	3.02023	1	-0.900326	2.38448	0	0.176329	0.50568	0	1.07666	2.67231	1
ZMO1273	ZMO1_ZMO1273	amidohydrolase	-0.0771051	0.345508	0	1.11568	3.5674	1	6.53861	5.41161	6.60439	5.50004	1.127	3.00127	1	-0.065782	0.192854	0	1.03857	2.86587	1	-1.19278	3.09583	1	-0.0884282	0.270796	0	1.10435	2.96754	1
ZMO1670	ZMO1_ZMO1670	hypothetical protein	0.115343	0.60162	0	1.11672	3.69558	1	7.87242	6.64722	7.6486	6.64036	1.22521	3.26557	1	0.223828	0.856914	0	1.23206	3.27496	1	-1.00138	2.92862	1	0.00685818	0.0187875	0	1.00824	2.93993	1
ZMO1612	ZMO1_ZMO1612	toluene tolerance family protein	-0.0363574	0.253568	0	1.12086	4.40637	1	8.76089	7.74775	8.90497	7.67639	1.01314	3.63942	1	-0.144074	0.829761	0	1.0845	3.75539	1	-1.15722	3.86622	1	0.0713596	0.371152	0	1.22858	3.96862	1
ZMO0925	ZMO1_ZMO0925	cold-shock DNA-binding domain protein	-0.106251	0.444053	0	1.12106	3.39645	1	7.01876	6.0799	7.30721	6.00395	0.938861	2.52873	0	-0.288453	0.927279	0	1.01481	2.65465	1	-1.22731	2.9673	1	0.0759514	0.201383	0	1.30327	3.06724	1
ZMO1337	ZMO1_ZMO1337	hydroquinone detoxification protein	-0.371048	1.41325	0	1.12692	3.11332	1	5.26894	4.16305	5.66102	4.51307	1.10589	2.51287	1	-0.392079	1.06556	0	0.755875	1.92229	0	-1.49797	3.00999	1	-0.350016	0.946994	0	1.14795	2.57305	1
ZMO0646	fliO	flagellar biosynthetic protein FliO	0.0896042	0.34442	0	1.13379	3.33578	1	6.7343	5.51931	6.56349	5.5109	1.21499	2.8724	1	0.170805	0.487934	0	1.2234	2.88378	1	-1.04419	2.62427	1	0.0084036	0.0183305	0	1.05259	2.63729	1
ZMO0668	atpE	ATP synthase F0F1 C subunit	0.564283	2.7358	0	1.1399	3.91838	1	13.1165	11.78	12.3556	11.4123	1.33651	3.59862	1	0.760895	2.65805	0	1.70418	4.01355	1	-0.575616	2.21323	0	0.36767	1.55627	0	0.943286	3.01191	0
ZMO1283	ZMO1_ZMO1283	LacI family transcriptional regulator	0.75089	3.47064	0	-0.416065	2.49236	0	7.57214	7.91475	6.74779	7.23732	-0.342603	1.67215	0	0.824352	3.04488	0	0.334824	1.64007	0	1.16695	3.63076	1	0.677427	2.72065	0	-0.489527	2.20168	0
ZMO1284	sldC	sorbitol dehydrogenase cytochrome c subunit	-0.578738	1.46586	0	0.813608	1.94607	0	6.69674	6.37394	7.76629	6.46187	0.322796	0.55166	0	-1.06955	1.83826	1	0.234871	0.381015	0	-1.39235	2.23731	1	-0.0879255	0.124137	0	1.30442	2.13623	1
ZMO1114	ung1	uracil-DNA glycosylase	-1.06304	2.6323	1	-0.940647	2.43532	0	4.57807	6.14527	6.26765	6.58175	-1.5672	2.70002	1	-1.68959	2.82331	1	-2.00368	3.10625	1	-0.12239	0.218233	0	-0.436486	0.934667	0	-0.314096	0.650401	0
ZMO0143	ZMO1_ZMO0143	ABC transporter related protein	0.398302	2.55333	0	1.14455	4.33063	1	9.07119	7.61849	8.36474	7.52834	1.4527	4.14468	1	0.706448	2.92388	0	1.54285	4.24814	1	-0.74625	3.01488	0	0.0901566	0.452054	0	0.836406	3.20553	0
ZMO1331	mscS2	mechanosensitive ion channel MscS	-0.481495	1.20425	0	1.14548	2.43615	1	8.80487	8.08607	9.71305	8.14088	0.718792	1.26901	0	-0.90818	1.57118	0	0.663981	1.17477	0	-1.62697	2.44306	1	-0.0548105	0.0722876	0	1.57216	2.38848	1
ZMO1690	ZMO1_ZMO1690	chaperone DnaJ domain protein	0.0613367	0.307431	0	1.14575	3.83177	1	8.72074	7.74951	8.83392	7.51365	0.97123	2.96774	0	-0.113181	0.41932	0	1.20708	3.33169	1	-1.08441	3.15157	1	0.235854	0.960189	0	1.32026	3.48321	1
ZMO1062	pspD	putative peripheral inner membrane phage shock protein pspD	-0.354072	1.9593	0	1.14876	3.88543	1	7.9798	6.97682	8.47965	7.18511	1.00298	3.06916	1	-0.499853	1.95667	0	0.794686	2.68485	0	-1.50283	3.75236	1	-0.208292	0.867159	0	1.29454	3.49861	1
ZMO1655	ZMO1_ZMO1655	AhpC/TSA family antioxidant protein	0.0246104	0.0623501	0	1.14884	2.95493	1	8.60408	7.49484	8.61907	7.43063	1.10924	2.33544	1	-0.0149921	0.025913	0	1.17345	2.42472	1	-1.12423	2.35666	1	0.0642129	0.120833	0	1.18845	2.44498	1
ZMO0688	ZMO1_ZMO0688	putative auxin efflux carrier	-0.14988	0.348072	0	1.15135	2.52547	1	6.48994	5.31573	6.61696	5.48847	1.17421	2.01429	1	-0.127018	0.192778	0	1.00147	1.77938	1	-1.30123	2.17127	1	-0.172742	0.274357	0	1.12848	1.95465	1
ZMO0936	ZMO1_ZMO0936	EamA/RhaT family transporter	0.388037	1.40792	0	1.15167	3.06794	1	7.64631	6.07733	6.84097	6.1066	1.56898	3.0057	1	0.805345	1.94386	0	1.53971	2.9744	1	-0.763636	1.86519	0	-0.0292714	0.0556362	0	0.734365	1.80816	0
ZMO1300	bcbE	putative capsular polysaccharide biosynthesis protein BcbE	-0.190564	0.586389	0	-0.978999	2.6	0	7.06809	8.07095	7.28252	8.23765	-1.00287	2.09112	1	-0.214431	0.449944	0	-1.16956	2.33008	1	0.788435	1.73515	0	-0.166697	0.335352	0	-0.955132	2.01703	0
ZMO1171	ZMO1_ZMO1171	beta-N-acetylhexosaminidase	0.15044	0.830321	0	1.15506	3.79022	1	5.82578	4.61054	5.61515	4.52028	1.21524	3.28841	1	0.210622	0.821237	0	1.3055	3.40929	1	-1.00462	2.97003	1	0.0902583	0.310055	0	1.09487	3.11339	1
ZMO1303	proC2	pyrroline-5-carboxylate reductase	-0.192068	4.63467	0	0.708798	6.89765	0	8.57879	8.19685	9.09771	8.06206	0.381938	5.22394	0	-0.518928	5.75508	0	0.516731	5.74772	0	-0.900866	6.71224	0	0.134793	3.43467	0	1.03566	6.95434	1
ZMO0258	ZMO1_ZMO0258	histidine kinase	-0.28951	1.25609	0	1.16689	3.37782	1	7.06137	5.80725	7.26365	6.18399	1.25412	2.91842	1	-0.202278	0.590642	0	0.877377	2.33918	0	-1.4564	3.16757	1	-0.376743	1.15798	0	1.07965	2.67231	1
ZMO0625	flhG	MinD-like ATPase FlhG	-0.29131	0.737418	0	1.17436	2.535	1	8.58247	7.4281	8.89377	7.69942	1.15437	1.96782	1	-0.311301	0.535977	0	0.883052	1.58304	0	-1.46567	2.3356	1	-0.271319	0.45688	0	1.19435	2.01903	1
ZMO1312	ZMO1_ZMO1312	PpiC-type peptidyl-prolyl cis-trans isomerase	0.0534768	0.613362	0	1.17601	5.13638	1	9.73526	8.52824	9.65077	8.50577	1.20703	4.5824	1	0.0844893	0.695548	0	1.22949	4.61421	1	-1.12254	4.45728	1	0.0224644	0.151439	0	1.145	4.49143	1
ZMO0496	ZMO1_ZMO0496	outer membrane protein assembly factor	-0.453247	1.3256	0	1.18265	2.74755	1	6.78457	6.0372	7.67309	6.05517	0.747379	1.52467	0	-0.88852	1.76533	0	0.729406	1.49215	0	-1.6359	2.71133	1	-0.0179726	0.0266302	0	1.61793	2.69329	1
ZMO1641	ZMO1_ZMO1641	hypothetical protein	-0.168528	0.749358	0	1.18519	3.48249	1	10.6504	9.6485	11.0022	9.63373	1.00189	2.62605	1	-0.351828	1.13274	0	1.01666	2.64983	1	-1.35372	3.1227	1	0.0147726	0.0341819	0	1.36849	3.14086	1
ZMO1415	ZMO1_ZMO1415	Nfu/NifU-like scaffold protein	-0.1739	0.479838	0	1.18949	2.78419	1	10.4201	9.05925	10.4226	9.40452	1.36085	2.44063	1	-0.00253194	0.00372039	0	1.01559	1.9862	1	-1.36339	2.4436	1	-0.345268	0.708068	0	1.01812	1.98994	1
ZMO1525	ZMO1_ZMO1525	multidrug efflux pump subunit TolC	-0.0128189	0.0550905	0	1.18981	3.91853	1	6.77516	5.63254	6.83517	5.59817	1.14262	3.26116	1	-0.0600105	0.204089	0	1.17699	3.31106	1	-1.20263	3.34739	1	0.0343728	0.109495	0	1.237	3.39498	1
ZMO1317	ZMO1_ZMO1317	hypothetical protein	0.0775125	0.174257	0	-0.967952	2.34142	0	5.90883	6.86976	5.82429	6.79927	-0.960928	1.80365	0	0.0845367	0.130324	0	-0.89044	1.6947	0	1.04546	1.9274	1	0.0704882	0.106703	0	-0.974977	1.82473	0
ZMO1488	kdsA	2-dehydro-3-deoxyphosphooctonate aldolase	0.159985	1.36561	0	1.1929	4.58165	1	10.0824	8.77282	9.80574	8.72953	1.3096	4.1457	1	0.276682	1.63323	0	1.35289	4.20156	1	-1.03292	3.73944	1	0.0432877	0.217696	0	1.07621	3.80951	1
ZMO1828	nifX	nitrogen fixation protein NifX	-0.0879457	0.266553	0	1.19492	3.08516	1	4.80743	4.01408	5.29694	3.70045	0.79335	1.88228	0	-0.489517	1.2329	0	1.10698	2.39384	1	-1.28287	2.63084	1	0.313626	0.774942	0	1.59649	2.99046	1
ZMO0766	glnD	bifunctional uridylyltransferase/uridylyl-removing protein GlnD	-0.0717369	0.533932	0	1.19695	4.45118	1	7.03206	5.99413	7.26281	5.90685	1.03793	3.61306	1	-0.230756	1.29151	0	1.12521	3.75057	1	-1.26868	3.95569	1	0.0872818	0.448293	0	1.35597	4.06973	1
ZMO2025	exbD	biopolymer transport protein ExbD/TolR	0.218531	0.926487	0	1.19992	3.39342	1	11.2173	9.94886	10.9303	9.79888	1.26848	2.90634	1	0.287082	0.855978	0	1.41846	3.09215	1	-0.981393	2.48781	0	0.149981	0.408431	0	1.13137	2.71818	1
ZMO1883	serA2	D-3-phosphoglycerate dehydrogenase	-0.419037	2.37024	0	1.20171	4.1304	1	6.50774	5.54228	7.16302	5.72507	0.96546	3.1691	0	-0.655283	2.53089	0	0.782669	2.82028	0	-1.62074	4.04902	1	-0.182791	0.836933	0	1.43795	3.84415	1
ZMO0997	eda	2-dehydro-3-deoxyphosphogluconate aldolase/4-hydroxy-2-oxoglutarate aldolase	0.121679	1.71316	0	1.20198	5.51476	1	15.1017	13.8298	14.9101	13.7781	1.27193	5.01259	1	0.191629	1.86852	0	1.32366	5.08156	1	-1.0803	4.73033	1	0.0517298	0.496541	0	1.13203	4.81113	1
ZMO1632	dapE	succinyl-diaminopimelate desuccinylase	0.11159	0.630803	0	1.20272	3.94962	1	9.57591	8.34641	9.43755	8.2616	1.2295	3.39715	1	0.138366	0.54239	0	1.31431	3.51008	1	-1.09113	3.19608	1	0.0848145	0.306677	0	1.17595	3.32198	1
ZMO0795	ZMO1_ZMO0795	TonB-dependent receptor plug domain	-0.578573	1.62315	0	1.21056	2.75565	1	4.5403	3.87067	5.6598	3.90832	0.66963	1.35742	0	-1.1195	2.08077	1	0.631983	1.2854	0	-1.78913	2.82807	1	-0.0376469	0.0564068	0	1.75148	2.79308	1
ZMO0252	ZMO1_ZMO0252	major intrinsic protein	0.178745	1.78099	0	1.21312	4.94706	1	6.07428	4.83024	5.86462	4.68241	1.24403	4.39228	1	0.209658	1.5204	0	1.39187	4.58583	1	-1.03438	4.07502	1	0.147831	1.0912	0	1.18221	4.30454	1
ZMO2038	ZMO1_ZMO2038	thioesterase superfamily protein	-0.179007	0.454344	0	1.21863	2.69967	1	6.03804	5.20539	6.60303	4.99842	0.832644	1.59091	0	-0.564989	1.10629	0	1.03962	1.908	1	-1.39763	2.36246	1	0.206974	0.359145	0	1.60461	2.58359	1
ZMO0485	ZMO1_ZMO0485	acyl-CoA dehydrogenase domain protein	0.172101	0.993519	0	1.21988	3.9409	1	8.51804	7.41663	8.46441	7.12605	1.10141	3.17949	1	0.053628	0.177225	0	1.39198	3.57484	1	-1.04778	3.09594	1	0.290575	1.18902	0	1.33835	3.50816	1
ZMO0794	ZMO1_ZMO0794	prolyl oligopeptidase	0.0377343	0.132717	0	1.2238	3.51438	1	7.58958	6.35317	7.53924	6.32804	1.23641	2.94964	1	0.050343	0.124429	0	1.26154	2.98303	1	-1.18607	2.88083	1	0.0251255	0.0587623	0	1.2112	2.91549	1
ZMO1347	ltaE	threonine aldolase	0.129335	1.14935	0	-0.919313	4.1908	0	8.8603	9.77759	8.72895	9.65028	-0.91729	3.59441	0	0.131357	0.812264	0	-0.789978	3.34136	0	1.04865	3.82247	1	0.127312	0.78481	0	-0.921335	3.60189	0
ZMO2010	ZMO1_ZMO2010	hypothetical protein	-0.513514	2.57918	0	1.22838	4.04306	1	5.58933	4.71841	6.4603	4.87447	0.870924	2.87631	0	-0.870969	2.8764	0	0.714864	2.55372	0	-1.74189	4.0477	1	-0.156059	0.646985	0	1.58583	3.88694	1
ZMO1010	ZMO1_ZMO1010	DUF4186 domain-containing protein	-0.00517278	0.0121195	0	1.23298	3.02654	1	7.21565	6.15598	7.39413	5.98784	1.05967	2.2205	1	-0.178479	0.375572	0	1.22781	2.45295	1	-1.23815	2.46638	1	0.168134	0.350281	0	1.40629	2.67207	1
ZMO0095	ZMO1_ZMO0095	hypothetical protein	-0.632102	1.70427	0	1.2419	2.74753	1	8.79225	7.92659	9.8006	8.18245	0.865665	1.65909	0	-1.00834	1.87817	1	0.609802	1.20575	0	-1.87401	2.85415	1	-0.255862	0.465589	0	1.61814	2.61396	1
ZMO2050	ZMO1_ZMO2050	hypothetical protein	0.213664	0.521056	0	1.24826	2.64249	1	15.6579	14.3793	15.4139	14.196	1.27858	2.13112	1	0.243979	0.40617	0	1.46193	2.34008	1	-1.0346	1.81419	1	0.18335	0.29111	0	1.21795	2.05685	1
ZMO1364	hemN2	coproporphyrinogen III oxidase	-0.919376	3.93679	0	-0.119846	0.911664	0	5.47235	5.38079	6.18032	6.51158	0.0915668	0.454795	0	-0.707963	2.91032	0	-1.03922	3.55473	1	-0.79953	3.11267	0	-1.13079	3.69836	1	-0.331259	1.72514	0
ZMO0889	mro	aldose 1-epimerase	-0.109352	0.49226	0	1.25182	3.68506	1	7.72405	6.65525	8.01643	6.58158	1.0688	2.83738	1	-0.292374	1.00155	0	1.14247	2.94757	1	-1.36118	3.2401	1	0.0736702	0.208212	0	1.43485	3.32884	1
ZMO1369	ZMO1_ZMO1369	agmatine deiminase	0.135005	1.90638	0	-0.979971	5.21188	0	7.18922	8.20507	7.09009	8.03419	-1.01585	4.6748	1	0.0991272	1.05492	0	-0.844966	4.35726	0	1.11498	4.83562	1	0.170884	1.745	0	-0.944093	4.5484	0
ZMO0653	ZMO1_ZMO0653	AI-2E family transporter	-0.0724825	0.64421	0	1.25946	4.80346	1	9.21289	8.01888	9.35083	8.02591	1.19401	4.1144	1	-0.137941	0.895091	0	1.18698	4.10427	1	-1.33195	4.30229	1	-0.00702394	0.0329978	0	1.32492	4.29319	1
ZMO0994	ZMO1_ZMO0994	hypothetical protein	-0.862741	2.144	0	1.26111	2.74927	1	12.3981	11.3515	13.4753	11.9997	1.04661	1.91208	1	-1.07725	1.95501	1	0.398374	0.75991	0	-2.12386	3.03797	1	-0.648231	1.26173	0	1.47562	2.44255	1
ZMO1375	rnc	ribonuclease III	-0.266705	1.4176	0	0.866148	3.23126	0	8.98246	8.3986	9.53145	8.38302	0.58386	2.03529	0	-0.548993	1.94276	0	0.599443	2.07531	0	-1.13285	3.10033	1	0.0155823	0.0428842	0	1.14844	3.12317	1
ZMO1377	ZMO1_ZMO1377	hypothetical protein	-0.488095	1.45494	0	0.579188	1.68797	0	4.32483	4.15803	5.22531	4.23374	0.166806	0.308808	0	-0.900477	1.82364	0	0.091093	0.15461	0	-1.06728	2.07709	1	-0.0757128	0.125861	0	0.99157	1.9659	0
ZMO1960	ZMO1_ZMO1960	hypothetical protein	0.0568225	0.163287	0	1.26447	3.19211	1	7.18396	5.99418	7.20183	5.86266	1.18978	2.5209	1	-0.0178712	0.0325749	0	1.32129	2.6908	1	-1.20765	2.54492	1	0.131516	0.286789	0	1.33917	2.71274	1
ZMO1381	ZMO1_ZMO1381	aminoglycoside phosphotransferase	-0.509357	2.12239	0	-0.523332	2.16408	0	2.64572	3.46794	3.45397	3.67841	-0.822224	2.3284	0	-0.808248	2.3014	0	-1.03269	2.69451	1	0.0139755	0.0326704	0	-0.210465	0.660342	0	-0.22444	0.710008	0
ZMO1384	era	GTP-binding protein Era	0.213113	0.963943	0	-0.930974	3.07222	0	7.62138	8.29904	7.15496	8.33924	-0.677664	2.00785	0	0.466422	1.47677	0	-0.717861	2.09536	0	1.14409	2.83925	1	-0.0401968	0.0983918	0	-1.18428	2.89625	1
ZMO1824	nifD	nitrogenase molybdenum-iron protein alpha chain	-0.585462	1.84423	0	1.26665	3.06789	1	4.40072	3.58476	5.43687	3.71953	0.815968	1.82294	0	-1.03615	2.18232	1	0.681191	1.56839	0	-1.85211	3.12365	1	-0.134777	0.270181	0	1.71734	2.99764	1
ZMO1772	ZMO1_ZMO1772	NAD(P)H quinone oxidoreductase PIG3 family	-0.157496	0.275368	0	1.2686	2.2806	1	6.72603	5.92185	7.34795	5.61493	0.804184	1.16459	0	-0.621913	0.892923	0	1.1111	1.57293	1	-1.4261	1.92942	1	0.30692	0.400045	0	1.73302	2.22647	1
ZMO0312	ZMO1_ZMO0312	amidohydrolase	0.0523432	0.158403	0	1.27005	3.29207	1	7.9549	6.64465	7.86235	6.63251	1.31025	2.76716	1	0.092544	0.20391	0	1.32239	2.7823	1	-1.2177	2.64752	1	0.0121423	0.0231577	0	1.22985	2.66366	1
ZMO0606	ZMO1_ZMO0606	flagellar rod assembly protein/muramidase FlgJ	-0.0501432	0.216921	0	1.27109	3.83736	1	8.8914	7.60295	8.92419	7.67045	1.28844	3.2722	1	-0.0327879	0.0919072	0	1.22095	3.1818	1	-1.32123	3.31452	1	-0.0674984	0.205031	0	1.25373	3.22628	1
ZMO1207	ZMO1_ZMO1207	carbon-nitrogen hydrolase	-0.466836	1.56424	0	1.27296	3.12338	1	6.61839	5.52872	7.26852	5.81226	1.08967	2.30504	1	-0.65013	1.54339	0	0.806126	1.84644	0	-1.7398	3.06632	1	-0.283541	0.661536	0	1.45626	2.77185	1
ZMO1130	ZMO1_ZMO1130	CinA domain-containing protein	0.376779	1.08473	0	1.28045	2.84506	1	9.78433	8.14769	9.05136	8.1271	1.63665	2.67924	1	0.732971	1.47195	0	1.65723	2.69963	1	-0.903674	1.76072	0	0.0205867	0.0300008	0	0.924261	1.79316	0
ZMO1341	ZMO1_ZMO1341	Zn-dependent metalloprotease	-0.390882	2.92592	0	1.28417	4.95464	1	7.85131	7.03615	8.7112	6.95802	0.815167	3.57851	0	-0.859886	3.66935	0	0.89329	3.73429	0	-1.67505	4.81489	1	0.0781228	0.509734	0	1.75318	4.89367	1
ZMO0174	ZMO1_ZMO0174	putative SnoaL-like polynucleotide cyclase	0.247899	0.728891	0	1.3021	2.951	1	8.9022	7.77672	8.83092	7.3522	1.12548	2.15888	1	0.0712835	0.117795	0	1.55	2.66768	1	-1.0542	2.05862	1	0.424515	0.898897	0	1.47871	2.59123	1
ZMO0314	cls	cardiolipin synthetase	0.174641	1.05277	0	1.30354	4.12554	1	7.79054	6.34598	7.47487	6.31236	1.44456	3.70832	1	0.315663	1.33956	0	1.47818	3.74754	1	-1.1289	3.29043	1	0.0336194	0.110376	0	1.16252	3.33989	1
ZMO1406	ZMO1_ZMO1406	alpha/beta hydrolase fold protein	0.274185	1.8042	0	-0.75083	3.41766	0	8.0268	8.66559	7.64057	8.50344	-0.638788	2.57439	0	0.386228	1.79848	0	-0.476645	2.11234	0	1.02502	3.35804	1	0.162143	0.777274	0	-0.862873	3.06897	0
ZMO1414	ZMO1_ZMO1414	tRNA(adenosine(37)-N6)-threonylcarbamoyltransferase complex dimerization subunit type 1 TsaB	-0.484094	1.37842	0	1.31018	2.8766	1	8.76148	7.44227	9.23655	7.93539	1.31921	2.32696	1	-0.475068	0.959459	0	0.826085	1.62866	0	-1.79427	2.82361	1	-0.493121	0.997691	0	1.30115	2.30526	1
ZMO1408	pepX	S9 family peptidase	0.146881	1.91512	0	-0.923086	4.97272	0	6.60302	7.3859	6.31593	7.37923	-0.782876	4.09129	0	0.287091	2.41404	0	-0.776205	4.07661	0	1.06997	4.62905	1	0.00667083	0.0478596	0	-1.0633	4.61826	1
ZMO1983	ZMO1_ZMO1983	SMP-30/Gluconolaconase/LRE domain-containing protein	-0.211847	0.454519	0	1.3123	2.54704	1	7.30925	5.98058	7.50472	6.2088	1.32867	2.02354	1	-0.195474	0.276323	0	1.10045	1.74608	1	-1.52414	2.23443	1	-0.22822	0.330832	0	1.29592	1.98594	1
ZMO1698	ribA	GTP cyclohydrolase II	-0.211346	1.74753	0	1.31554	4.75731	1	8.04703	6.99194	8.51883	6.94283	1.05509	3.78233	1	-0.4718	2.4425	0	1.1042	3.86004	1	-1.52689	4.41645	1	0.0491084	0.252792	0	1.576	4.47099	1
ZMO1412	ZMO1_ZMO1412	transcriptional regulator MucR family	0.0803986	0.599982	0	-0.971278	4.07006	0	9.51657	10.7314	9.67974	10.4074	-1.21485	3.85974	1	-0.163174	0.897045	0	-0.89088	3.33275	0	1.05168	3.6138	1	0.323971	1.72601	0	-0.727706	2.99384	0
ZMO1413	ZMO1_ZMO1413	ribosomal-protein-alanine N-acetyltransferase	-0.831339	2.297	0	0.665058	1.9545	0	6.77851	6.42722	7.92362	6.94479	0.35129	0.768035	0	-1.14511	2.25567	1	-0.16628	0.324305	0	-1.4964	2.68367	1	-0.51757	1.15583	0	0.978827	2.01442	0
ZMO0686	ZMO1_ZMO0686	signal transduction protein	-0.0773293	0.1609	0	1.3165	2.72624	1	6.09092	4.73764	6.13147	4.85175	1.35329	2.21607	1	-0.0405457	0.0547827	0	1.23917	2.08032	1	-1.39383	2.26214	1	-0.114113	0.168785	0	1.27972	2.12962	1
ZMO1570	pfl	formate acetyltransferase	-0.936907	3.0045	0	1.32171	3.58366	1	10.3199	9.19832	11.4569	9.93511	1.12159	2.72947	1	-1.13703	2.75185	1	0.384805	1.17887	0	-2.25862	3.9064	1	-0.736784	2.06336	0	1.52184	3.23613	1
ZMO0066	ZMO1_ZMO0066	hypothetical protein	0.300466	0.534822	0	1.32424	2.22906	1	3.92144	2.74383	3.76761	2.29673	1.17761	1.5488	1	0.153833	0.165426	0	1.62471	2.01104	1	-1.02377	1.36517	1	0.447098	0.567167	0	1.47087	1.863	1
ZMO0486	ZMO1_ZMO0486	hypothetical protein	0.127059	0.473664	0	1.32504	3.47042	1	9.00005	7.62721	8.82519	7.54795	1.37283	2.94839	1	0.174851	0.458846	0	1.4521	3.04171	1	-1.19798	2.72396	1	0.0792668	0.183739	0	1.27725	2.82911	1
ZMO0968	ZMO1_ZMO0968	hypothetical protein	0.657297	2.35846	0	1.32736	3.51877	1	5.75897	4.75869	5.42875	3.77431	1.00028	2.47525	1	0.330219	0.96585	0	1.98466	3.61333	1	-0.670065	1.85801	0	0.984375	2.4496	0	1.65444	3.30523	1
ZMO1422	ZMO1_ZMO1422	peptidase M16 domain protein	-0.0990905	0.352952	0	0.952984	2.9121	0	8.07732	7.31203	8.3641	7.22343	0.765294	2.01073	0	-0.286781	0.803349	0	0.853893	2.1782	0	-1.05207	2.50776	1	0.0885996	0.207714	0	1.14067	2.63844	1
ZMO1708	pdxJ	pyridoxal phosphate biosynthetic protein PdxJ	0.140084	0.555315	0	1.33195	3.54637	1	8.98583	7.67585	8.86772	7.5138	1.30998	2.93632	1	0.118111	0.304062	0	1.47204	3.13058	1	-1.19187	2.78044	1	0.162057	0.439779	0	1.35393	2.99109	1
ZMO1425	thiE2	thiamine monophosphate synthase	-0.216951	1.23273	0	0.674757	2.9115	0	6.55557	6.2305	7.12221	6.09776	0.325072	1.30296	0	-0.566636	2.07799	0	0.457806	1.7619	0	-0.891708	2.79969	0	0.132734	0.495388	0	1.02444	3.02935	1
ZMO1977	ZMO1_ZMO1977	major facilitator superfamily transporter	-0.116425	0.375999	0	1.33879	3.30122	1	7.69216	6.34893	7.80414	6.4698	1.34323	2.73044	1	-0.111982	0.240308	0	1.22236	2.57705	1	-1.45521	2.86203	1	-0.120867	0.26243	0	1.33434	2.71958	1
ZMO1428	ZMO1_ZMO1428	diacylglycerol kinase catalytic region	-0.0672296	0.252805	0	-0.927285	3.03378	0	5.11787	6.37924	5.51918	6.11239	-1.26137	2.96912	1	-0.401311	1.26188	0	-0.994514	2.57926	0	0.860055	2.34689	0	0.266852	0.828888	0	-0.593203	1.78322	0
ZMO0293	ZMO1_ZMO0293	sugar transporter	-0.0434056	0.218721	0	1.3406	4.18827	1	7.13138	5.89311	7.27712	5.83418	1.23826	3.46092	1	-0.145745	0.59647	0	1.2972	3.53975	1	-1.38401	3.64984	1	0.0589336	0.208765	0	1.44294	3.72087	1
ZMO1121	ZMO1_ZMO1121	MerR family transcriptional regulator	0.379111	1.21938	0	1.34378	3.11035	1	7.6428	6.04754	7.01221	5.91991	1.59526	2.8199	1	0.630591	1.42098	0	1.72289	2.94706	1	-0.96467	2.02136	0	0.12763	0.244028	0	1.0923	2.21194	1
ZMO1847	ZMO1_ZMO1847	ABC transporter permease	-0.446341	1.25801	0	1.34644	2.89575	1	3.63814	2.86398	4.65676	2.73804	0.774155	1.51868	0	-1.01862	1.90678	1	0.900098	1.72713	0	-1.79278	2.79639	1	0.125942	0.206812	0	1.91872	2.90836	1
ZMO1301	ZMO1_ZMO1301	hypothetical protein	-0.347269	0.894238	0	1.34674	2.75826	1	6.15088	5.13796	6.83197	5.15142	1.01292	1.77632	1	-0.681084	1.24872	0	0.99947	1.75712	0	-1.69401	2.56754	1	-0.0134547	0.0174509	0	1.68055	2.55467	1
ZMO1205	ZMO1_ZMO1205	hypothetical protein	-0.384529	0.952118	0	1.34815	2.68967	1	7.55364	6.82067	8.55335	6.59002	0.732966	1.28569	0	-0.999708	1.69631	0	0.963617	1.64475	0	-1.73267	2.53461	1	0.23065	0.35964	0	1.96332	2.73761	1
ZMO1711	ZMO1_ZMO1711	AI-2E family transporter	-0.0904642	0.646823	0	1.34856	4.54504	1	8.2491	7.09967	8.5387	6.991	1.14943	3.6764	1	-0.289598	1.49955	0	1.2581	3.8305	1	-1.43903	4.06053	1	0.10867	0.536358	0	1.5477	4.1855	1
ZMO0114	trpGD	glutamine amidotransferase of anthranilate synthase	0.263774	1.40452	0	1.34977	3.98657	1	7.59664	6.47789	7.56389	5.98309	1.11875	3.08096	1	0.0327523	0.0945406	0	1.61355	3.69936	1	-1.086	3.03141	1	0.494795	1.79153	0	1.5808	3.66443	1
ZMO0660	dnaK	chaperone protein DnaK	0.0133047	0.0695795	0	1.3511	4.45112	1	12.1745	11.0551	12.3929	10.8101	1.11944	3.53564	1	-0.218356	1.08577	0	1.36441	3.87281	1	-1.3378	3.83914	1	0.244965	1.21735	0	1.58276	4.12718	1
ZMO1439	ZMO1_ZMO1439	carbon-nitrogen hydrolase	0.20543	0.424207	0	0.896585	1.91102	0	7.76027	6.58416	7.27531	6.65825	1.17611	1.80087	1	0.484952	0.763362	0	1.10201	1.70769	1	-0.691155	1.11192	0	-0.0740912	0.0902317	0	0.617063	0.989826	0
ZMO1441	ZMO1_ZMO1441	FAD dependent oxidoreductase	-0.23203	1.50093	0	-0.90401	3.64658	0	6.71448	7.8591	7.18712	7.85052	-1.14462	3.45884	1	-0.472637	2.02224	0	-1.13604	3.44611	1	0.67198	2.57426	0	0.00857708	0.0284919	0	-0.663403	2.55351	0
ZMO1688	ygfZ	folate-binding protein YgfZ	0.159328	0.879526	0	1.35287	4.0534	1	8.34988	6.91166	8.1052	6.83768	1.43822	3.56611	1	0.244678	0.960213	0	1.5122	3.65139	1	-1.19354	3.25088	1	0.073979	0.245042	0	1.26752	3.35219	1
ZMO0941	ZMO1_ZMO0941	NAD-dependent epimerase/dehydratase	-0.285375	0.892545	0	1.3538	3.08898	1	5.6347	4.74276	6.38194	4.56627	0.891935	1.8743	0	-0.747245	1.62144	0	1.06843	2.14644	1	-1.63918	2.83133	1	0.176494	0.347223	0	1.81567	3.0006	1
ZMO1551	hisD	histidinol dehydrogenase	0.0651251	0.412937	0	1.35469	4.45059	1	10.8327	9.67702	10.9666	9.4129	1.15569	3.58473	1	-0.133867	0.636603	0	1.41981	3.93585	1	-1.28956	3.77138	1	0.264117	1.30494	0	1.55368	4.09027	1
ZMO1450	phrB	deoxyribodipyrimidine photo-lyase	-0.477023	1.10636	0	-0.807032	1.78528	0	3.66536	4.48978	4.15977	4.94941	-0.824417	1.34457	0	-0.494408	0.796569	0	-1.28405	1.95842	1	0.330009	0.503237	0	-0.459637	0.734727	0	-0.789646	1.29102	0
ZMO0247	hslU	heat shock protein ATPase subunit HslU	-0.139602	0.799952	0	1.3557	4.13426	1	9.52506	8.54324	10.0385	8.30896	0.981825	2.9996	0	-0.513479	1.96632	0	1.2161	3.35829	1	-1.4953	3.70894	1	0.234276	0.961818	0	1.72958	3.95761	1
ZMO1604	ZMO1_ZMO1604	phosphodiesterase I	-0.55561	2.88288	0	1.35896	4.40041	1	7.83798	6.73435	8.64892	7.03463	1.10363	3.4518	1	-0.810941	2.9351	0	0.803348	2.91952	0	-1.91457	4.39387	1	-0.300279	1.42669	0	1.61429	4.10056	1
ZMO1455	ZMO1_ZMO1455	resolvase domain-containing protein	0.115639	0.373632	0	-0.89496	2.6357	0	5.24981	6.2663	5.2557	6.02914	-1.01648	2.28518	1	-0.00588306	0.0105718	0	-0.779321	1.88029	0	1.0106	2.27608	1	0.23716	0.575657	0	-0.773438	1.86915	0
ZMO1055	ZMO1_ZMO1055	bifunctional diguanylate cyclase (GGDEF)/phosphodiesterase	-1.04918	3.01046	1	0.212699	0.81295	0	6.16015	6.14157	7.40345	6.99664	0.0185857	0.0367793	0	-1.2433	2.7187	1	-0.836484	2.08976	0	-1.26188	2.74298	1	-0.85507	2.12342	0	0.406813	1.11718	0
ZMO0375	sacC	levansucrase/invertase	1.04306	2.66731	1	0.184994	0.55256	0	4.76076	5.09322	4.23516	3.5327	-0.332464	0.72582	0	0.525604	1.17857	0	1.22806	2.37255	1	0.858068	1.82547	0	1.56052	2.75928	1	0.702452	1.54418	0
ZMO1212	pgi	glucose-6-phosphate isomerase	0.344432	2.32508	0	1.36526	4.6385	1	11.2537	9.89544	10.9163	9.54405	1.3583	4.03333	1	0.337477	1.76979	0	1.70969	4.42881	1	-1.02082	3.54584	1	0.351386	1.82824	0	1.37221	4.0508	1
ZMO1460	sseA	3-mercaptopyruvate sulfurtransferase	0.236847	1.31678	0	0.940501	3.43634	0	7.89009	6.72988	7.43353	6.71274	1.16021	3.20604	1	0.456556	1.73113	0	1.17735	3.23066	1	-0.703654	2.38613	0	0.0171382	0.0493654	0	0.720792	2.42442	0
ZMO1462	ZMO1_ZMO1462	NMT1/THI5 like domain protein	-0.453507	1.56376	0	0.593909	1.94936	0	5.87948	5.55691	6.60433	5.73908	0.322571	0.789041	0	-0.724845	1.73428	0	0.140402	0.302622	0	-1.04742	2.28786	1	-0.18217	0.410043	0	0.865247	1.99388	0
ZMO1463	ZMO1_ZMO1463	TonB-dependent receptor	-0.2392	1.39897	0	0.851435	3.36139	0	4.91673	4.22968	5.32032	4.30449	0.687043	2.43588	0	-0.403593	1.63525	0	0.612235	2.25373	0	-1.09064	3.1948	1	-0.0748075	0.265022	0	1.01583	3.07589	1
ZMO0484	ZMO1_ZMO0484	MgtC/SapB transporter	0.247563	1.02591	0	1.36801	3.56894	1	7.1894	5.6628	6.78325	5.57382	1.52659	3.16905	1	0.406146	1.19157	0	1.61557	3.26418	1	-1.12045	2.65749	1	0.0889805	0.215916	0	1.20943	2.78242	1
ZMO0917	ZMO1_ZMO0917	2-nitropropane dioxygenase NPD	-0.536163	2.89464	0	1.39891	4.524	1	7.87246	6.95772	8.89279	7.00971	0.914739	3.20736	0	-1.02034	3.39137	1	0.862749	3.10933	0	-1.93508	4.48587	1	-0.0519901	0.215332	0	1.88309	4.43893	1
ZMO0966	emrB	EmrB/QacA subfamily drug resistance transporter	0.0873643	1.11445	0	1.40072	5.54281	1	8.33568	6.90514	8.2185	6.84759	1.43054	4.97918	1	0.117182	1.05615	0	1.48809	5.0474	1	-1.31336	4.83142	1	0.0575471	0.479374	0	1.37091	4.90555	1
ZMO1639	ZMO1_ZMO1639	integral membrane protein MviN	-0.336741	2.08444	0	1.40213	4.45615	1	7.69675	6.66326	8.40213	6.63136	1.0335	3.34266	1	-0.705379	2.70735	0	1.06539	3.39399	1	-1.73888	4.2301	1	0.0318968	0.118763	0	1.77077	4.26136	1
ZMO1232	ZMO1_ZMO1232	glycosyl transferase family 1	0.241632	0.993402	0	1.40256	3.59981	1	6.71463	5.28649	6.44741	5.07044	1.42815	3.04632	1	0.267223	0.762068	0	1.64419	3.28233	1	-1.16092	2.70431	1	0.216042	0.599425	0	1.37697	2.98558	1
ZMO0082	cheR	CheR-type MCP methyltransferase	-0.653152	4.03912	0	1.40663	5.36289	1	8.43007	7.0133	9.07309	7.67659	1.41677	4.77569	1	-0.643017	3.42179	0	0.753482	3.69094	0	-2.05979	5.42323	1	-0.663288	3.47433	0	1.3965	4.7508	1
ZMO1484	ZMO1_ZMO1484	UvrD/REP helicase	-0.208741	1.17531	0	0.910413	3.39591	0	5.96751	5.27426	6.39341	5.26583	0.693246	2.37615	0	-0.425908	1.64537	0	0.701672	2.39532	0	-1.11915	3.16005	1	0.00842585	0.0238585	0	1.12758	3.17262	1
ZMO1681	ZMO1_ZMO1681	aspartate-alanine antiporter	0.524217	1.20158	0	1.40878	2.62878	1	7.78195	6.55098	7.43555	5.84895	1.23097	1.87907	1	0.346402	0.525425	0	1.933	2.5798	1	-0.884565	1.42007	0	0.702032	1.13854	0	1.5866	2.26525	1
ZMO1030	ZMO1_ZMO1030	putative EfiE/EfiG/ABC2 family lantabiotic-exporting membrane pepmease	0.0862101	0.437283	0	1.41005	4.12146	1	7.32446	6.02575	7.34958	5.8282	1.29871	3.39031	1	-0.025127	0.0737828	0	1.49626	3.63041	1	-1.32384	3.42271	1	0.197547	0.760204	0	1.52138	3.65875	1
ZMO0112	ZMO1_ZMO0112	hypothetical protein	0.243419	0.685272	0	1.42121	3.03547	1	6.70047	5.29902	6.47681	5.03584	1.40146	2.44587	1	0.223664	0.416691	0	1.66463	2.7242	1	-1.17779	2.17234	1	0.263174	0.503631	0	1.44097	2.49038	1
ZMO0392	ZMO1_ZMO0392	hypothetical protein	1.13666	3.89076	1	-0.926321	3.54201	0	3.74166	4.53856	2.47557	3.53132	-0.796896	2.71174	0	1.26609	3.48417	1	0.210343	0.889392	0	2.06299	4.31888	1	1.00724	3.09911	1	-1.05575	3.17784	1
ZMO0205	ZMO1_ZMO0205	NAD-dependent epimerase/dehydratase	-0.00883689	0.0651272	0	1.42217	5.13928	1	8.54455	7.33571	8.76672	7.13122	1.20884	4.26049	1	-0.22217	1.53396	0	1.41333	4.52965	1	-1.43101	4.55108	1	0.204496	1.42431	0	1.6355	4.78165	1
ZMO1497	ZMO1_ZMO1497	amino acid/polyamine transporter	0.0939432	0.352443	0	-0.960695	3.01196	0	6.52576	7.52989	6.47526	7.39251	-1.00413	2.51655	1	0.050504	0.117297	0	-0.866751	2.28271	0	1.05464	2.59575	1	0.137382	0.366501	0	-0.917255	2.37203	0
ZMO1499	hisE	phosphoribosyl-ATP pyrophosphatase	-0.0011337	0.00230119	0	-0.950554	2.38632	0	6.65782	7.81876	6.86934	7.60951	-1.16094	2.15665	1	-0.211519	0.392334	0	-0.951688	1.85732	0	0.949421	1.85382	0	0.209251	0.387426	0	-0.740169	1.50463	0
ZMO0904	bga	beta-galactosidase	-0.110935	0.625205	0	1.42498	4.23727	1	6.59251	5.37986	6.91577	5.27847	1.21266	3.37058	1	-0.323255	1.33921	0	1.31404	3.50646	1	-1.53591	3.77189	1	0.101384	0.376767	0	1.6373	3.88109	1
ZMO0009	cysJ	sulfite reductase (NADPH) flavoprotein alpha chain	-0.00527182	0.00772502	0	1.42641	2.50434	1	8.77683	7.25171	8.68339	7.35569	1.52512	2.066	1	0.09344	0.106282	0	1.42114	1.95945	1	-1.43168	1.97051	1	-0.103984	0.119509	0	1.3277	1.85876	1
ZMO1025	nrdD	anaerobic ribonucleoside-triphosphate reductase	1.14032	4.00346	1	1.43069	4.39325	1	10.953	9.70711	9.99749	8.38203	1.24593	3.56317	1	0.955558	3.11574	0	2.57101	4.80656	1	-0.290376	1.31349	0	1.32508	3.6679	1	1.61545	4.00644	1
ZMO1276	ZMO1_ZMO1276	hypothetical protein	-0.0828959	0.317595	0	1.43368	3.74799	1	8.56694	7.31746	8.83403	7.21616	1.24948	2.93235	1	-0.26709	0.81826	0	1.35078	3.06195	1	-1.51657	3.25588	1	0.101298	0.268048	0	1.61787	3.36484	1
ZMO1817	nifB	nitrogenase cofactor biosynthesis protein NifB	0.216271	0.526579	0	1.43494	2.8659	1	7.44628	6.0272	7.24587	5.79507	1.41908	2.28847	1	0.200412	0.321714	0	1.65121	2.52949	1	-1.21867	2.05315	1	0.232131	0.381876	0	1.4508	2.32325	1
ZMO0002	hisC1	histidinol-phosphate aminotransferase HisC	-0.118053	0.22993	0	1.43598	2.69052	1	6.47824	5.14799	6.70202	5.16032	1.33025	2.02289	1	-0.223778	0.32273	0	1.31792	2.00884	1	-1.55403	2.26224	1	-0.0123282	0.0143393	0	1.5417	2.24978	1
ZMO1271	cysG2	siroheme synthase CysG	-0.0302098	0.0812473	0	1.45443	3.42216	1	7.47091	6.32875	7.81339	6.04668	1.14216	2.44993	1	-0.342485	0.857	0	1.42422	2.8081	1	-1.48464	2.87658	1	0.282065	0.691413	0	1.76671	3.16608	1
ZMO0145	ZMO1_ZMO0145	peptidase M28	0.266743	1.43325	0	1.45732	4.1369	1	7.49413	5.9776	7.16817	5.77007	1.51654	3.61253	1	0.325965	1.25004	0	1.72406	3.83115	1	-1.19057	3.20351	1	0.207522	0.781774	0	1.39809	3.4745	1
ZMO1216	ZMO1_ZMO1216	signal transduction histidine kinase	-0.470541	1.61542	0	1.45861	3.40185	1	7.32206	6.19693	8.12608	6.33399	1.12513	2.40227	1	-0.804016	1.8858	0	0.988069	2.19807	0	-1.92915	3.28885	1	-0.137065	0.294562	0	1.79208	3.16505	1
ZMO0327	metC	cystathionine beta-lyase	0.06566	0.308405	0	1.46072	4.13579	1	9.21458	7.71939	9.11445	7.6882	1.49519	3.58337	1	0.100131	0.336721	0	1.52638	3.61846	1	-1.39506	3.46578	1	0.0311892	0.0904423	0	1.42625	3.50324	1
ZMO0609	flgG	flagellar basal-body rod protein FlgG	-0.0825827	0.23246	0	1.46942	3.33863	1	10.7023	9.20472	10.7567	9.31547	1.49758	2.79252	1	-0.0544191	0.0989589	0	1.38684	2.66684	1	-1.552	2.85128	1	-0.110746	0.218719	0	1.44126	2.72966	1
ZMO0223	ZMO1_ZMO0223	putative auto-transporter adhesin head GIN domain	-0.00154114	0.004781	0	1.47468	3.81718	1	7.02121	5.87569	7.35191	5.54808	1.14552	2.8093	1	-0.330699	1.04041	0	1.47314	3.22778	1	-1.47622	3.23129	1	0.327617	1.03042	0	1.80384	3.57001	1
ZMO0039	dnaQ	DNA polymerase III epsilon subunit	0.477738	1.78056	0	1.47526	3.59364	1	9.22049	7.48481	8.48234	7.26749	1.73567	3.2823	1	0.738149	1.9099	0	1.953	3.48156	1	-0.997525	2.37275	0	0.217326	0.567105	0	1.21485	2.69	1
ZMO1410	bfr1	bacterioferritin	-0.292412	0.557436	0	1.47697	2.50167	1	11.4683	10.341	12.1103	10.2837	1.1273	1.57512	1	-0.642086	0.911324	0	1.18456	1.64343	1	-1.76938	2.23879	1	0.0572614	0.0603574	0	1.82664	2.28865	1
ZMO1779	ZMO1_ZMO1779	antibiotic biosynthesis monooxygenase	0.641389	2.46631	0	1.4841	3.86603	1	14.3185	12.9384	13.7811	12.193	1.38006	3.15556	1	0.537346	1.67359	0	2.12549	3.88761	1	-0.842711	2.34923	0	0.745432	2.15752	0	1.58814	3.39188	1
ZMO0605	flgK	flagellar hook-associated protein FlgK	-0.173441	2.12936	0	1.4902	5.76003	1	9.40825	8.03489	9.69852	8.09149	1.37336	5.01824	1	-0.290276	2.39278	0	1.31676	4.94544	1	-1.66364	5.35017	1	-0.0566059	0.506216	0	1.60703	5.29021	1
ZMO1272	astD	N-succinylglutamate 5-semialdehyde dehydrogenase	0.0293771	0.0576584	0	1.49562	2.97629	1	7.90098	6.44835	7.91459	6.37598	1.45262	2.36514	1	-0.0136158	0.0181616	0	1.52499	2.44247	1	-1.46624	2.37993	1	0.0723699	0.104621	0	1.53861	2.45668	1
ZMO1524	ZMO1_ZMO1524	EamA domain-containing protein	0.396094	2.03608	0	-0.791394	3.15023	0	5.93963	7.08685	5.89936	6.33493	-1.14722	3.19168	1	0.0402669	0.123964	0	-0.3953	1.53505	0	1.18749	3.24962	1	0.751921	2.49638	0	-0.435567	1.66846	0
ZMO1566	ZMO1_ZMO1566	UPF0060 domain-containing protein	0.152213	0.481868	0	1.50783	3.40842	1	7.52837	6.03106	7.38668	5.86833	1.49731	2.81774	1	0.141691	0.295894	0	1.66004	2.9884	1	-1.35562	2.65504	1	0.162735	0.347673	0	1.51835	2.84072	1
ZMO1527	ZMO1_ZMO1527	multidrug efflux pump subunit AcrB	-0.0142904	0.0883297	0	1.50864	4.90172	1	6.91365	5.4696	6.99253	5.4193	1.44405	4.22858	1	-0.078878	0.412322	0	1.49435	4.28746	1	-1.52293	4.32005	1	0.0502972	0.244348	0	1.57322	4.37599	1
ZMO2035	ZMO1_ZMO2035	RepA replication protein	-0.805221	1.1335	0	1.50941	1.97167	1	3.98471	2.58847	4.9031	3.28052	1.39624	1.37932	1	-0.918397	0.907174	0	0.704191	0.677041	0	-2.31463	2.09423	1	-0.692045	0.663845	0	1.62259	1.57788	1
ZMO1986	ZMO1_ZMO1986	TonB-dependent receptor plug domain	-0.0918004	0.198371	0	1.51147	2.97643	1	6.01104	4.72339	6.32666	4.59137	1.28765	2.16015	1	-0.315618	0.555474	0	1.41967	2.31238	1	-1.60327	2.5059	1	0.132017	0.202189	0	1.73529	2.63374	1
ZMO0062	ZMO1_ZMO0062	aldo/keto reductase	0.082792	0.193051	0	1.51693	3.11473	1	9.31361	7.74772	9.18186	7.71389	1.56588	2.59588	1	0.131749	0.220869	0	1.59972	2.63055	1	-1.43413	2.45444	1	0.0338351	0.0499407	0	1.46797	2.49179	1
ZMO0614	flgB	flagellar basal-body rod protein FlgB	-0.162431	0.388207	0	1.51755	2.99931	1	12.698	11.3016	12.9816	11.3428	1.39638	2.3017	1	-0.283601	0.496342	0	1.35512	2.25467	1	-1.67998	2.59703	1	-0.0412607	0.0571983	0	1.63872	2.55682	1
ZMO1535	ZMO1_ZMO1535	IS4-like transposase; Note=missense mutation at position 1566741 changes start codon to leucine%2C unclear if protein product is translated	0.288561	1.61809	0	-0.901714	3.41871	0	6.78808	7.37196	6.18168	7.40123	-0.583877	2.14372	0	0.606398	2.20226	0	-0.613154	2.21948	0	1.19027	3.30235	1	-0.0292771	0.0903191	0	-1.21955	3.34331	1
ZMO0608	flgH	flagellar L-ring protein	0.00482869	0.0812333	0	1.52189	6.66322	1	10.6565	9.08097	10.598	9.12982	1.57557	6.12185	1	0.0585071	0.920315	0	1.52672	6.0672	1	-1.51706	6.05619	1	-0.0488498	0.756185	0	1.46821	5.99941	1
ZMO0750	rluD	23S rRNA pseudouridine synthase D RluD	-0.546095	0.792227	0	1.52682	2.06213	1	9.24789	8.19575	10.2687	8.26717	1.05214	1.09909	0	-1.02077	1.0658	0	0.980721	1.02286	0	-2.07291	2.00037	1	-0.071423	0.0547216	0	2.00149	1.94782	1
ZMO1704	lon2	ATP-dependent protease La (LON) substrate-binding domain	-0.11688	0.798317	0	1.53154	4.64692	1	8.19767	7.19937	8.84778	6.78301	0.9983	3.32191	0	-0.650115	2.61093	0	1.41466	3.91446	1	-1.64842	4.17668	1	0.416355	1.91583	0	2.06477	4.5644	1
ZMO0684	ZMO1_ZMO0684	CRISPR-associated protein Csy3 family	-0.241104	0.946703	0	1.54562	3.69079	1	6.59564	5.19767	6.9844	5.29113	1.39797	2.93824	1	-0.388755	1.08457	0	1.30451	2.82394	1	-1.78672	3.34886	1	-0.0934536	0.215575	0	1.69327	3.25836	1
ZMO1235	ZMO1_ZMO1235	Fur family ferric uptake regulator	0.387372	1.58962	0	1.54765	3.80126	1	10.2368	8.42083	9.58111	8.30175	1.81595	3.4836	1	0.655666	1.84438	0	1.93503	3.59138	1	-1.16028	2.73575	1	0.119078	0.306817	0	1.27936	2.8965	1
ZMO1835	nifV	homocitrate synthase	-0.627476	1.49636	0	1.55415	2.87964	1	3.83028	2.78067	4.9623	2.90361	1.04961	1.72778	1	-1.13202	1.83672	1	0.926674	1.55457	0	-2.18163	2.86736	1	-0.122934	0.16913	0	2.05869	2.7719	1
ZMO0070	grxB1	GrxB family glutaredoxin 2	0.312984	1.18353	0	1.55974	3.63399	1	9.63018	7.99679	9.24354	7.75746	1.63338	3.12673	1	0.386632	1.03265	0	1.87272	3.35654	1	-1.24675	2.68017	1	0.239336	0.610699	0	1.48609	2.96921	1
ZMO1556	gshA	glutamate--cysteine ligase	-0.643704	4.3144	0	0.849783	4.79338	0	9.12473	8.36203	9.85551	8.91865	0.762701	4.01049	0	-0.730787	3.93728	0	0.206079	1.87239	0	-1.49349	5.16922	1	-0.556622	3.47347	0	0.936866	4.36384	0
ZMO1557	purF	amidophosphoribosyltransferase	0.613536	2.15369	0	-0.534286	1.94382	0	9.688	10.2407	9.09287	9.60875	-0.552692	1.50086	0	0.59513	1.60106	0	0.0792492	0.176501	0	1.14782	2.59688	1	0.631941	1.68458	0	-0.515881	1.41043	0
ZMO1561	ZMO1_ZMO1561	short-chain dehydrogenase/reductase SDR	-0.850337	4.27516	0	0.387272	2.94102	0	7.31669	6.72488	7.96249	7.77975	0.591803	3.06988	0	-0.645806	3.21606	0	-0.463065	2.66514	0	-1.23761	4.32458	1	-1.05487	4.05009	1	0.182742	1.29935	0
ZMO1562	ZMO1_ZMO1562	RNA pyrophosphohydrolase	-0.438601	3.41058	0	-0.742098	4.3089	0	7.99382	8.86981	8.56631	9.17452	-0.875989	3.99858	0	-0.572492	3.27535	0	-1.1807	4.51181	1	0.303497	2.23921	0	-0.30471	2.24544	0	-0.608208	3.37738	0
ZMO1675	ZMO1_ZMO1675	protein-disulfide isomerase-like protein	0.109373	0.411177	0	1.58176	3.82038	1	9.57983	7.946	9.41839	7.88869	1.63383	3.28716	1	0.16144	0.432241	0	1.69114	3.34526	1	-1.47239	3.11258	1	0.0573059	0.1319	0	1.5297	3.17651	1
ZMO1787	ZMO1_ZMO1787	hypothetical protein	1.19959	1.72958	1	0.456011	0.659064	0	6.5852	6.28943	5.54585	4.9296	0.295775	0.266821	0	1.03935	1.10299	0	1.6556	1.69501	1	0.743576	0.773087	0	1.35982	1.42792	1	0.616248	0.625865	0
ZMO1569	pflA2	pyruvate formate-lyase 1-activating enzyme	-0.897421	1.8005	0	0.997896	1.95665	0	7.64333	6.90667	8.80199	7.54285	0.736655	1.09784	0	-1.15866	1.67068	1	0.100475	0.11573	0	-1.89532	2.4128	1	-0.636179	0.943218	0	1.25914	1.78905	1
ZMO1924	ZMO1_ZMO1924	peptidase U32	-0.0506369	0.369495	0	1.58412	4.9909	1	9.88236	8.29763	9.93238	8.34888	1.58473	4.39327	1	-0.0500259	0.243602	0	1.53348	4.33667	1	-1.63475	4.44681	1	-0.0512478	0.250471	0	1.58351	4.39194	1
ZMO1571	cydA	cytochrome bd ubiquinol oxidase subunit I	-0.665476	2.68463	0	-0.644118	2.63154	0	8.55934	9.16551	9.18686	9.86893	-0.60617	1.99202	0	-0.627528	2.04432	0	-1.30959	3.23239	1	-0.0213579	0.0557003	0	-0.703424	2.21984	0	-0.682067	2.172	0
ZMO0631	ZMO1_ZMO0631	Fis family sigma54-specific transcriptional regulator	-0.309131	1.77538	0	1.58566	4.45691	1	10.5265	8.99985	10.8946	9.24999	1.52668	3.79703	1	-0.368116	1.53549	0	1.27653	3.49255	1	-1.89479	4.16704	1	-0.250145	1.06301	0	1.64465	3.92427	1
ZMO0920	ZMO1_ZMO0920	hypothetical protein	-0.0782935	0.201088	0	1.58732	3.34502	1	8.37283	6.6181	8.28372	6.8638	1.75472	2.93289	1	0.0891089	0.15732	0	1.50903	2.68483	1	-1.66562	2.84675	1	-0.245696	0.506746	0	1.41992	2.58596	1
ZMO0072	ZMO1_ZMO0072	NHL repeat-containing protein	-0.1019	0.899906	0	1.5892	5.13864	1	9.52064	8.04121	9.73231	8.03334	1.47943	4.41639	1	-0.211674	1.32641	0	1.4873	4.42554	1	-1.6911	4.64698	1	0.00787423	0.0356842	0	1.69898	4.655	1
ZMO1584	recF	DNA replication and repair protein RecF	-0.348301	0.527053	0	0.859397	1.37938	0	5.85446	5.73324	6.94093	5.34337	0.121228	0.106335	0	-1.08647	1.2406	0	0.511097	0.550037	0	-1.2077	1.37132	1	0.389869	0.40143	0	1.59757	1.75032	1
ZMO0797	ZMO1_ZMO0797	short-chain dehydrogenase/reductase SDR	0.161734	0.442763	0	1.61113	3.29525	1	8.39562	6.91837	8.36777	6.62275	1.47724	2.57814	1	0.0278474	0.042795	0	1.77286	2.87643	1	-1.4494	2.54741	1	0.295621	0.596009	0	1.74502	2.8503	1
ZMO1700	ZMO1_ZMO1700	hypothetical protein	0.163771	0.384725	0	1.61596	3.07746	1	8.91271	7.12262	8.57481	7.13298	1.79009	2.67429	1	0.337902	0.596565	0	1.77973	2.66483	1	-1.45219	2.33836	1	-0.0103592	0.0135216	0	1.44183	2.32706	1
ZMO0179	fbaB	fructose-bisphosphate aldolase	0.228007	0.933144	0	1.61697	3.83986	1	9.78518	7.97966	9.36862	7.94021	1.80552	3.43791	1	0.416555	1.21169	0	1.84497	3.47452	1	-1.38896	2.99762	1	0.0394582	0.0866895	0	1.42842	3.04425	1
ZMO2019	ZMO1_ZMO2019	BFD domain protein (2Fe-2S)-binding domain protein	0.655685	0.908816	0	1.61793	2.06454	1	10.2644	8.49765	9.4599	7.99083	1.7668	1.68499	1	0.804549	0.778832	0	2.27362	2.05489	1	-0.962246	0.945289	0	0.50682	0.459421	0	1.46907	1.43463	1
ZMO1592	alr	alanine racemase	0.363003	2.19326	0	0.658182	3.15933	0	9.01009	8.04852	8.3437	7.9889	0.961568	3.21385	0	0.666388	2.60767	0	1.02119	3.31505	1	-0.295179	1.40027	0	0.0596174	0.238981	0	0.354797	1.64699	0
ZMO1725	ZMO1_ZMO1725	ATP-dependent Clp protease adaptor protein ClpS	0.205809	0.689544	0	1.6196	3.54718	1	9.05909	7.53912	8.95291	7.23369	1.51997	2.85963	1	0.106181	0.214707	0	1.82541	3.16424	1	-1.41379	2.74059	1	0.305437	0.727895	0	1.71923	3.06404	1
ZMO1598	dxs2	1-deoxy-D-xylulose-5-phosphate synthase	0.161342	1.33426	0	-0.999829	4.22018	0	6.33493	7.34409	6.18292	7.17342	-1.00916	3.64303	1	0.152013	0.885185	0	-0.838487	3.32911	0	1.16117	3.88241	1	0.170671	1.00058	0	-0.9905	3.61129	0
ZMO2029	ZMO1_ZMO2029	hypothetical protein	0.968871	2.23117	0	1.62082	3.06548	1	5.85724	4.64445	5.2964	3.26755	1.21279	2.04344	1	0.560843	1.02888	0	2.58969	3.26997	1	-0.651948	1.19725	0	1.3769	2.23879	1	2.02885	2.86294	1
ZMO1827	nifN	nitrogenase molybdenum-iron cofactor biosynthesis protein NifN	-0.2759	0.531341	0	1.62317	2.68136	1	4.97272	3.37082	5.26989	3.62546	1.6019	2.11069	1	-0.297164	0.38693	0	1.34727	1.85109	1	-1.89907	2.37625	1	-0.254636	0.323117	0	1.64443	2.15097	1
ZMO0282	ZMO1_ZMO0282	MFP subunit of RND efflux system transporter	-0.661718	1.96973	0	1.62738	3.42582	1	8.52197	7.0446	9.33369	7.55631	1.47738	2.68763	1	-0.811717	1.76102	0	0.96566	2.01695	0	-2.2891	3.41671	1	-0.511718	1.16026	0	1.77738	2.9922	1
ZMO0607	flgI	flagellar P-ring protein	0.0135835	0.183345	0	1.64012	6.27885	1	10.5521	8.8663	10.4928	8.8984	1.6858	5.72528	1	0.0592672	0.673774	0	1.6537	5.69195	1	-1.62653	5.66323	1	-0.0321003	0.331096	0	1.59443	5.62868	1
ZMO1606	pdhA	pyruvate dehydrogenase E1 component subunit alpha	-0.447064	1.24807	0	-0.800125	2.04966	0	7.09629	7.82769	7.47463	8.34348	-0.731397	1.43061	0	-0.378336	0.728468	0	-1.24719	2.19909	1	0.353061	0.673988	0	-0.515793	1.01798	0	-0.868854	1.66336	0
ZMO0069	ZMO1_ZMO0069	major tail tube protein	0.0316684	0.104319	0	1.64468	3.94394	1	5.60408	4.34392	5.95693	3.92773	1.26016	2.90895	1	-0.352852	1.07271	0	1.67635	3.38656	1	-1.61301	3.32156	1	0.416189	1.26316	0	2.0292	3.71079	1
ZMO2060	ZMO1_ZMO2060	hypothetical protein	0.882792	1.69193	0	1.66283	2.66439	1	7.64913	5.5261	6.30614	5.10351	2.12302	2.49902	1	1.34299	1.79619	1	2.54562	2.79408	1	-0.780038	1.09528	0	0.422598	0.559855	0	1.20264	1.63956	1
ZMO1672	ZMO1_ZMO1672	hypothetical protein	-0.547853	1.67143	0	1.66645	3.43791	1	7.08518	5.69288	7.90718	5.96658	1.3923	2.56444	1	-0.822004	1.75531	0	1.11859	2.21701	1	-2.2143	3.33261	1	-0.273701	0.578282	0	1.9406	3.11103	1
ZMO0064	oprB1	carbohydrate-selective porin OprB	1.20645	2.40272	1	0.82835	1.82765	0	7.52849	6.09254	5.71444	5.49369	1.43595	2.1328	1	1.81405	2.5007	1	2.0348	2.6866	1	0.378105	0.591007	0	0.598857	0.982049	0	0.220752	0.316036	0
ZMO0003	cysC	adenylyl-sulfate kinase	0.495793	1.92513	0	1.68396	3.92457	1	7.78143	6.44621	7.63438	5.60167	1.33522	2.94694	1	0.147047	0.386832	0	2.17976	3.7733	1	-1.18817	2.75455	1	0.844539	2.20818	0	2.03271	3.65426	1
ZMO1591	ZMO1_ZMO1591	ABC transporter permease	0.135403	0.249697	0	1.71231	2.872	1	7.73337	6.01538	7.59228	5.88566	1.71799	2.31698	1	0.141092	0.176187	0	1.84771	2.43239	1	-1.5769	2.18308	1	0.129715	0.160271	0	1.70662	2.30652	1
ZMO1620	ZMO1_ZMO1620	hypothetical protein	-1.00652	0.864265	0	-1.19154	1.01479	0	1.14174	4.14084	3.95581	3.33981	-2.99909	1.75384	1	-2.81407	1.44836	1	-2.19806	1.39955	1	0.185026	0.083003	0	0.801033	0.532534	0	0.616006	0.315835	0
ZMO0376	lon1	endopeptidase La	-0.150328	1.90505	0	1.71565	5.99467	1	10.5993	8.98292	10.8489	9.03395	1.61635	5.29052	1	-0.24963	2.14778	0	1.56532	5.23498	1	-1.86598	5.53934	1	-0.0510266	0.445721	0	1.81495	5.49129	1
ZMO0001	ZMO1_ZMO0001	TonB-dependent receptor	0.363047	0.507705	0	1.72816	2.27926	1	6.8922	5.08981	6.45493	4.80099	1.80238	1.81794	1	0.437268	0.421118	0	2.09121	2.03872	1	-1.36512	1.43409	1	0.288826	0.259847	0	1.65394	1.69481	1
ZMO1682	aspB	aspartate/methionine/tyrosine aminotransferase	0.466251	1.41122	0	1.73112	3.44878	1	8.39282	6.49674	7.76161	6.19545	1.89608	3.01951	1	0.631211	1.35547	0	2.19737	3.26636	1	-1.26487	2.36025	1	0.30129	0.62255	0	1.56616	2.70415	1
ZMO0166	ZMO1_ZMO0166	peptidoglycan-associated lipoprotein	0.0863188	0.514295	0	1.74984	4.73128	1	13.4856	11.704	13.3676	11.6494	1.78158	4.16515	1	0.118052	0.494681	0	1.83616	4.21701	1	-1.66353	4.04748	1	0.0545861	0.202228	0	1.71811	4.10287	1
ZMO0942	scrB	sucrose-6-phosphate hydrolase	-0.557413	1.40716	0	1.75955	3.17003	1	8.12598	6.97948	9.29645	6.92384	1.1465	1.92957	1	-1.17047	1.96042	1	1.20214	2.00048	1	-2.31697	3.05072	1	0.0556416	0.0748852	0	2.37261	3.09032	1
ZMO0388	ZMO1_ZMO0388	hypothetical protein	1.21048	1.7328	1	0.378321	0.527849	0	4.54605	4.86298	4.03082	2.95725	-0.316927	0.286791	0	0.515229	0.505275	0	1.5888	1.62792	1	0.832155	0.867887	0	1.90572	1.88838	1	1.07357	1.13176	0
ZMO1716	exbB	MotA/TolQ/ExbB proton channel	0.27125	1.35431	0	1.77536	4.34164	1	11.8078	9.86745	11.3716	9.76116	1.94032	3.89928	1	0.436207	1.52175	0	2.04661	3.99059	1	-1.50411	3.46565	1	0.106292	0.330642	0	1.6104	3.58148	1
ZMO0674	ZMO1_ZMO0674	hypothetical protein	-0.444104	1.14634	0	1.78239	3.21342	1	8.60961	7.35077	9.57727	7.27132	1.25883	2.09007	1	-0.967662	1.70224	0	1.33829	2.18425	1	-2.2265	3.00599	1	0.0794531	0.111712	0	2.30595	3.0644	1
ZMO1697	ZMO1_ZMO1697	HxlR family transcriptional regulator	-0.232182	1.18172	0	1.78338	4.37238	1	7.06332	5.52798	7.54355	5.51212	1.53534	3.52311	1	-0.480231	1.67211	0	1.5512	3.54055	1	-2.01557	3.98727	1	0.0158672	0.0413492	0	2.03143	4.00071	1
ZMO2039	ZMO1_ZMO2039	hypothetical protein	0.357392	1.17716	0	1.79593	3.63883	1	8.22511	6.27348	7.71202	6.07179	1.95163	3.19349	1	0.513094	1.19472	0	2.15332	3.359	1	-1.43853	2.68819	1	0.201691	0.426794	0	1.64023	2.90378	1
ZMO1720	rpoZ	DNA-directed RNA polymerase omega subunit	0.0257225	0.041793	0	1.8118	3.00638	1	12.5985	10.8324	12.6185	10.7609	1.76606	2.39958	1	-0.0200147	0.0225459	0	1.83752	2.46285	1	-1.78608	2.41752	1	0.0714598	0.0854652	0	1.85754	2.4802	1
ZMO0622	ZMO1_ZMO0622	hypothetical protein	-0.357448	0.816498	0	1.81723	3.06738	1	6.77791	4.7098	6.88447	5.31813	2.06811	2.70846	1	-0.106561	0.137314	0	1.45978	2.15377	1	-2.17468	2.79077	1	-0.608336	0.995332	0	1.56634	2.26327	1
ZMO0004	cysN	sulfate adenylyltransferase large subunit	-0.168741	0.424128	0	1.84825	3.39317	1	8.0268	6.4573	8.47429	6.34729	1.5695	2.54797	1	-0.447492	0.866937	0	1.67951	2.65773	1	-2.01699	2.9588	1	0.110009	0.173501	0	2.127	3.04712	1
ZMO0387	ZMO1_ZMO0387	hypothetical protein	1.22568	2.57578	1	-0.262335	0.642502	0	4.84749	5.48126	3.99325	3.88415	-0.63377	1.14335	0	0.854244	1.51445	0	0.963344	1.67948	0	1.48801	2.33185	1	1.59711	2.4442	1	0.1091	0.156728	0
ZMO0119	nhaA	Na+/H+ antiporter NhaA	0.269166	1.28827	0	1.85848	4.34234	1	6.5668	4.64015	6.22947	4.43915	1.92664	3.80967	1	0.337326	1.14512	0	2.12765	3.97942	1	-1.58932	3.48217	1	0.201007	0.656769	0	1.79033	3.68451	1
ZMO1647	folK	2-amino-4-hydroxy-6- hydroxymethyldihydropteridine pyrophosphokinase	-0.481873	0.722649	0	-0.783806	1.20732	0	4.13169	4.78464	4.4827	5.39737	-0.652943	0.68876	0	-0.35101	0.335762	0	-1.26568	1.36989	1	0.301933	0.28181	0	-0.612736	0.640925	0	-0.914669	0.994157	0
ZMO0005	cysD	sulfate adenylyltransferase small subunit	-0.173714	0.403466	0	1.8654	3.2876	1	8.45813	6.88988	8.92899	6.76644	1.56825	2.43149	1	-0.470864	0.847526	0	1.69169	2.55305	1	-2.03911	2.85801	1	0.123436	0.182211	0	2.16255	2.95525	1
ZMO0192	ZMO1_ZMO0192	putative Zn-dependent metallopeptidase	-0.177309	0.95502	0	1.88445	4.57252	1	7.9405	6.2479	8.30965	6.23336	1.6926	3.79293	1	-0.369154	1.40012	0	1.70714	3.80753	1	-2.06176	4.13076	1	0.0145358	0.0402172	0	2.07629	4.14282	1
ZMO0078	cheW	chemotaxis protein CheW	0.0647233	0.5777	0	1.89138	5.53833	1	10.6558	8.62487	10.4515	8.69966	2.03089	5.06138	1	0.204238	1.35266	0	1.9561	4.99647	1	-1.82665	4.87808	1	-0.0747912	0.457128	0	1.75186	4.80583	1
ZMO0379	ZMO1_ZMO0379	PBSX family phage terminase large subunit	1.22794	1.45989	1	-1.4396	1.67626	1	3.30359	4.75489	2.08734	3.51525	-1.4513	1.23441	0	1.21625	1.03441	0	-0.211657	0.14207	0	2.66755	2.07285	1	1.23964	1.05486	0	-1.4279	1.21506	0
ZMO0448	ZMO1_ZMO0448	cell wall hydrolase SleB	1.26956	2.52714	1	-0.532611	1.26987	0	8.18906	8.01901	6.21683	7.4521	0.170053	0.240965	0	1.97223	2.6793	1	0.736953	1.24347	0	1.80218	2.53318	1	0.5669	0.953496	0	-1.23528	1.94527	1
ZMO1654	ubiG	ubiquinone biosynthesis O-methyltransferase	-0.306583	1.88281	0	1.90486	4.91515	1	7.33079	5.76207	7.97351	5.73251	1.56871	3.9838	1	-0.642725	2.49107	0	1.59827	4.01579	1	-2.21144	4.57433	1	0.0295587	0.104505	0	2.241	4.59724	1
ZMO0935	gstA	glutathione S-transferase domain protein	-0.36656	0.6917	0	1.90771	2.85855	1	10.1743	8.67117	10.9454	8.63314	1.50311	1.93367	1	-0.771153	1.06193	0	1.54115	1.97098	1	-2.27427	2.57938	1	0.0380342	0.037807	0	2.3123	2.60623	1
ZMO0016	grpE	GrpE protein	0.0733628	0.895338	0	1.90856	6.01726	1	11.1973	9.41426	11.2495	9.21537	1.78304	5.29851	1	-0.0521563	0.40997	0	1.98192	5.48171	1	-1.83519	5.34845	1	0.198882	1.67387	0	2.03408	5.52672	1
ZMO1662	nadD	nicotinate-nicotinamide nucleotide adenylyltransferase	0.0714631	0.291801	0	-0.889978	3.07011	0	9.73524	10.3292	9.36778	10.5538	-0.593987	1.87671	0	0.367454	1.23147	0	-0.818515	2.36802	0	0.961441	2.6263	0	-0.224528	0.734227	0	-1.18597	2.97115	1
ZMO1668	dsbB	disulfide bond formation protein DsbB	0.150691	1.12049	0	0.93205	3.90869	0	8.97988	7.72964	8.511	7.89714	1.25024	3.8183	1	0.468878	2.19854	0	1.08274	3.57326	1	-0.781359	3.02408	0	-0.167496	0.87154	0	0.613863	2.62704	0
ZMO1958	ZMO1_ZMO1958	hypothetical protein	0.135246	0.604087	0	1.91044	4.34903	1	7.69737	5.53676	7.31195	5.65168	2.16061	3.96518	1	0.385419	1.2745	0	2.04568	3.87164	1	-1.77519	3.62974	1	-0.114926	0.334153	0	1.66026	3.51605	1
ZMO1671	ZMO1_ZMO1671	hypothetical protein	-0.340471	2.46546	0	0.69968	3.6627	0	9.97371	9.33237	10.3725	9.6145	0.641344	2.93302	0	-0.398806	2.16877	0	0.359209	2.00905	0	-1.04015	3.74778	1	-0.282135	1.65751	0	0.758015	3.21189	0
ZMO1885	ZMO1_ZMO1885	NADH:flavin oxidoreductase	-0.292814	1.20178	0	1.92358	4.13304	1	10.519	8.70072	10.9171	8.88819	1.81824	3.44558	1	-0.398155	1.15614	0	1.63077	3.26194	1	-2.2164	3.78224	1	-0.187474	0.506631	0	2.02892	3.63163	1
ZMO0651	fliD	flagellar hook protein FliD	-0.0658119	0.323892	0	1.92972	4.68383	1	8.66727	6.91467	8.9102	6.80337	1.7526	3.92215	1	-0.242923	0.964155	0	1.8639	4.02761	1	-1.99553	4.14469	1	0.1113	0.399075	0	2.10683	4.23795	1
ZMO0604	flgL	flagellin domain protein	0.0468217	0.322851	0	1.93599	5.27343	1	10.1692	8.21478	10.1039	8.18642	1.95444	4.69047	1	0.0652798	0.317542	0	1.98281	4.71535	1	-1.88917	4.63184	1	0.0283636	0.123149	0	1.91753	4.65756	1
ZMO1638	secB	protein-export protein SecB	-0.234247	0.841699	0	1.93883	3.94002	1	11.8536	10.0936	12.2666	10.149	1.76004	3.1877	1	-0.413044	1.06255	0	1.70459	3.13407	1	-2.17308	3.54354	1	-0.0554506	0.109794	0	2.11763	3.4997	1
ZMO1470	ZMO1_ZMO1470	transglycosylase domain-containing protein	-0.427525	0.799462	0	1.94561	2.85172	1	7.66713	5.87736	8.2505	6.14904	1.78977	2.16235	1	-0.583368	0.768527	0	1.51809	1.91303	1	-2.37314	2.60972	1	-0.271681	0.318438	0	2.10146	2.41431	1
ZMO0398	ZMO1_ZMO0398	hypothetical protein	1.47875	2.61627	1	-0.646337	1.38996	0	3.82452	4.70591	2.58083	2.99211	-0.881396	1.34379	0	1.24369	1.81198	1	0.832412	1.27303	0	2.12509	2.64232	1	1.71381	2.29811	1	-0.411278	0.600219	0
ZMO1684	serC	phosphoserine aminotransferase	-0.956202	3.69614	0	-0.654246	3.05566	0	7.80847	8.47957	8.78152	9.41892	-0.671097	2.52854	0	-0.973053	3.13984	0	-1.61045	3.99472	1	-0.301957	1.35779	0	-0.939351	3.08091	0	-0.637394	2.4459	0
ZMO0851	pdxH	pyridoxamine 5'-phosphate oxidase	1.64622	4.43455	1	0.688664	2.95365	0	11.3263	10.2247	9.2671	8.99138	1.10161	3.15907	1	2.05917	4.2233	1	2.33488	4.43956	1	0.957555	2.92556	0	1.23327	3.34891	1	0.275717	1.11475	0
ZMO1841	rseC	positive regulator of sigma E RseC/MucC	0.516345	1.19632	0	1.95468	3.1878	1	7.7982	5.58426	7.02259	5.32718	2.21394	2.81867	1	0.775613	1.26836	0	2.47102	3.00044	1	-1.43833	2.12955	1	0.257076	0.375831	0	1.69541	2.38665	1
ZMO1918	bioA	adenosylmethionine--8-amino-7-oxononanoate aminotransferase BioA	0.00841203	0.0658923	0	1.95627	5.79616	1	8.00719	6.14721	8.09507	6.04251	1.85999	5.10824	1	-0.0878701	0.6289	0	1.96468	5.20302	1	-1.94786	5.18813	1	0.104694	0.765933	0	2.05255	5.27878	1
ZMO1993	qor	quinone oxidoreductase	-0.0120879	0.0447049	0	1.95849	4.53411	1	8.82322	7.14849	9.11907	6.87682	1.67472	3.67114	1	-0.295855	1.06458	0	1.9464	3.92781	1	-1.97058	3.94894	1	0.271679	0.974649	0	2.24226	4.17046	1
ZMO1689	pyrC2	multifunctional complex type dihydroorotase	0.100058	0.399121	0	0.971519	3.1031	0	8.00677	7.00213	7.87359	6.93519	1.00464	2.58746	1	0.133175	0.371823	0	1.07158	2.69229	1	-0.871462	2.35973	0	0.0669405	0.168453	0	0.938402	2.47762	0
ZMO0435	ZMO1_ZMO0435	hypothetical protein	0.218645	0.996621	0	1.96028	4.34948	1	13.2886	11.335	13.0766	11.1097	1.9536	3.74945	1	0.211967	0.659689	0	2.17893	3.93598	1	-1.74164	3.55398	1	0.225323	0.706783	0	1.96696	3.76107	1
ZMO1773	ZMO1_ZMO1773	aldo/keto reductase	0.134228	0.55385	0	1.96032	4.27644	1	9.09252	7.21261	9.0387	6.99797	1.87991	3.61164	1	0.0538203	0.130254	0	2.09455	3.79586	1	-1.82609	3.56228	1	0.214635	0.637615	0	2.04073	3.75143	1
ZMO1033	cfa	cyclopropane fatty-acyl-phospholipid synthase Cfa	0.00824728	0.0567027	0	1.96139	5.58933	1	8.93979	7.1457	9.09884	6.97015	1.7941	4.83502	1	-0.159047	1.05145	0	1.96964	4.99642	1	-1.95314	4.98187	1	0.175541	1.16148	0	2.12868	5.13078	1
ZMO1424	clpB	ATP-dependent chaperone ClpB	0.176942	0.943032	0	1.9677	4.63006	1	10.899	9.05697	10.8477	8.75435	1.84203	3.92065	1	0.0512678	0.15443	0	2.14464	4.18148	1	-1.79076	3.87236	1	0.302616	1.14654	0	2.09338	4.13993	1
ZMO1387	ZMO1_ZMO1387	winged helix family two component transcriptional regulator	0.0922152	1.64957	0	1.97348	6.77763	1	9.41376	7.22101	9.10228	7.34806	2.19275	6.35889	1	0.31148	3.0057	0	2.0657	6.2553	1	-1.88127	6.09302	1	-0.12705	1.61333	0	1.75422	5.97171	1
ZMO1701	ZMO1_ZMO1701	outer membrane lipoprotein carrier protein LolA	0.234924	0.826368	0	0.919821	2.65479	0	7.9282	6.85729	7.54218	6.77345	1.07091	2.34267	1	0.386012	0.970508	0	1.15475	2.46254	1	-0.684897	1.67196	0	0.0838367	0.170015	0	0.768733	1.83729	0
ZMO1703	ZMO1_ZMO1703	ubiquinone biosynthesis hydroxylase UbiH/UbiF/VisC/COQ6 family	0.155441	0.800663	0	0.92966	3.30992	0	8.28391	7.40808	8.1823	7.19881	0.87583	2.6362	0	0.101611	0.329622	0	1.0851	2.98854	1	-0.774219	2.43756	0	0.209271	0.758307	0	0.98349	2.82587	0
ZMO1027	pflA1	pyruvate-formate lyase-activating enzyme RflA	0.963438	2.75851	0	1.97861	3.97037	1	9.66061	7.89727	8.91244	6.71856	1.76334	3.18652	1	0.748173	1.82282	0	2.94205	4.05631	1	-1.01517	2.28554	1	1.1787	2.52305	1	2.19387	3.55533	1
ZMO2055	ZMO1_ZMO2055	hypothetical protein	0.244279	0.705162	0	1.97882	3.63021	1	6.0469	4.05756	5.7921	3.8238	1.98934	3.05482	1	0.254801	0.497562	0	2.22309	3.24084	1	-1.73454	2.82764	1	0.233758	0.450065	0	1.96829	3.03709	1
ZMO0191	ZMO1_ZMO0191	DSBA oxidoreductase	-0.188395	0.675443	0	1.98124	4.0107	1	8.17993	6.26583	8.43546	6.38709	1.9141	3.36195	1	-0.255533	0.644207	0	1.79284	3.25169	1	-2.16963	3.57418	1	-0.121258	0.271173	0	2.04837	3.47662	1
ZMO1609	ZMO1_ZMO1609	hypothetical protein	-0.176081	0.879316	0	1.98267	4.53852	1	12.6859	10.9981	13.1569	10.8794	1.68782	3.66786	1	-0.470928	1.63154	0	1.80659	3.78379	1	-2.15875	4.08862	1	0.118767	0.378047	0	2.27752	4.18057	1
ZMO0932	zliS	DUF847/glycoside hydrolase family 108 domain-containing protein	1.69335	3.25283	1	1.14371	2.60355	1	5.30057	4.79121	4.24157	2.46351	0.50936	0.999213	0	1.059	1.94189	1	2.83705	3.53922	1	0.549637	1.08061	0	2.32769	3.20511	1	1.77806	2.75787	1
ZMO1186	mltB	lytic transglycosylase	0.259036	0.732235	0	1.98876	3.59619	1	9.36286	7.10796	8.83768	7.11506	2.2549	3.22267	1	0.525177	1.07699	0	2.24779	3.21737	1	-1.72972	2.78193	1	-0.0071044	0.0102123	0	1.72262	2.77517	1
ZMO0353	ZMO1_ZMO0353	4-diphosphocytidyl-2C-methyl-D-erythritol synthase	-0.163819	0.527198	0	1.99251	3.8894	1	8.78165	7.1961	9.35243	6.95296	1.58555	2.91883	1	-0.570776	1.37776	0	1.82869	3.15648	1	-2.15632	3.43401	1	0.243137	0.557454	0	2.39946	3.61525	1
ZMO1268	ZMO1_ZMO1268	hypothetical protein	0.258226	1.13384	0	1.99635	4.31185	1	8.22917	6.24111	7.97923	5.9746	1.98807	3.7109	1	0.249943	0.758798	0	2.25458	3.92577	1	-1.73813	3.48255	1	0.266508	0.814435	0	2.00463	3.72505	1
ZMO0422	ZMO1_ZMO0422	BadM/Rrf2 family transcriptional regulator	-0.678939	2.55598	0	2.00408	4.37968	1	9.92162	7.89401	10.577	8.59648	2.0276	3.80513	1	-0.655413	1.96021	0	1.32514	3.08578	1	-2.68302	4.28534	1	-0.702464	2.06481	0	1.98055	3.76505	1
ZMO1825	nifK	nitrogenase molybdenum-iron protein beta chain	-0.385902	1.37509	0	2.00476	3.97304	1	5.14749	3.65243	6.04308	3.52863	1.49506	2.89232	1	-0.895599	2.07369	0	1.61886	3.02431	1	-2.39066	3.68174	1	0.123796	0.267103	0	2.51445	3.76781	1
ZMO0796	ZMO1_ZMO0796	hypothetical protein	-0.47467	0.480351	0	2.02274	2.03498	1	4.83114	3.08723	5.58464	3.28307	1.74391	1.34342	1	-0.7535	0.549202	0	1.54807	1.19856	0	-2.49741	1.83307	1	-0.195839	0.117382	0	2.30157	1.71558	1
ZMO1738	ZMO1_ZMO1738	LytTR family two component transcriptional regulator	0.229546	1.71613	0	2.02337	5.32102	1	9.80602	7.7829	9.57673	7.5531	2.02311	4.72132	1	0.229288	1.25729	0	2.25292	4.90722	1	-1.79382	4.51375	1	0.229803	1.26	0	2.02363	4.72176	1
ZMO1593	ZMO1_ZMO1593	peptidase M61 domain-containing protein	-0.00673423	0.0299048	0	2.03053	4.93813	1	7.99751	6.08448	8.12174	5.97371	1.91303	4.23752	1	-0.124239	0.507488	0	2.0238	4.33435	1	-2.03727	4.34577	1	0.11077	0.444052	0	2.14804	4.43695	1
ZMO0203	pbrR	MerR family transcriptional regulator	0.190256	0.280995	0	2.03237	2.76236	1	7.9179	5.85169	7.6938	5.69528	2.06621	2.23324	1	0.224104	0.22756	0	2.22262	2.34782	1	-1.84211	2.05641	1	0.156407	0.151392	0	1.99852	2.18147	1
ZMO1065	pspC	phage shock protein C PspC	-0.582896	2.66218	0	2.04834	4.79348	1	7.86834	6.25266	8.88389	6.4029	1.61568	3.78966	1	-1.01555	3.00569	1	1.46544	3.62334	1	-2.63123	4.62746	1	-0.150245	0.568142	0	2.48099	4.52603	1
ZMO1984	ZMO1_ZMO1984	aldo/keto reductase	-0.345625	0.797287	0	2.06296	3.30006	1	7.00694	5.28305	7.69163	5.28961	1.7239	2.43366	1	-0.68469	1.13684	0	1.71734	2.42758	1	-2.40859	2.9793	1	-0.00656005	0.00760937	0	2.40203	2.97477	1
ZMO1741	lepA	GTP-binding elongation factor 4 LepA	0.433356	1.86156	0	-0.818268	2.86166	0	7.49854	8.31152	7.0599	7.88345	-0.81298	2.2917	0	0.438644	1.39956	0	-0.384912	1.23724	0	1.25162	2.99157	1	0.428068	1.36838	0	-0.823556	2.31203	0
ZMO0912	ZMO1_ZMO0912	DUF885 domain-containing protein	0.382943	2.90415	0	2.06492	5.79012	1	7.93859	5.90451	7.58649	5.49073	2.03408	5.16351	1	0.3521	2.2108	0	2.44786	5.48423	1	-1.68198	4.83475	1	0.413785	2.46563	0	2.09576	5.21523	1
ZMO1305	ZMO1_ZMO1305	DUF526 domain-containing protein	-0.116321	0.301697	0	2.07635	3.72662	1	12.2026	10.1854	12.378	10.2426	2.01724	3.09224	1	-0.175433	0.325154	0	1.96003	3.04424	1	-2.19267	3.23195	1	-0.0572084	0.092009	0	2.13546	3.18757	1
ZMO1747	metF	5%2C10-methylenetetrahydrofolate reductase	-0.180907	1.00981	0	-0.802534	3.17233	0	5.41493	6.55516	5.93353	6.39837	-1.14023	3.18011	1	-0.518606	1.91931	0	-0.983441	2.93346	0	0.621627	2.19454	0	0.156792	0.588946	0	-0.464835	1.75955	0
ZMO1748	ZMO1_ZMO1748	ArsR family transcriptional regulator	-0.60163	0.971984	0	-0.623021	1.0081	0	6.12141	7.28525	7.26386	7.34606	-1.16384	1.32821	1	-1.14245	1.30517	1	-1.22465	1.39265	1	0.021391	0.0173209	0	-0.0608071	0.0509508	0	-0.0821982	0.0701111	0
ZMO1521	ZMO1_ZMO1521	hypothetical protein	-0.450759	0.950606	0	2.09199	3.15131	1	5.39057	3.07528	5.61803	3.74935	2.31529	2.74494	1	-0.227454	0.29353	0	1.64123	2.19487	1	-2.54274	2.89919	1	-0.674064	1.00784	0	1.86868	2.3988	1
ZMO1385	ZMO1_ZMO1385	toxic anion resistance family protein	0.0254076	0.188519	0	2.09695	5.66144	1	9.72273	7.6137	9.68525	7.60037	2.10903	5.07105	1	0.0374806	0.197778	0	2.12236	5.08196	1	-2.07155	5.04003	1	0.0133346	0.0636194	0	2.08488	5.05113	1
ZMO1752	ZMO1_ZMO1752	hypothetical protein	-0.271806	0.606125	0	0.776752	1.74288	0	7.86207	7.29444	8.343	7.35712	0.567627	0.933594	0	-0.480932	0.780122	0	0.504946	0.82302	0	-1.04856	1.67698	1	-0.0626809	0.0776548	0	0.985878	1.5914	0
ZMO1380	ZMO1_ZMO1380	AraC family transcriptional regulator	-0.689237	1.79512	0	2.10431	3.59146	1	6.99637	5.72838	8.52192	5.58131	1.268	2.19001	1	-1.52555	2.4818	1	1.41507	2.36202	1	-2.79354	3.48413	1	0.147072	0.238067	0	2.94062	3.57118	1
ZMO0423	sufB	FeS assembly protein SufB	-0.663604	1.87813	0	2.11394	3.76067	1	9.50956	7.49373	10.2713	8.05922	2.01583	3.09445	1	-0.761715	1.58144	0	1.45034	2.55295	1	-2.77754	3.63534	1	-0.565493	1.20143	0	2.21205	3.25015	1
ZMO1756	gntP	gluconate transporter GntP	0.199348	1.21106	0	-0.807767	3.32322	0	8.62004	9.32395	8.31683	9.22846	-0.703913	2.52288	0	0.303203	1.29894	0	-0.608419	2.29098	0	1.00712	3.11165	1	0.0954942	0.364561	0	-0.911621	2.94576	0
ZMO1757	gntK	gluconate kinase GntK	0.345557	1.27038	0	0.672939	2.20773	0	11.5666	10.723	11.0504	10.5481	0.843561	2.0228	0	0.516178	1.33798	0	1.0185	2.3139	1	-0.327382	0.842031	0	0.174936	0.411984	0	0.502318	1.30411	0
ZMO0916	ZMO1_ZMO0916	heavy metal transport/detoxification protein	1.75601	2.33441	1	3.41842	3.43086	1	11.5846	7.99316	9.65557	6.41016	3.59143	2.93276	1	1.92902	1.946	1	5.17442	3.54606	1	-1.66241	1.72907	1	1.583	1.66	1	3.2454	2.76572	1
ZMO0613	flgC	flagellar basal-body rod protein FlgC	-0.219162	1.1451	0	2.14346	4.73429	1	11.6672	9.5636	11.9262	9.74293	2.10363	4.10509	1	-0.258995	0.95228	0	1.9243	3.95234	1	-2.36262	4.30462	1	-0.179329	0.635132	0	2.18329	4.16891	1
ZMO0007	cysH	phosphoadenosine phosphosulfate reductase	-0.179043	1.2144	0	2.14514	5.18835	1	9.08948	6.94214	9.26632	7.12338	2.14734	4.59106	1	-0.176843	0.837491	0	1.96609	4.43902	1	-2.32418	4.72766	1	-0.181243	0.860132	0	2.14294	4.58752	1
ZMO0624	flhA	flagellar biosynthesis protein FlhA	-0.314669	1.53178	0	2.14751	4.64809	1	10.0124	7.87936	10.3415	8.17956	2.13304	4.04002	1	-0.329136	1.15457	0	1.83284	3.7805	1	-2.46218	4.28649	1	-0.300202	1.05214	0	2.16198	4.06313	1
ZMO1568	ZMO1_ZMO1568	TonB-dependent receptor	0.0252897	0.132744	0	2.17606	5.19182	1	8.30281	5.91262	8.0634	6.10145	2.39019	4.75477	1	0.239413	1.13518	0	2.20135	4.61269	1	-2.15077	4.57259	1	-0.188833	0.887192	0	1.96194	4.41418	1
ZMO1834	nifS2	cysteine desulfurase NifS	-0.50224	1.07024	0	2.18438	3.23394	1	3.98285	2.23666	4.92329	2.30071	1.74619	2.30114	1	-0.940431	1.40492	0	1.68214	2.24259	1	-2.68662	3.00049	1	-0.0640492	0.0719422	0	2.62258	2.9604	1
ZMO1026	ZMO1_ZMO1026	hypothetical protein	0.842866	2.5273	0	2.18549	4.12621	1	13.0316	11.1244	12.467	10.0032	1.90719	3.30394	1	0.564568	1.4225	0	3.02835	4.09121	1	-1.34262	2.72041	1	1.12116	2.42914	1	2.46379	3.7382	1
ZMO1386	ZMO1_ZMO1386	hypothetical protein	-0.259458	1.26822	0	2.1888	4.65937	1	8.37953	6.29935	8.74761	6.4502	2.08018	3.97557	1	-0.368072	1.272	0	1.92934	3.84677	1	-2.44825	4.25521	1	-0.150844	0.483119	0	2.29741	4.14593	1
ZMO1334	ZMO1_ZMO1334	polyisoprenoid-binding periplasmic YceI-like protein	0.412773	2.46304	0	2.19946	5.30028	1	8.75061	6.44246	8.22915	6.13838	2.30815	4.78417	1	0.521466	2.28419	0	2.61223	4.99811	1	-1.78668	4.3425	1	0.30408	1.49488	0	2.09076	4.61338	1
ZMO0350	ZMO1_ZMO0350	putative ParB-like nuclease	-0.156962	0.265619	0	2.22156	3.14838	1	7.37363	5.37062	7.74914	5.30903	2.00301	2.41085	1	-0.375514	0.490002	0	2.0646	2.45918	1	-2.37852	2.6879	1	0.0615889	0.0641863	0	2.44011	2.72966	1
ZMO1457	ZMO1_ZMO1457	major facilitator superfamily transporter	1.90268	4.00496	1	-3.53974	5.075	1	6.98821	9.73676	4.29434	8.62528	-2.74855	4.04136	1	2.69387	4.00692	1	-1.63706	3.1614	1	5.44242	5.21969	1	1.11148	2.52401	1	-4.33094	4.82453	1
ZMO0490	ptrB	oligopeptidase B PtrB	-0.332812	1.49734	0	2.23918	4.57912	1	8.72454	6.94851	9.5205	6.81817	1.77603	3.58761	1	-0.795961	2.26521	0	1.90637	3.70812	1	-2.57199	4.22091	1	0.130336	0.375771	0	2.70233	4.30592	1
ZMO1780	ZMO1_ZMO1780	antibiotic biosynthesis monooxygenase	0.746838	2.32493	0	0.207113	0.720928	0	11.6811	11.9116	11.3718	10.7271	-0.230472	0.548672	0	0.309253	0.765897	0	0.95395	2.16596	0	0.539725	1.3572	0	1.18442	2.5074	1	0.644698	1.59165	0
ZMO1781	mscS3	mechanosensitive ion channel MscS	-0.693223	3.05983	0	0.653377	2.96134	0	6.84654	6.49159	7.83819	6.88639	0.354952	1.4958	0	-0.991647	3.07893	0	-0.0398461	0.13363	0	-1.3466	3.59476	1	-0.394798	1.64064	0	0.951801	3.01058	0
ZMO1873	ZMO1_ZMO1873	glutaredoxin-like protein	-0.943143	2.60946	0	2.23975	4.06267	1	11.8326	9.36798	12.5509	10.536	2.46463	3.63393	1	-0.718266	1.66443	0	1.29661	2.5637	1	-3.1829	4.07099	1	-1.16802	2.39632	1	2.01488	3.29278	1
ZMO0383	ZMO1_ZMO0383	hypothetical protein	1.94573	3.73151	1	-0.0278113	0.0661868	0	4.88201	5.73477	3.76123	2.96409	-0.852759	1.83423	0	1.12078	2.24791	1	1.91792	3.12124	1	1.97354	3.16911	1	2.77068	3.74324	1	0.797137	1.73694	0
ZMO0405	clpA	ATP-dependent Clp protease ATP-binding subunit clpA	-0.618597	3.08021	0	2.24567	5.288	1	10.0142	8.04605	10.9103	8.38712	1.96814	4.46106	1	-0.896128	3.12041	0	1.62708	4.13368	1	-2.86427	5.10922	1	-0.341065	1.61267	0	2.5232	4.88992	1
ZMO0937	ZMO1_ZMO0937	aromatic-amino-acid transaminase	0.142327	0.518943	0	2.24899	4.31513	1	8.49876	6.11469	8.22135	6.10744	2.38407	3.82077	1	0.277409	0.74792	0	2.39132	3.82596	1	-2.10666	3.60993	1	0.00724524	0.0140769	0	2.11391	3.61577	1
ZMO1989	ZMO1_ZMO1989	methylated-DNA--protein-cysteine methyltransferase	0.0924127	0.296106	0	2.25717	4.23614	1	9.08421	7.13985	9.3046	6.73463	1.94437	3.39002	1	-0.220391	0.544248	0	2.34958	3.71135	1	-2.16476	3.57194	1	0.405217	1.0641	0	2.56998	3.8644	1
ZMO1158	asr	aspartate racemase	0.00153894	0.0023617	0	2.25813	3.35006	1	8.84371	6.73652	8.99311	6.58404	2.10719	2.6594	1	-0.149397	0.189989	0	2.25967	2.77359	1	-2.25659	2.77135	1	0.152475	0.194441	0	2.40906	2.879	1
ZMO1797	cmk	cytidylate kinase	0.365539	1.91323	0	-0.921243	3.40306	0	6.8836	7.61001	6.32323	7.43931	-0.726408	2.43841	0	0.560373	2.03409	0	-0.555704	2.02143	0	1.28678	3.38211	1	0.170704	0.648337	0	-1.11608	3.14273	1
ZMO1336	ZMO1_ZMO1336	LysR family transcriptional regulator	-0.282745	1.49323	0	2.26088	4.87198	1	7.2599	5.31552	7.85914	5.28177	1.94438	4.01528	1	-0.599241	2.07365	0	1.97813	4.04478	1	-2.54362	4.47713	1	0.0337514	0.0974997	0	2.57737	4.49985	1
ZMO1437	ZMO1_ZMO1437	lysine transporter LysE	-0.034864	0.0736695	0	2.26107	3.7734	1	8.21715	5.92773	8.22366	5.99095	2.28942	3.2074	1	-0.00651333	0.00912705	0	2.2262	3.16045	1	-2.29593	3.21217	1	-0.0632147	0.0963032	0	2.23272	3.16534	1
ZMO1943	ZMO1_ZMO1943	VirD2 and DUF3363 domain-containing protein	-0.321773	0.374209	0	2.26144	2.48222	1	5.53161	3.59277	6.17598	3.59195	1.93884	1.72021	1	-0.64437	0.56092	0	1.93967	1.72081	1	-2.58321	2.14617	1	0.000823424	0.000526474	0	2.58404	2.14666	1
ZMO1485	ZMO1_ZMO1485	deoxyguanosinetriphosphate triphosphohydrolase	-0.111437	0.429137	0	2.26179	4.46507	1	7.96986	5.9612	8.33443	5.8195	2.00866	3.66736	1	-0.364569	1.09178	0	2.15036	3.78357	1	-2.37323	3.95218	1	0.141695	0.379014	0	2.51492	4.05155	1
ZMO1818	fdxN	4Fe-4S ferredoxin iron-sulfur binding domain protein	0.21036	0.598991	0	-0.954313	2.42984	0	9.79232	10.6911	9.52643	10.5363	-0.898788	1.80806	0	0.265886	0.52626	0	-0.743953	1.5429	0	1.16467	2.19784	1	0.154835	0.280325	0	-1.00984	1.97999	1
ZMO1821	ZMO1_ZMO1821	SIR2 family protein	0.102828	0.27615	0	0.798733	2.22767	0	6.19728	5.15942	5.85533	5.29572	1.03786	2.09689	1	0.341953	0.741848	0	0.901561	1.88534	0	-0.695904	1.52003	0	-0.136296	0.256208	0	0.559609	1.24252	0
ZMO2018	ZMO1_ZMO2018	major facilitator superfamily transporter	-0.286864	0.859406	0	2.28094	3.90417	1	5.77436	3.62873	6.19653	3.78029	2.14564	3.2123	1	-0.422167	0.897072	0	1.99408	3.08962	1	-2.5678	3.51548	1	-0.151561	0.277524	0	2.41624	3.41245	1
ZMO1034	ZMO1_ZMO1034	calcium-binding EF-hand-containing protein	-0.0333972	0.0615201	0	2.29255	3.582	1	12.451	10.2915	12.6174	10.1918	2.15949	2.89961	1	-0.166455	0.247159	0	2.25915	2.97438	1	-2.32594	3.02283	1	0.0996602	0.138246	0	2.4256	3.0928	1
ZMO1750	ZMO1_ZMO1750	inhibitor I42 domain-containing protein	-0.717758	1.15378	0	2.29724	2.84745	1	7.86026	6.043	9.058	6.28078	1.81726	1.92959	1	-1.19774	1.35322	1	1.57948	1.7255	1	-3.015	2.7248	1	-0.237776	0.224566	0	2.77722	2.59112	1
ZMO0612	flgD	flagellar hook capping protein	-0.0158144	0.0386254	0	2.2974	4.10521	1	12.3126	9.98718	12.3004	10.031	2.32538	3.53407	1	0.0121651	0.0206225	0	2.28159	3.50182	1	-2.31321	3.52517	1	-0.0437939	0.0785101	0	2.26942	3.49276	1
ZMO1679	ZMO1_ZMO1679	YgdH family protein	0.0107921	0.0350875	0	2.30945	4.61273	1	8.35149	6.31137	8.61003	6.03125	2.04012	3.80432	1	-0.258541	0.813153	0	2.32024	4.02447	1	-2.29866	4.00845	1	0.280125	0.887082	0	2.57879	4.20581	1
ZMO1659	ftsH	ATP-dependent metalloprotease FtsH	-0.0457397	0.438424	0	2.31445	6.078	1	10.9056	8.81191	11.1721	8.63688	2.09368	5.30335	1	-0.266508	1.86769	0	2.26871	5.44244	1	-2.36019	5.51094	1	0.175029	1.29656	0	2.53522	5.63494	1
ZMO0934	zliE	secretion-related protein	1.98357	3.18293	1	1.84892	3.06535	1	7.90299	6.73244	6.5978	4.0705	1.17055	1.79554	1	1.30519	1.95564	1	3.83249	3.71089	1	0.134643	0.174785	0	2.66194	3.0952	1	2.5273	3.00867	1
ZMO0425	sufC	FeS assembly ATPase SufC	-0.656124	2.33309	0	2.3253	4.45421	1	10.1016	7.93231	10.9137	8.43239	2.16925	3.7405	1	-0.812174	2.12555	0	1.66918	3.29614	1	-2.98143	4.28544	1	-0.500074	1.43207	0	2.48135	3.97026	1
ZMO0385	ZMO1_ZMO0385	hypothetical protein	0.853162	2.44396	0	2.35336	4.14319	1	8.94487	6.86093	8.36112	5.73835	2.08394	3.34528	1	0.583745	1.38298	0	3.20652	4.07928	1	-1.5002	2.79722	1	1.12258	2.32943	1	2.62278	3.7355	1
ZMO0008	cysI	sulfite reductase (NADPH) hemoprotein beta-component	-0.0687691	0.180265	0	2.35357	4.07279	1	9.06339	6.88313	9.30547	6.77859	2.18025	3.35216	1	-0.242082	0.517793	0	2.2848	3.4313	1	-2.42233	3.53034	1	0.104544	0.195665	0	2.52688	3.6021	1
ZMO1838	ZMO1_ZMO1838	TOBE domain protein	-0.33469	0.514813	0	0.605955	0.996659	0	6.94484	7.1264	8.06705	6.67358	-0.181563	0.170138	0	-1.12221	1.30384	1	0.271265	0.269201	0	-0.940646	1.09676	0	0.452828	0.489023	0	1.39347	1.58628	1
ZMO1840	ZMO1_ZMO1840	isochorismatase hydrolase	0.277021	1.35337	0	0.916789	3.17858	0	7.04387	5.92554	6.56531	5.85006	1.11833	2.93207	1	0.478561	1.61831	0	1.19381	3.0406	1	-0.639767	2.04019	0	0.0754814	0.217031	0	0.715249	2.21149	0
ZMO0224	metW	putative methionine biosynthesis methylase MetW	0.0359292	0.193403	0	2.37193	5.31355	1	8.72845	6.31035	8.64635	6.32059	2.4181	4.74738	1	0.0821013	0.336336	0	2.40786	4.74005	1	-2.336	4.68773	1	-0.0102428	0.0343601	0	2.32576	4.68014	1
ZMO1842	apbE	ApbE family lipoprotein	0.285709	1.77403	0	0.838496	3.49956	0	10.1802	9.24639	9.79917	9.05595	0.933773	3.09719	0	0.380986	1.6903	0	1.12421	3.40923	1	-0.552787	2.24567	0	0.190433	0.865889	0	0.743219	2.71968	0
ZMO1636	ZMO1_ZMO1636	import inner membrane translocase subunit Tim44	0.00526	0.0191042	0	2.37557	4.88153	1	12.5647	10.0373	12.4076	10.1839	2.5274	4.39037	1	0.157088	0.534599	0	2.38083	4.28754	1	-2.37031	4.27992	1	-0.146568	0.493312	0	2.22375	4.17021	1
ZMO1846	ZMO1_ZMO1846	ABC transporter related protein	-0.600835	1.24459	0	0.429559	0.8828	0	3.88278	3.75506	4.78545	4.05405	0.127723	0.148339	0	-0.902671	1.31852	0	-0.171276	0.206596	0	-1.03039	1.48874	1	-0.298999	0.393882	0	0.731395	1.07245	0
ZMO1823	nifH	nitrogenase reductase iron protein	-0.229067	0.73249	0	2.39367	4.12357	1	5.59559	3.81135	6.43409	3.43098	1.78424	3.03721	1	-0.8385	1.8416	0	2.1646	3.36142	1	-2.62274	3.68705	1	0.380366	0.873751	0	3.0031	3.9183	1
ZMO0930	ZMO1_ZMO0930	hypothetical protein	2.20147	3.25145	1	-0.887433	1.80459	0	4.12355	4.90386	1.81496	2.80952	-0.780306	1.17919	0	2.3086	2.75439	1	1.31404	1.87165	1	3.0889	3.2382	1	2.09434	2.59569	1	-0.994561	1.48145	0
ZMO0318	ZMO1_ZMO0318	short-chain dehydrogenase/reductase SDR	0.00965889	0.0126418	0	2.42675	3.18409	1	9.12073	7.59992	10.017	6.68432	1.52081	1.88431	1	-0.896283	1.18039	0	2.43641	2.61797	1	-2.41709	2.60507	1	0.915601	1.20537	0	3.33269	3.13493	1
ZMO1919	ZMO1_ZMO1919	thiol-disulfide isomerase	0.21278	0.551948	0	2.46882	3.87663	1	10.2743	7.77718	10.0332	7.59266	2.49708	3.30721	1	0.241045	0.42651	0	2.6816	3.42758	1	-2.25604	3.13673	1	0.184516	0.312243	0	2.44055	3.26866	1
ZMO1705	ZMO1_ZMO1705	thioredoxin domain-containing protein	0.251619	0.753879	0	2.48413	4.07042	1	10.9055	8.44232	10.6748	8.16975	2.46318	3.46482	1	0.230672	0.459015	0	2.73575	3.643	1	-2.23251	3.29873	1	0.272566	0.557073	0	2.50508	3.4934	1
ZMO0426	sufD	FeS assembly protein SufD	-0.676477	1.94483	0	2.48847	4.08397	1	9.2618	7.00225	10.1672	7.4498	2.25955	3.32938	1	-0.905402	1.86334	0	1.81199	2.95993	1	-3.16495	3.90217	1	-0.447552	0.97264	0	2.7174	3.64201	1
ZMO1859	rpfN	carbohydrate porin	-0.271113	1.22618	0	0.77768	2.76914	0	6.66507	6.26331	7.3121	6.15851	0.401766	1.28264	0	-0.647027	1.93381	0	0.506566	1.5836	0	-1.04879	2.69143	1	0.104801	0.28822	0	1.15359	2.84767	1
ZMO1775	ZMO1_ZMO1775	hypothetical protein	0.0658492	0.0985368	0	2.4887	3.31458	1	6.96685	4.40034	6.82319	4.4123	2.56651	2.78848	1	0.143657	0.15906	0	2.55455	2.78081	1	-2.42285	2.69416	1	-0.0119585	0.0116501	0	2.41089	2.68609	1
ZMO1861	ZMO1_ZMO1861	2-nitropropane dioxygenase NPD	-0.700878	2.87983	0	0.208447	1.12004	0	6.85247	6.98947	7.89879	7.3449	-0.137001	0.480919	0	-1.04633	2.96948	1	-0.492431	1.78459	0	-0.909325	2.73805	0	-0.35543	1.343	0	0.553894	1.95737	0
ZMO0428	ZMO1_ZMO0428	FeS assembly SUF system protein	-0.459597	1.74289	0	2.53204	4.541	1	9.94585	7.37179	10.3634	7.87341	2.57406	3.97344	1	-0.417573	1.16746	0	2.07244	3.60346	1	-2.99164	4.23143	1	-0.501621	1.39109	0	2.49002	3.9166	1
ZMO1867	ZMO1_ZMO1867	Baf family transcriptional acitvator	0.355646	2.99194	0	-0.687706	4.10952	0	7.65422	8.2266	7.18325	7.98628	-0.572378	3.20796	0	0.470974	2.88305	0	-0.332061	2.3177	0	1.04335	4.23021	1	0.240317	1.82612	0	-0.803035	3.78163	0
ZMO0948	clpP	ATP-dependent Clp protease proteolytic subunit ClpP	0.0950654	0.269913	0	2.5461	4.25725	1	10.0036	7.47478	9.92581	7.36244	2.52883	3.65233	1	0.077795	0.144888	0	2.64117	3.72637	1	-2.45104	3.59918	1	0.112336	0.219478	0	2.56337	3.67543	1
ZMO1286	sldS	sorbitol dehydrogenase small subunit	-0.533231	0.828162	0	2.54771	2.98562	1	10.3425	8.32077	11.4017	8.32799	2.02169	2.05982	1	-1.05925	1.17986	0	2.01447	2.05438	1	-3.08094	2.72744	1	-0.00721657	0.00560462	0	3.07372	2.72361	1
ZMO1874	bolA2	BolA family transcriptional regulator	-0.990438	4.14578	0	0.599237	3.28995	0	9.68432	8.82938	10.4191	10.0755	0.854941	3.30478	0	-0.734734	3.05077	0	-0.3912	2.03961	0	-1.58968	4.36341	1	-1.24614	3.94531	1	0.343534	1.84605	0
ZMO1875	ZMO1_ZMO1875	DUF1476 domain-containing protein	-0.48655	2.85933	0	0.709961	3.49226	0	10.2847	9.05486	10.2514	10.0612	1.2298	3.83752	1	0.0332884	0.141793	0	0.223411	1.20686	0	-1.19651	3.79065	1	-1.00639	3.49623	1	0.190123	1.02607	0
ZMO1876	ZMO1_ZMO1876	hypothetical protein	0.077341	0.180981	0	0.976288	2.41165	0	10.7161	9.57905	10.478	9.66252	1.1371	2.10818	1	0.238157	0.44497	0	1.05363	1.99242	1	-0.898947	1.75903	0	-0.0834753	0.133701	0	0.815471	1.62169	0
ZMO0204	czcD	cation efflux protein	-0.82552	1.30095	0	2.55495	2.99655	1	6.53792	4.6803	8.06077	4.80849	1.85762	1.93805	1	-1.52285	1.65112	1	1.72943	1.83268	1	-3.38047	2.88616	1	-0.128191	0.110313	0	3.25228	2.8224	1
ZMO0290	ZMO1_ZMO0290	DUF445 domain-containing protein	0.18971	0.703041	0	2.58476	4.51708	1	8.55247	6.02713	8.42217	5.77801	2.52535	3.88172	1	0.130299	0.304711	0	2.77447	4.04283	1	-2.39505	3.7912	1	0.249121	0.646531	0	2.64417	3.9604	1
ZMO1879	hemB	porphobilinogen synthase	0.316531	1.10004	0	-0.724637	2.23188	0	8.79921	9.31211	8.27094	9.20732	-0.512893	1.25805	0	0.528274	1.29409	0	-0.408106	1.00048	0	1.04117	2.25663	1	0.104787	0.212494	0	-0.93638	2.09256	0
ZMO1848	ZMO1_ZMO1848	iron ABC transporter permease	-0.19382	0.533689	0	2.60202	4.07665	1	6.14237	4.1649	6.96075	3.73416	1.97747	3.02392	1	-0.818379	1.64865	0	2.4082	3.3544	1	-2.79584	3.60726	1	0.430739	0.886606	0	3.22658	3.85155	1
ZMO2041	ZMO1_ZMO2041	hypothetical protein	0.325119	1.35611	0	2.60837	4.69508	1	10.2563	7.77037	10.0536	7.32277	2.48589	4.01582	1	0.202634	0.568446	0	2.93349	4.30016	1	-2.28326	3.87025	1	0.447603	1.32243	0	2.73086	4.1771	1
ZMO1063	pspA	phage shock protein A PspA	-0.387861	1.40847	0	2.62468	4.47218	1	8.51702	6.17575	9.18829	6.2802	2.34127	3.68193	1	-0.671271	1.68109	0	2.23682	3.60427	1	-3.01254	4.11309	1	-0.104451	0.224997	0	2.90809	4.05255	1
ZMO1007	ZMO1_ZMO1007	UPF0187 domain-containing protein	-0.386092	0.776013	0	2.62689	3.47985	1	9.34193	7.30471	10.3177	7.10113	2.03721	2.48443	1	-0.975769	1.40252	0	2.2408	2.63821	1	-3.01298	3.12707	1	0.203585	0.248592	0	3.21657	3.23671	1
ZMO0429	ZMO1_ZMO0429	iron-sulfur cluster assembly accessory protein	-0.431058	1.67983	0	2.63183	4.64152	1	8.35127	5.86564	8.92853	6.15049	2.48563	3.94714	1	-0.57726	1.60397	0	2.20077	3.73915	1	-3.06289	4.30563	1	-0.284855	0.798068	0	2.77803	4.13785	1
ZMO1920	ZMO1_ZMO1920	hypothetical protein	-0.0616712	0.158867	0	2.63636	4.26217	1	9.85273	7.49171	10.1897	7.27804	2.36102	3.48141	1	-0.337009	0.752015	0	2.57469	3.6285	1	-2.69803	3.70817	1	0.213667	0.44613	0	2.9117	3.83823	1
ZMO1896	secF	protein-export membrane protein SecF	0.120327	0.30619	0	0.999343	2.47409	0	9.80608	8.81731	9.69632	8.68641	0.988771	1.92104	0	0.109755	0.18496	0	1.11967	2.10865	1	-0.879016	1.74949	0	0.130898	0.226107	0	1.00991	1.95254	1
ZMO1475	ZMO1_ZMO1475	TonB-dependent receptor plug domain	-0.00331037	0.00482248	0	2.65389	3.53051	1	6.99159	4.67524	7.33244	4.34101	2.31635	2.72431	1	-0.340852	0.463344	0	2.65058	2.94634	1	-2.6572	2.95048	1	0.334231	0.452874	0	2.99143	3.14796	1
ZMO1449	mtlD	mannitol-1-phosphate dehydrogenase	-0.371188	1.06811	0	2.65791	4.07856	1	7.7707	5.42392	8.45302	5.48398	2.34678	3.27692	1	-0.682315	1.37874	0	2.28672	3.23332	1	-3.0291	3.70939	1	-0.0600611	0.0927575	0	2.96903	3.67527	1
ZMO1902	hemD	uroporphyrinogen III synthase	-0.106567	0.273266	0	-0.958388	2.44463	0	5.45736	6.66146	5.80964	6.52231	-1.2041	2.25751	1	-0.352281	0.729524	0	-1.06495	2.0679	1	0.851821	1.73806	0	0.139148	0.249193	0	-0.712673	1.49204	0
ZMO1064	pspB	phage shock protein B PspB	-0.485143	2.02401	0	2.66166	4.86359	1	7.96608	5.78519	8.93199	5.78956	2.18088	3.92405	1	-0.965918	2.56026	0	2.17652	3.92062	1	-3.1468	4.55428	1	-0.0043688	0.00981059	0	3.14243	4.55188	1
ZMO0478	ZMO1_ZMO0478	winged helix family two component transcriptional regulator	0.0548528	0.124041	0	2.66858	4.10232	1	10.8989	8.35367	10.9674	8.17549	2.54525	3.43053	1	-0.0684742	0.108146	0	2.72343	3.5452	1	-2.61372	3.47547	1	0.17818	0.319221	0	2.7919	3.58737	1
ZMO0611	flgE	flagellar hook protein FlgE	-0.0502722	0.100038	0	2.68181	3.92405	1	12.4544	9.65114	12.3832	9.82283	2.80323	3.40953	1	0.0711503	0.100122	0	2.63154	3.30285	1	-2.73208	3.36609	1	-0.171695	0.26943	0	2.56039	3.25672	1
ZMO1985	ZMO1_ZMO1985	Note=putative YciI family protein	-0.24478	0.476771	0	2.6946	3.57172	1	6.40735	4.21639	7.15577	3.95753	2.19096	2.64831	1	-0.748422	1.11703	0	2.44982	2.83112	1	-2.93938	3.13372	1	0.258862	0.339637	0	3.19824	3.27538	1
ZMO1610	ZMO1_ZMO1610	hypothetical protein	0.0167572	0.0500009	0	2.72631	4.72562	1	11.6822	9.19897	11.9085	8.93918	2.48327	3.96855	1	-0.226277	0.625781	0	2.74306	4.13918	1	-2.70955	4.11808	1	0.259791	0.731436	0	2.96934	4.2754	1
ZMO1549	bolA1	BolA family protein	0.359904	1.52429	0	2.72674	4.81893	1	11.5971	8.62821	10.995	8.51044	2.96888	4.36782	1	0.602047	1.75766	0	3.08664	4.43481	1	-2.36683	3.97854	1	0.117762	0.311963	0	2.4846	4.06177	1
ZMO0215	ZMO1_ZMO0215	5-formyltetrahydrofolate cyclo-ligase	0.162005	0.604415	0	2.7423	4.66175	1	9.66691	6.93352	9.51381	6.76261	2.73339	4.0596	1	0.153097	0.37848	0	2.9043	4.16371	1	-2.58029	3.96082	1	0.170914	0.430401	0	2.7512	4.07075	1
ZMO0427	sufS	SufS subfamily cysteine desulfurase	-0.667072	2.45941	0	2.78876	4.87655	1	10.1938	7.62043	11.0763	8.07216	2.57341	4.14067	1	-0.882416	2.35312	0	2.12168	3.81007	1	-3.45583	4.64836	1	-0.451728	1.38213	0	3.0041	4.40682	1
ZMO1187	mutM	formamidopyrimidine-DNA glycosylase	0.269733	0.786427	0	2.80866	4.22747	1	9.86668	6.92233	9.46125	6.78828	2.94435	3.71478	1	0.405423	0.8407	0	3.07839	3.79073	1	-2.53893	3.46305	1	0.134043	0.235445	0	2.67297	3.55029	1
ZMO0610	flgF	flagellar basal-body rod protein FlgF	0.2053	0.754675	0	2.81261	4.63598	1	12.3832	9.33803	11.9453	9.36529	3.04517	4.17592	1	0.437855	1.16445	0	3.01791	4.16048	1	-2.60731	3.90975	1	-0.027255	0.0530762	0	2.58006	3.89177	1
ZMO0712	ppk	polyphosphate kinase	-0.276692	0.826996	0	2.82839	4.27454	1	9.35872	6.90709	10.0122	6.80702	2.45164	3.43831	1	-0.653448	1.38984	0	2.5517	3.50607	1	-3.10508	3.84026	1	0.100063	0.172718	0	3.20515	3.89449	1
ZMO0101	ZMO1_ZMO0101	NAD-dependent epimerase/dehydratase	0.245814	1.71022	0	2.86359	5.79708	1	7.83014	5.0813	7.69907	4.72074	2.74884	5.12572	1	0.131064	0.642892	0	3.1094	5.33912	1	-2.61777	5.04118	1	0.360564	1.76229	0	2.97834	5.26454	1
ZMO1586	bfr2	bacterioferritin	-0.693144	2.01672	0	2.86721	4.368	1	10.9332	8.14052	11.7009	8.75914	2.79269	3.7287	1	-0.767667	1.6605	0	2.17407	3.30411	1	-3.56036	4.14436	1	-0.618622	1.37186	0	2.94174	3.81743	1
ZMO0036	ZMO1_ZMO0036	DUF1491 domain-containing protein	0.146805	0.584012	0	2.87304	4.86067	1	9.75445	7.01734	9.74357	6.73461	2.73712	4.17967	1	0.0108823	0.0229245	0	3.01984	4.34872	1	-2.72623	4.17283	1	0.282728	0.826273	0	3.00896	4.34251	1
ZMO1788	ZMO1_ZMO1788	hypothetical protein	-0.549759	1.41576	0	2.96135	4.08949	1	8.94542	6.70189	10.213	6.53384	2.24354	3.03119	1	-1.26757	2.11216	1	2.41159	3.15184	1	-3.51111	3.78773	1	0.168051	0.262034	0	3.67916	3.8676	1
ZMO0090	ZMO1_ZMO0090	short-chain dehydrogenase/reductase SDR	0.531925	1.58305	0	2.9832	4.3748	1	11.0659	8.31925	10.7705	7.55074	2.74661	3.63955	1	0.295342	0.606699	0	3.51512	4.06114	1	-2.45127	3.44647	1	0.768508	1.61242	0	3.21978	3.91079	1
ZMO1944	ZMO1_ZMO1944	GntR transcriptional regulator with aminotransferase domain	0.350906	1.397	0	-0.814945	2.64951	0	6.70192	7.3499	6.18405	7.16595	-0.647987	1.76051	0	0.517864	1.4523	0	-0.464039	1.31228	0	1.16585	2.66825	1	0.183948	0.482834	0	-0.981903	2.39186	0
ZMO0976	xyrA	xylose reductase	-0.212727	0.771863	0	2.99586	4.71866	1	11.9569	9.19923	12.4078	9.1738	2.75769	3.97969	1	-0.45089	1.1808	0	2.78313	3.99542	1	-3.20858	4.2396	1	0.0254367	0.0485768	0	3.23402	4.25317	1
ZMO1587	ZMO1_ZMO1587	hypothetical protein	-0.582969	1.77105	0	2.99914	4.45682	1	7.79674	5.17788	8.75999	5.38057	2.61886	3.63046	1	-0.963253	2.00026	0	2.41618	3.49367	1	-3.58211	4.16613	1	-0.202685	0.411795	0	3.37943	4.06615	1
ZMO1833	nifU	nitrogen-fixing NifU domain protein	-0.467386	0.425567	0	3.03513	2.53215	1	3.93421	1.09457	4.59709	1.36647	2.83964	1.89174	1	-0.66288	0.426992	0	2.56774	1.7455	1	-3.50252	2.21003	1	-0.271893	0.153144	0	3.23062	2.08551	1
ZMO1522	ZMO1_ZMO1522	TonB-dependent receptor	0.288435	4.739	0	3.03704	8.8236	1	9.6377	6.35102	9.09963	6.31222	3.28667	8.3588	1	0.538067	5.21795	0	3.32548	8.37918	1	-2.74861	8.04825	1	0.0388018	1.0676	0	2.78741	8.0726	1
ZMO1961	ZMO1_ZMO1961	hypothetical protein	-0.510486	1.3192	0	0.675555	1.69201	0	7.13727	6.62604	7.81208	6.9722	0.511236	0.932716	0	-0.674805	1.23679	0	0.165069	0.256082	0	-1.18604	2.00804	1	-0.346166	0.605433	0	0.839875	1.51477	0
ZMO1964	gltX2	glutamate--tRNA ligase	0.218698	1.65301	0	-0.930904	3.98801	0	7.72114	8.61754	7.46794	8.43335	-0.896401	3.33405	0	0.2532	1.38514	0	-0.712206	2.94912	0	1.1496	3.75623	1	0.184195	1.01356	0	-0.965406	3.45938	0
ZMO1974	ZMO1_ZMO1974	LysR family transcriptional regulator ArgP	-0.193303	1.86225	0	-0.929601	4.44878	0	3.4719	4.32193	3.58563	4.5948	-0.850035	3.70102	0	-0.113737	0.807615	0	-1.1229	4.17751	1	0.736298	3.457	0	-0.27287	1.85955	0	-1.00917	3.99428	1
ZMO0374	sacB	levansucrase	3.02033	3.97872	1	2.12152	3.3774	1	9.81259	7.69973	6.80092	4.67074	2.11286	2.79235	1	3.01167	3.38381	1	5.14185	4.29717	1	0.898809	1.49539	0	3.02899	3.39349	1	2.13018	2.80577	1
ZMO0915	copA	copper-translocating P-type ATPase	-0.590871	1.15466	0	3.10527	3.68194	1	9.09237	6.86658	10.5627	6.57796	2.22579	2.54905	1	-1.47036	1.90509	1	2.5144	2.74729	1	-3.69615	3.38944	1	0.288615	0.352453	0	3.98476	3.51673	1
ZMO2077	ZMO1_ZMO2077	hypothetical protein	-0.14202	0.187066	0	3.14361	3.38591	1	7.20659	4.41907	7.7047	4.205	2.78751	2.61098	1	-0.498116	0.535501	0	3.00159	2.73151	1	-3.28563	2.88019	1	0.214076	0.201132	0	3.49971	2.98477	1
ZMO1588	uvrA	excinuclease ABC A subunit	-0.0203566	0.0835654	0	3.14637	5.4727	1	9.23912	6.30504	9.47176	6.11311	2.93409	4.75211	1	-0.232638	0.889152	0	3.12601	4.86159	1	-3.16672	4.88396	1	0.191925	0.719823	0	3.35865	4.9857	1
ZMO2009	ZMO1_ZMO2009	DUF465 domain-containing protein	0.173095	0.319271	0	3.17322	3.85517	1	12.6441	9.31672	12.3168	9.29778	3.32737	3.34684	1	0.327243	0.448013	0	3.34631	3.35642	1	-3.00012	3.17271	1	0.0189471	0.0200846	0	3.01907	3.18327	1
ZMO1533	ZMO1_ZMO1533	hypothetical protein	-0.32302	0.552172	0	3.17752	3.59574	1	11.1073	8.36891	11.8695	8.25275	2.73834	2.76639	1	-0.7622	0.97489	0	2.8545	2.83469	1	-3.50054	3.17392	1	0.11616	0.115182	0	3.6167	3.22871	1
ZMO1426	ZMO1_ZMO1426	DNA repair protein RadC	0.256563	0.492728	0	3.18147	3.82282	1	8.54346	5.52339	8.4483	5.10542	3.02006	3.14774	1	0.0951562	0.106975	0	3.43803	3.36572	1	-2.92491	3.09419	1	0.41797	0.580299	0	3.34288	3.31837	1
ZMO1992	clcD2	carboxymethylenebutenolidase	0.230979	1.22376	0	3.20926	5.45858	1	10.0158	6.80329	9.78157	6.57553	3.21247	4.86045	1	0.23419	0.868993	0	3.44024	4.97888	1	-2.97828	4.72967	1	0.227768	0.843202	0	3.20605	4.85699	1
ZMO0055	ZMO1_ZMO0055	anion permerase	0.15063	0.192504	0	3.21082	3.36488	1	7.66365	4.45042	7.51061	4.3022	3.21323	2.78811	1	0.153039	0.132812	0	3.36145	2.86236	1	-3.06019	2.70818	1	0.14822	0.128188	0	3.20841	2.78565	1
ZMO0998	msrA	peptide methionine sulfoxide reductase	-0.481555	0.89651	0	3.2123	3.67138	1	9.77958	7.13892	10.8328	7.04883	2.64065	2.76189	1	-1.05321	1.38704	1	2.73075	2.817	1	-3.69386	3.32074	1	0.0900957	0.0905634	0	3.78395	3.3614	1
ZMO0122	ZMO1_ZMO0122	hypothetical protein	-0.414409	0.916178	0	3.21803	3.96558	1	10.9701	8.27771	11.9101	8.1665	2.69242	3.07618	1	-0.940021	1.46068	0	2.80362	3.14384	1	-3.63244	3.58091	1	0.111203	0.137522	0	3.74364	3.63218	1
ZMO2001	ZMO1_ZMO2001	hypothetical protein	0.543711	2.21321	0	-0.997594	3.20075	0	5.17925	6.0682	4.5269	5.63313	-0.888949	2.44192	0	0.652356	1.96223	0	-0.453882	1.45101	0	1.5413	3.34963	1	0.435067	1.3961	0	-1.10624	2.79653	1
ZMO0749	rpoH	RNA polymerase sigma 32 subunit RpoH	-0.223213	1.53394	0	3.21899	5.9462	1	10.9509	8.07395	11.5162	7.95517	2.877	5.15091	1	-0.565205	2.39841	0	2.99578	5.22094	1	-3.4422	5.46155	1	0.11878	0.554259	0	3.56098	5.52034	1
ZMO2036	ZMO1_ZMO2036	coding region shorted due to frameshift mutation likely produces a nonfunctional protein product	-0.423453	0.531435	0	3.22342	3.10738	1	3.98741	1.36663	5.0135	1.18745	2.62078	2.20954	1	-1.02609	0.968209	0	2.79996	2.31302	1	-3.64687	2.73799	1	0.179181	0.132891	0	3.82605	2.81671	1
ZMO1776	pepN2	aminopeptidase N	-0.255167	0.715417	0	3.22531	4.41458	1	11.6451	8.64612	12.1266	8.67496	2.99898	3.69569	1	-0.481491	0.978801	0	2.97014	3.67923	1	-3.48048	3.95003	1	-0.028843	0.0426461	0	3.45163	3.93578	1
ZMO1541	feoB	ferrous iron transport protein B	0.355234	1.10675	0	3.24346	4.55699	1	10.1969	6.93997	9.8282	6.59819	3.25691	3.96821	1	0.368685	0.798077	0	3.59869	4.13935	1	-2.88823	3.76283	1	0.341783	0.733809	0	3.23001	3.95401	1
ZMO1629	ZMO1_ZMO1629	hypothetical protein	0.375578	2.86928	0	3.27195	6.58592	1	9.43169	5.86394	8.76032	5.78416	3.56775	6.13462	1	0.671375	3.25998	0	3.64753	6.17299	1	-2.89638	5.77298	1	0.0797802	0.525747	0	2.97616	5.82011	1
ZMO0319	ZMO1_ZMO0319	WGR domain protein	-0.0138455	0.0251969	0	3.3538	4.27333	1	9.56167	6.32236	9.69001	6.22171	3.23931	3.62072	1	-0.128342	0.188609	0	3.33996	3.67279	1	-3.36765	3.68685	1	0.100651	0.143505	0	3.4683	3.73704	1
ZMO0397	ZMO1_ZMO0397	hypothetical protein	3.03438	1.80138	1	-0.0329153	0.0144536	0	3.53208	3.6931	0.625805	0.530619	-0.161017	0.0519469	0	2.90627	1.27851	0	3.00146	1.31822	1	3.06729	1.34535	1	3.16248	1.38409	1	0.0951863	0.0300484	0
ZMO0208	ZMO1_ZMO0208	GCN5-related N-acetyltransferase	-0.232915	0.636927	0	3.42167	4.49645	1	12.1465	8.95934	12.6139	8.95772	3.18713	3.77969	1	-0.467454	0.937235	0	3.18875	3.78056	1	-3.65458	4.01379	1	0.00162365	0.00227349	0	3.65621	4.01455	1
ZMO1352	ZMO1_ZMO1352	intergral membrane protein	0.285636	1.58839	0	3.46703	5.71677	1	12.548	9.05794	12.2393	8.79531	3.49003	5.12778	1	0.308633	1.24162	0	3.75267	5.25339	1	-3.18139	4.96759	1	0.262638	1.05733	0	3.44403	5.10482	1
ZMO1721	gloA3	glyoxalase/bleomycin resistance protein dioxygenase	0.255625	1.34682	0	3.47881	5.59682	1	13.543	10.0969	13.3201	9.80852	3.44609	4.9803	1	0.222905	0.82281	0	3.73444	5.11932	1	-3.22319	4.86468	1	0.288345	1.08001	0	3.51153	5.01283	1
ZMO2037	ZMO1_ZMO2037	hypothetical protein	0.0971185	0.045845	0	3.48752	2.06771	1	4.0905	1.47533	4.86573	0.505859	2.61517	1.19989	0	-0.775232	0.308638	0	3.58464	1.60358	1	-3.3904	1.52777	1	0.969469	0.400615	0	4.35987	1.8829	1
ZMO0231	ZMO1_ZMO0231	hypothetical protein	-0.364977	2.16167	0	3.54328	6.00826	1	9.80956	6.36008	10.2683	6.63125	3.44947	5.36089	1	-0.458785	1.98219	0	3.1783	5.2191	1	-3.90826	5.57726	1	-0.271169	1.262	0	3.63709	5.45264	1
ZMO2016	ZMO1_ZMO2016	hypothetical protein	-0.583784	1.10412	0	-0.460184	0.86061	0	4.17619	4.88846	5.01206	5.22016	-0.712265	0.947842	0	-0.835865	1.11795	0	-1.04397	1.3853	1	-0.1236	0.129052	0	-0.331704	0.399135	0	-0.208103	0.232267	0
ZMO1134	ZMO1_ZMO1134	hypothetical protein	-0.0299161	0.101062	0	3.57481	5.33085	1	8.82111	5.48547	9.09019	5.27622	3.33565	4.6118	1	-0.269077	0.829608	0	3.54489	4.71683	1	-3.60472	4.74573	1	0.209245	0.62626	0	3.81397	4.84322	1
ZMO1133	ZMO1_ZMO1133	carbonate dehydratase	-0.52213	1.7937	0	3.58094	4.9804	1	11.2848	7.83707	11.9401	8.22602	3.44776	4.31691	1	-0.65531	1.62468	0	3.05881	4.11119	1	-4.10307	4.61679	1	-0.38895	0.988793	0	3.71412	4.44505	1
ZMO0362	uvrB	excinuclease ABC B subunit	0.00157186	0.00867154	0	3.60614	6.34909	1	10.0603	6.64269	10.2473	6.45256	3.41759	5.65471	1	-0.186986	1.04161	0	3.60772	5.74858	1	-3.60457	5.74707	1	0.19013	1.05957	0	3.7947	5.83621	1
ZMO0309	ZMO1_ZMO0309	short-chain dehydrogenase/reductase SDR	-0.485268	0.820511	0	3.67832	3.74975	1	9.86318	6.8427	11.0063	6.67013	3.02048	2.8357	1	-1.14311	1.37738	1	3.19305	2.92749	1	-4.16359	3.37174	1	0.172572	0.168109	0	4.33616	3.44039	1
ZMO1372	ZMO1_ZMO1372	short-chain dehydrogenase/reductase SDR	-0.527317	0.886085	0	3.68753	3.73322	1	8.35111	5.05941	9.27426	5.19089	3.2917	2.95772	1	-0.923152	1.10697	0	3.16021	2.89021	1	-4.21485	3.37181	1	-0.131483	0.12248	0	4.08337	3.31834	1
ZMO0918	katE	catalase	-0.332876	0.631391	0	3.7006	4.00407	1	11.1658	7.63289	11.6664	7.79808	3.53292	3.33535	1	-0.500556	0.67694	0	3.36772	3.2547	1	-4.03347	3.55962	1	-0.165195	0.188014	0	3.86828	3.48868	1
ZMO2024	ZMO1_ZMO2024	hypothetical protein	-0.322602	0.408213	0	0.865128	1.21192	0	4.75732	4.65364	5.84137	4.21479	0.103679	0.0769139	0	-1.08405	1.07415	0	0.542526	0.499536	0	-1.18773	1.17717	0	0.438847	0.390107	0	1.62658	1.5757	1
ZMO1628	ZMO1_ZMO1628	PepSY-associated TM helix domain-containing protein	0.148036	1.85278	0	3.75051	7.3174	1	9.24275	5.31461	8.91708	5.3442	3.92813	6.79594	1	0.325662	2.53566	0	3.89854	6.78281	1	-3.60247	6.64568	1	-0.0295909	0.231139	0	3.57288	6.63136	1
ZMO0037	nagE1	PTS IIA-like nitrogen-regulatory protein PtsN/NagE	0.0649949	0.206214	0	3.7707	5.18737	1	10.2636	6.56478	10.2705	6.42795	3.69886	4.55514	1	-0.00684106	0.0131239	0	3.83569	4.6178	1	-3.7057	4.55832	1	0.136831	0.326436	0	3.84253	4.62088	1
ZMO2028	fdxB	nif-specific ferredoxin III	-0.630994	1.36951	0	0.39121	0.844094	0	3.96684	3.29104	4.31325	4.20662	0.675792	1.04321	0	-0.346413	0.496878	0	-0.239784	0.323513	0	-1.0222	1.54782	1	-0.915576	1.40234	0	0.106628	0.128598	0
ZMO0286	ZMO1_ZMO0286	DUF541 domain-containing protein	-0.445438	0.757779	0	3.83032	3.84189	1	12.1755	8.44394	12.7197	8.79058	3.73153	3.20994	1	-0.544232	0.64286	0	3.38489	3.04683	1	-4.27576	3.43945	1	-0.346644	0.381179	0	3.92912	3.2967	1
ZMO0902	ZMO1_ZMO0902	TonB-dependent receptor	-0.409904	0.721792	0	3.85783	3.92166	1	6.9106	3.41734	7.68508	3.46267	3.49325	3.1655	1	-0.774485	0.988294	0	3.44793	3.14362	1	-4.26774	3.50316	1	-0.0453224	0.042021	0	4.22241	3.48506	1
ZMO2032	ZMO1_ZMO2032	DNA repair protein RadC	0.194733	0.535268	0	-0.822839	2.1648	0	5.51552	6.22801	5.21044	6.14363	-0.712489	1.45803	0	0.305083	0.602235	0	-0.628105	1.29752	0	1.01757	1.96075	1	0.0843839	0.137392	0	-0.933188	1.8329	0
ZMO1335	wrbA	flavoprotein WrbA	-0.0741803	0.173	0	4.0029	4.79437	1	12.6573	8.87587	12.9529	8.72861	3.78147	4.09931	1	-0.295613	0.572945	0	3.92872	4.16489	1	-4.07708	4.22859	1	0.147253	0.254786	0	4.22433	4.2896	1
ZMO1630	ZMO1_ZMO1630	hypothetical protein	0.633422	2.04733	0	4.01502	5.13998	1	8.63295	4.60195	7.98355	3.98451	4.031	4.54794	1	0.6494	1.58168	0	4.64844	4.79396	1	-3.3816	4.24542	1	0.617445	1.5134	0	3.99904	4.53421	1
ZMO1289	ZMO1_ZMO1289	putative transglycosylase-associated protein	-0.907188	1.8288	0	4.01504	4.26643	1	8.73471	5.61178	10.534	5.62686	3.12294	3.24763	1	-1.79929	2.34407	1	3.10785	3.23949	1	-4.92223	4.02112	1	-0.0150858	0.015993	0	4.90714	4.01586	1
ZMO0629	fliC	flagellin domain-containing protein	0.136494	0.485741	0	4.28591	5.40321	1	12.2776	8.05966	12.2091	7.8552	4.21795	4.77588	1	0.0685348	0.14748	0	4.4224	4.85767	1	-4.14941	4.74758	1	0.204454	0.519264	0	4.35387	4.83068	1
ZMO2057	ZMO1_ZMO2057	hypothetical protein	0.53315	0.727057	0	4.35492	3.69082	1	10.996	6.99755	10.8193	6.10797	3.99849	2.96317	1	0.176721	0.137499	0	4.88807	3.29921	1	-3.82177	2.8883	1	0.889578	0.872022	0	4.71135	3.23726	1
ZMO1237	ldhA	lactate dehydrogenase	-0.689066	1.12369	0	4.386	3.96265	1	9.85592	6.10499	11.1801	6.15898	3.75093	3.10993	1	-1.32414	1.50207	1	3.69694	3.08571	1	-5.07507	3.62014	1	-0.0539892	0.0452384	0	5.02108	3.60195	1
ZMO0038	ZMO1_ZMO0038	ribosomal protein S30Ae/sigma 54 modulation protein	-0.0997722	0.165881	0	4.3875	4.37701	1	13.8029	9.72075	14.208	9.51518	4.08215	3.65959	1	-0.405119	0.560828	0	4.28773	3.74331	1	-4.48727	3.82095	1	0.205574	0.254777	0	4.69285	3.89753	1
ZMO0740	csbD	general stress protein CsbD	-0.535013	0.80121	0	4.48322	3.88397	1	14.2423	10.1364	15.1546	10.2941	4.10593	3.14763	1	-0.912296	0.979548	0	3.9482	3.08213	1	-5.01823	3.48575	1	-0.15773	0.133058	0	4.8605	3.43167	1
ZMO1941	ZMO1_ZMO1941	type IV secretory pathway protease TraF-like protein	-0.33263	0.31536	0	4.50458	3.32274	1	5.86664	1.60148	6.4387	1.69469	4.26516	2.65675	1	-0.572057	0.396223	0	4.17195	2.62084	1	-4.83721	2.86306	1	-0.0932029	0.0525674	0	4.74401	2.83098	1
ZMO0693	ZMO1_ZMO0693	OsmC family protein	-0.253783	0.506065	0	4.51023	4.4802	1	13.4089	9.15233	13.9163	9.15241	4.25652	3.78598	1	-0.507487	0.751224	0	4.25644	3.78595	1	-4.76401	3.97861	1	-7.75629e-05	8.14161e-05	0	4.76393	3.97858	1
ZMO1236	adhA	Zn-dependent alcohol dehydrogenase	0.84814	1.45154	0	4.57703	4.13982	1	13.6982	9.55956	13.2884	8.27303	4.13863	3.37724	1	0.409747	0.461078	0	5.42517	3.83732	1	-3.72889	3.2017	1	1.28653	1.54486	1	5.01542	3.70331	1
ZMO1832	iscA	iron-sulfur cluster assembly accessory protein	-0.754949	1.15098	0	4.58193	3.92227	1	6.3319	1.78799	7.12487	2.50492	4.54391	3.31895	1	-0.792969	0.843927	0	3.82698	3.03114	1	-5.33688	3.59126	1	-0.71693	0.755408	0	4.61995	3.34694	1
ZMO1940	ZMO1_ZMO1940	hypothetical protein	-0.21295	0.141078	0	4.58284	2.91845	1	4.92198	0.801876	5.59767	0.552092	4.12011	2.18932	1	-0.675684	0.355628	0	4.36989	2.28112	1	-4.79579	2.42824	1	0.249784	0.114721	0	5.04557	2.50953	1
ZMO1576	ZMO1_ZMO1576	short-chain dehydrogenase/reductase SDR	-0.266286	0.448678	0	4.62113	4.26113	1	9.19608	4.98464	9.87206	4.84123	4.21144	3.51	1	-0.675981	0.871191	0	4.35485	3.56683	1	-4.88742	3.76325	1	0.14341	0.147797	0	5.03083	3.81262	1
ZMO1849	ZMO1_ZMO1849	hypothetical protein	0.325996	0.749521	0	4.80315	4.75093	1	8.30315	3.48957	7.96672	3.17401	4.81358	4.15756	1	0.336434	0.523568	0	5.12914	4.26669	1	-4.47715	4.03323	1	0.315557	0.48605	0	4.79271	4.1501	1
ZMO0188	fhuE	outer membrane receptor for ferric iron uptake	0.122276	0.884071	0	4.83909	6.72489	1	10.6376	5.87503	10.5918	5.67629	4.76262	6.09571	1	0.0458072	0.192731	0	4.96136	6.16665	1	-4.71681	6.07894	1	0.198745	1.02392	0	4.91555	6.15055	1
ZMO1373	ZMO1_ZMO1373	hypothetical protein	-0.355556	0.704396	0	4.85398	4.52345	1	13.1261	8.43102	13.6406	8.62769	4.6951	3.87089	1	-0.514441	0.722654	0	4.49843	3.79778	1	-5.20954	4.04894	1	-0.196672	0.237671	0	5.01287	3.98298	1
ZMO1344	dkgA	2%2C5-diketo-D-gluconate reductase A	0.0470774	0.195656	0	4.89239	6.11789	1	11.4951	6.35507	11.2004	6.55563	5.14003	5.60245	1	0.294722	1.05963	0	4.93947	5.53346	1	-4.84531	5.5001	1	-0.200568	0.699652	0	4.64474	5.42685	1
ZMO0172	thiC	thiamine biosynthesis protein ThiC	0.270713	1.04822	0	5.06817	5.70703	1	12.9801	7.7345	12.532	7.64119	5.24557	5.16617	1	0.448114	1.22679	0	5.33888	5.1967	1	-4.79746	5.01165	1	0.0933118	0.210801	0	4.89077	5.04497	1
ZMO0885	ZMO1_ZMO0885	hypothetical protein	0.46295	1.1337	0	5.25503	4.97442	1	11.7971	6.31311	11.1052	6.0791	5.48397	4.44965	1	0.691884	1.19742	0	5.71798	4.52167	1	-4.79209	4.21754	1	0.234015	0.359051	0	5.0261	4.29953	1
ZMO1631	ZMO1_ZMO1631	TonB-dependent siderophore receptor	0.387096	0.728779	0	5.33582	4.59248	1	9.61407	4.30723	9.25595	3.89116	5.30684	3.98704	1	0.35812	0.447774	0	5.72291	4.11648	1	-4.94872	3.86746	1	0.416072	0.533045	0	5.36479	4.00565	1
ZMO1822	ZMO1_ZMO1822	TonB-dependent siderophore receptor	0.211844	0.654484	0	5.78544	5.61028	1	10.9699	5.09566	10.6693	4.97261	5.87424	5.03642	1	0.300645	0.657091	0	5.99728	5.07228	1	-5.57359	4.94555	1	0.123044	0.233275	0	5.69664	4.98331	1
ZMO1754	ssdA	succinate-semialdehyde dehydrogenase SSADH	-0.321986	0.684327	0	6.1097	5.04788	1	13.0191	6.94583	13.3775	7.23135	6.07323	4.43903	1	-0.358458	0.520285	0	5.78772	4.3561	1	-6.43169	4.53788	1	-0.285514	0.399162	0	6.14617	4.4596	1
ZMO1851	fldA	flavodoxin	0.3017	0.608741	0	6.16048	4.99662	1	12.4534	6.33496	12.1937	5.99126	6.11849	4.38652	1	0.259709	0.341896	0	6.46218	4.48068	1	-5.85878	4.31186	1	0.343691	0.474131	0	6.20247	4.41	1
ZMO2056	ZMO1_ZMO2056	hypothetical protein	-0.0931758	0.124632	0	6.29241	4.67442	1	18.1747	12.0211	18.4067	11.9755	6.15366	4.03953	1	-0.231928	0.235723	0	6.19924	4.05218	1	-6.38559	4.10299	1	0.0455761	0.0400543	0	6.43117	4.1152	1
ZMO1850	ZMO1_ZMO1850	hypothetical protein	0.517261	1.2178	0	6.7771	5.34817	1	11.9695	5.32204	11.5819	4.67515	6.64748	4.71526	1	0.387641	0.616985	0	7.29437	4.8757	1	-6.25984	4.61154	1	0.646881	1.07743	0	6.90673	4.78133	1

## Sheet: Table S2_strain
Table S2: List of all significantly differentially expressed genes of different strains. Gene expression levels colored in red or green indicate the up-regulated and down-regulated ones, respectively. P-value is -log10(p-value).
ID	Gene name	Product	ZM4_MMG5	ZMNP_MMG5	ZM4_RMG5	ZMNP_RMG5	ZM4 vs ZMNP	P-value (ZM4 vs ZMNP)	Sig Index (ZM4 vs ZMNP)	ZM4 MMG5 vs ZMNP MMG5	P-value (ZM4 MMG5 vs ZMNP MMG5)	Sig Index (ZM4 MMG5 vs ZMNP MMG5)	ZM4 RMG5 vs ZMNP RMG5	P-value (ZM4 RMG5 vs ZMNP RMG5)	Sig Index (ZM4 RMG5 vs ZMNP RMG5)
ZMO1732	ahpC	alkyl hydroperoxide reductase	12.5968	16.8132	9.91919	13.3217	-3.80947	6.09579	1	-4.21642	5.67072	1	-3.40252	5.29907	1
ZMO1753	fpr	ferredoxin--NADP(+) reductase Fpr	11.0053	13.2663	8.10624	11.5247	-2.83973	4.20474	1	-2.26095	3.22656	1	-3.41851	3.92846	1
ZMO1211	gor	glutathione reductase	7.18914	10.5061	6.38113	8.58644	-2.76114	4.35649	1	-3.31695	4.07605	1	-2.20532	3.3805	1
ZMO0432	rocF	ureohydrolase-like protein	6.46287	8.91045	7.11032	9.29439	-2.31582	4.16942	1	-2.44757	3.67111	1	-2.18407	3.47763	1
ZMO1603	ZMO1_ZMO1603	putative protein tyrosine phosphatase	8.76569	11.673	7.40752	9.05696	-2.27836	5.18307	1	-2.90728	5.00516	1	-1.64945	4.02835	1
ZMO0678	tdsD	nitroreductase	5.80898	7.69447	5.28659	7.90406	-2.25148	6.21674	1	-1.88549	5.30821	1	-2.61746	5.87678	1
ZMO0085	mcp	methyl-accepting chemotaxis sensory transducer	6.22529	8.51795	5.38924	7.50795	-2.20568	4.11966	1	-2.29266	3.59349	1	-2.1187	3.45962	1
ZMO0256	ZMO1_ZMO0256	D-lactate dehydrogenase	7.83962	9.86003	7.59892	9.60129	-2.01139	3.71478	1	-2.02041	3.1364	1	-2.00237	3.12139	1
ZMO1495	ZMO1_ZMO1495	ATP/cobalamin adenosyltransferase	5.78472	7.94581	6.20901	8.01311	-1.9826	2.96205	1	-2.16109	2.53579	1	-1.80411	2.2491	1
ZMO1816	nifA	nif-specific transcriptional activator NifA	3.83478	6.78199	3.14407	4.11229	-1.95772	2.93032	1	-2.94722	3.03417	1	-0.968224	1.34987	0
ZMO0753	ZMO1_ZMO0753	glutaredoxin 3	12.1271	13.8021	10.3063	12.0941	-1.73141	3.56434	1	-1.67502	2.92656	1	-1.7878	3.0348	1
ZMO0754	ZMO1_ZMO0754	sterol-binding domain protein	10.9232	12.5308	8.64264	10.366	-1.66547	4.68204	1	-1.60756	4.02465	1	-1.72338	4.14402	1
ZMO1136	mauG	MauG-like cytochrome-c peroxidase	6.75538	8.59203	7.96912	9.3817	-1.62462	4.04649	1	-1.83665	3.66383	1	-1.41258	3.21966	1
ZMO1060	sod	superoxide dismutase	11.8206	13.5862	10.6012	11.6398	-1.40217	2.83116	1	-1.76564	2.64119	1	-1.0387	1.8185	1
ZMO1097	ZMO1_ZMO1097	thioredoxin-domain containing protein	10.4728	11.7981	9.38629	10.8537	-1.39642	3.79611	1	-1.32538	3.12132	1	-1.46746	3.29224	1
ZMO1401	xthA1	exodeoxyribonuclease III XthA	9.00183	10.4076	7.12264	8.50245	-1.39278	4.32825	1	-1.40576	3.75005	1	-1.3798	3.71827	1
ZMO1113	ndh	FAD-dependent pyridine nucleotide-disulfide oxidoreductase	11.8423	13.3706	9.56777	10.8073	-1.38388	2.86404	1	-1.52824	2.46162	1	-1.23951	2.13274	1
ZMO1874	bolA2	BolA family transcriptional regulator	9.68432	10.4191	8.82938	10.0755	-0.990438	4.14578	0	-0.734734	3.05077	0	-1.24614	3.94531	1
ZMO1685	serA1	D-3-phosphoglycerate dehydrogenase	7.77371	9.67958	7.35511	8.20953	-1.38015	3.7033	1	-1.90588	3.66273	1	-0.854418	2.33514	0
ZMO0190	ZMO1_ZMO0190	RpiR family transcriptional regulator	7.00881	7.66242	6.38129	8.45998	-1.36615	3.78021	1	-0.653605	2.00664	0	-2.0787	3.90525	1
ZMO1873	ZMO1_ZMO1873	glutaredoxin-like protein	11.8326	12.5509	9.36798	10.536	-0.943143	2.60946	0	-0.718266	1.66443	0	-1.16802	2.39632	1
ZMO1364	hemN2	coproporphyrinogen III oxidase	5.47235	6.18032	5.38079	6.51158	-0.919376	3.93679	0	-0.707963	2.91032	0	-1.13079	3.69836	1
ZMO0914	folD	bifunctional methylenetetrahydrofolate dehydrogenase/methenyltetrahydrofolate cyclohydrolase	7.72928	9.54506	8.94047	9.78133	-1.32832	3.11899	1	-1.81577	3.06224	1	-0.840864	1.84205	0
ZMO1561	ZMO1_ZMO1561	short-chain dehydrogenase/reductase SDR	7.31669	7.96249	6.72488	7.77975	-0.850337	4.27516	0	-0.645806	3.21606	0	-1.05487	4.05009	1
ZMO0619	flgA	flagella basal body P-ring formation protein FlgA	8.14304	8.92834	8.01284	9.0586	-0.915533	5.23146	0	-0.785301	4.36775	0	-1.04577	4.86196	1
ZMO0748	cysK	cysteine synthase	10.17	11.2558	8.07038	9.55761	-1.28652	3.07353	1	-1.08582	2.23616	1	-1.48723	2.74007	1
ZMO1875	ZMO1_ZMO1875	DUF1476 domain-containing protein	10.2847	10.2514	9.05486	10.0612	-0.48655	2.85933	0	0.0332884	0.141793	0	-1.00639	3.49623	1
ZMO1198	hemA	5-aminolevulinic acid synthase	8.61133	10.2261	9.71973	10.6415	-1.26827	2.93792	1	-1.61477	2.76473	1	-0.921762	1.88516	0
ZMO0479	ZMO1_ZMO0479	peptidoglycan-binding LysM	7.08043	8.55253	6.51363	7.50877	-1.23361	3.09197	1	-1.47209	2.81033	1	-0.995138	2.18304	0
ZMO1096	rnr	ribonuclease R	7.44396	9.01503	6.73837	7.5728	-1.20274	4.70549	1	-1.57106	4.56841	1	-0.834422	3.48464	0
ZMO1402	ZMO1_ZMO1402	iron-sulfur cluster assembly accessory protein	8.54395	9.60455	6.51053	7.73553	-1.1428	2.7295	1	-1.0606	2.06185	1	-1.22499	2.28466	1
ZMO1648	ung2	uracil-DNA glycosylase	3.88471	4.43027	5.78614	7.38432	-1.07187	4.00679	1	-0.545558	2.30636	0	-1.59818	4.09749	1
ZMO1456	ZMO1_ZMO1456	LysE family translocator	5.57275	6.62025	4.91296	5.99558	-1.06506	4.40167	1	-1.0475	3.77863	1	-1.08262	3.83494	1
ZMO1114	ung1	uracil-DNA glycosylase	4.57807	6.26765	6.14527	6.58175	-1.06304	2.6323	1	-1.68959	2.82331	1	-0.436486	0.934667	0
ZMO1258	ccmC	cytochrome C assembly protein CcmC/CycZ	5.80694	6.95589	6.59324	7.36569	-0.960704	2.97665	0	-1.14895	2.70049	1	-0.772455	2.07165	0
ZMO1570	pfl	formate acetyltransferase	10.3199	11.4569	9.19832	9.93511	-0.936907	3.0045	0	-1.13703	2.75185	1	-0.736784	2.06336	0
ZMO0994	ZMO1_ZMO0994	hypothetical protein	12.3981	13.4753	11.3515	11.9997	-0.862741	2.144	0	-1.07725	1.95501	1	-0.648231	1.26173	0
ZMO1569	pflA2	pyruvate formate-lyase 1-activating enzyme	7.64333	8.80199	6.90667	7.54285	-0.897421	1.8005	0	-1.15866	1.67068	1	-0.636179	0.943218	0
ZMO2069	ZMO1_ZMO2069	hypothetical protein	0.915596	2.11822	3.523	4.13921	-0.90942	1.83879	0	-1.20262	1.65233	1	-0.616215	1.14583	0
ZMO1183	ZMO1_ZMO1183	TPR repeat-containing protein	6.23305	7.31431	5.61436	6.17565	-0.821272	4.15561	0	-1.08126	4.03283	1	-0.561286	2.92404	0
ZMO1413	ZMO1_ZMO1413	ribosomal-protein-alanine N-acetyltransferase	6.77851	7.92362	6.42722	6.94479	-0.831339	2.297	0	-1.14511	2.25567	1	-0.51757	1.15583	0
ZMO1131	ZMO1_ZMO1131	putative coenzyme Q-binding protein	7.18876	8.2291	7.04844	7.54492	-0.76841	2.2494	0	-1.04034	2.18158	1	-0.496483	1.16359	0
ZMO0307	kpsC	capsule polysaccharide biosynthesis protein	5.20508	6.48264	5.70597	6.19072	-0.881153	3.74207	0	-1.27756	3.78456	1	-0.484744	2.18597	0
ZMO1055	ZMO1_ZMO1055	bifunctional diguanylate cyclase (GGDEF)/phosphodiesterase	6.16015	7.40345	6.14157	6.99664	-1.04918	3.01046	1	-1.2433	2.7187	1	-0.85507	2.12342	0
ZMO1257	ZMO1_ZMO1257	hypothetical protein	5.58933	6.62233	6.45084	6.8698	-0.725983	2.47953	0	-1.033	2.48934	1	-0.418967	1.2013	0
ZMO0296	ZMO1_ZMO0296	tRNA-specific adenosine deaminase	4.61395	3.4861	4.85412	5.23029	0.375841	0.781673	0	1.12786	1.64159	1	-0.376172	0.52799	0
ZMO0913	ilvE	branched-chain amino acid aminotransferase	7.61553	8.65257	9.69787	10.0681	-0.70361	4.12171	0	-1.03704	4.19268	1	-0.370184	2.46529	0
ZMO1861	ZMO1_ZMO1861	2-nitropropane dioxygenase NPD	6.85247	7.89879	6.98947	7.3449	-0.700878	2.87983	0	-1.04633	2.96948	1	-0.35543	1.343	0
ZMO2073	ZMO1_ZMO2073	hypothetical protein	7.70204	8.74657	10.1656	10.4702	-0.67456	1.70202	0	-1.04453	1.83226	1	-0.304591	0.52765	0
ZMO0095	ZMO1_ZMO0095	hypothetical protein	8.79225	9.8006	7.92659	8.18245	-0.632102	1.70427	0	-1.00834	1.87817	1	-0.255862	0.465589	0
ZMO1255	ccmF	cytochrome c-type biogenesis protein CcmF/NfrE	5.54316	6.55882	5.49894	5.74035	-0.628535	3.87456	0	-1.01566	4.10298	1	-0.24141	1.76448	0
ZMO1750	ZMO1_ZMO1750	inhibitor I42 domain-containing protein	7.86026	9.058	6.043	6.28078	-0.717758	1.15378	0	-1.19774	1.35322	1	-0.237776	0.224566	0
ZMO0978	ZMO1_ZMO0978	periplasmic binding protein	4.10442	5.20396	4.15411	4.36873	-0.657077	1.91529	0	-1.09954	2.17032	1	-0.214615	0.429606	0
ZMO1065	pspC	phage shock protein C PspC	7.86834	8.88389	6.25266	6.4029	-0.582896	2.66218	0	-1.01555	3.00569	1	-0.150245	0.568142	0
ZMO1824	nifD	nitrogenase molybdenum-iron protein alpha chain	4.40072	5.43687	3.58476	3.71953	-0.585462	1.84423	0	-1.03615	2.18232	1	-0.134777	0.270181	0
ZMO0204	czcD	cation efflux protein	6.53792	8.06077	4.6803	4.80849	-0.82552	1.30095	0	-1.52285	1.65112	1	-0.128191	0.110313	0
ZMO1835	nifV	homocitrate synthase	3.83028	4.9623	2.78067	2.90361	-0.627476	1.49636	0	-1.13202	1.83672	1	-0.122934	0.16913	0
ZMO1284	sldC	sorbitol dehydrogenase cytochrome c subunit	6.69674	7.76629	6.37394	6.46187	-0.578738	1.46586	0	-1.06955	1.83826	1	-0.0879255	0.124137	0
ZMO1748	ZMO1_ZMO1748	ArsR family transcriptional regulator	6.12141	7.26386	7.28525	7.34606	-0.60163	0.971984	0	-1.14245	1.30517	1	-0.0608071	0.0509508	0
ZMO0306	ZMO1_ZMO0306	glycosyl transferase group 1	6.06949	7.22532	6.42532	6.48265	-0.606579	3.52728	0	-1.15583	4.03608	1	-0.0573236	0.323188	0
ZMO1237	ldhA	lactate dehydrogenase	9.85592	11.1801	6.10499	6.15898	-0.689066	1.12369	0	-1.32414	1.50207	1	-0.0539892	0.0452384	0
ZMO0917	ZMO1_ZMO0917	2-nitropropane dioxygenase NPD	7.87246	8.89279	6.95772	7.00971	-0.536163	2.89464	0	-1.02034	3.39137	1	-0.0519901	0.215332	0
ZMO0795	ZMO1_ZMO0795	TonB-dependent receptor plug domain	4.5403	5.6598	3.87067	3.90832	-0.578573	1.62315	0	-1.1195	2.08077	1	-0.0376469	0.0564068	0
ZMO1289	ZMO1_ZMO1289	putative transglycosylase-associated protein	8.73471	10.534	5.61178	5.62686	-0.907188	1.8288	0	-1.79929	2.34407	1	-0.0150858	0.015993	0
ZMO1263	ssuB	aliphatic sulfonates transport ATP-binding subunit SsuB	2.14945	3.37174	3.10482	3.10545	-0.611464	1.4015	0	-1.2223	1.88085	1	-0.00063203	0.000716417	0
ZMO1285	sldL	solbitol dehydrogenase large subunit	7.14051	8.69467	6.84227	6.84215	-0.777018	1.31738	0	-1.55416	1.78476	1	0.000124641	0.000103953	0
ZMO0767	ZMO1_ZMO0767	hypothetical protein	7.82373	6.67014	7.7776	7.73426	0.598467	1.68284	0	1.15359	2.14049	1	0.0433438	0.0661193	0
ZMO0942	scrB	sucrose-6-phosphate hydrolase	8.12598	9.29645	6.97948	6.92384	-0.557413	1.40716	0	-1.17047	1.96042	1	0.0556416	0.0748852	0
ZMO1234	dxs1	deoxyxylulose-5-phosphate synthase	9.93798	8.72394	9.32334	9.25654	0.640418	1.27142	0	1.21404	1.65555	1	0.0667952	0.0699039	0
ZMO0998	msrA	peptide methionine sulfoxide reductase	9.77958	10.8328	7.13892	7.04883	-0.481555	0.89651	0	-1.05321	1.38704	1	0.0900957	0.0905634	0
ZMO1139	ilvI	acetolactate synthase large subunit	8.19209	9.80153	9.30946	9.20912	-0.754549	2.90803	0	-1.60944	3.59844	1	0.100341	0.313012	0
ZMO1847	ZMO1_ZMO1847	ABC transporter permease	3.63814	4.65676	2.86398	2.73804	-0.446341	1.25801	0	-1.01862	1.90678	1	0.125942	0.206812	0
ZMO1138	miaA	tRNA (adenosine(37)-N6)-dimethylallyltransferase MiaA	7.21559	8.26945	7.99037	7.86053	-0.462012	1.45454	0	-1.05386	2.1414	1	0.129841	0.246122	0
ZMO1380	ZMO1_ZMO1380	AraC family transcriptional regulator	6.99637	8.52192	5.72838	5.58131	-0.689237	1.79512	0	-1.52555	2.4818	1	0.147072	0.238067	0
ZMO1864	ZMO1_ZMO1864	transposase IS5 family protein	4.47162	3.42599	5.11452	4.95274	0.60371	1.11395	0	1.04564	1.35587	1	0.161783	0.169558	0
ZMO1788	ZMO1_ZMO1788	hypothetical protein	8.94542	10.213	6.70189	6.53384	-0.549759	1.41576	0	-1.26757	2.11216	1	0.168051	0.262034	0
ZMO0309	ZMO1_ZMO0309	short-chain dehydrogenase/reductase SDR	9.86318	11.0063	6.8427	6.67013	-0.485268	0.820511	0	-1.14311	1.37738	1	0.172572	0.168109	0
ZMO0361	ZMO1_ZMO0361	hypothetical protein	4.4756	5.79109	5.66941	5.40907	-0.527577	2.43501	0	-1.31549	3.37059	1	0.260341	0.996909	0
ZMO0915	copA	copper-translocating P-type ATPase	9.09237	10.5627	6.86658	6.57796	-0.590871	1.15466	0	-1.47036	1.90509	1	0.288615	0.352453	0
ZMO0389	ZMO1_ZMO0389	constituent protein	3.65572	2.52879	4.3322	3.98113	0.738998	2.31518	0	1.12693	2.4347	1	0.351067	0.883906	0
ZMO2060	ZMO1_ZMO2060	hypothetical protein	7.64913	6.30614	5.5261	5.10351	0.882792	1.69193	0	1.34299	1.79619	1	0.422598	0.559855	0
ZMO1838	ZMO1_ZMO1838	TOBE domain protein	6.94484	8.06705	7.1264	6.67358	-0.33469	0.514813	0	-1.12221	1.30384	1	0.452828	0.489023	0
ZMO0375	sacC	levansucrase/invertase	4.76076	4.23516	5.09322	3.5327	1.04306	2.66731	1	0.525604	1.17857	0	1.56052	2.75928	1
ZMO0392	ZMO1_ZMO0392	hypothetical protein	3.74166	2.47557	4.53856	3.53132	1.13666	3.89076	1	1.26609	3.48417	1	1.00724	3.09911	1
ZMO1620	ZMO1_ZMO1620	hypothetical protein	1.14174	3.95581	4.14084	3.33981	-1.00652	0.864265	0	-2.81407	1.44836	1	0.801033	0.532534	0
ZMO1025	nrdD	anaerobic ribonucleoside-triphosphate reductase	10.953	9.99749	9.70711	8.38203	1.14032	4.00346	1	0.955558	3.11574	0	1.32508	3.6679	1
ZMO0380	ZMO1_ZMO0380	hypothetical protein	3.77702	3.25559	4.80287	3.75613	0.784086	3.26968	0	0.52143	2.0494	0	1.04674	3.17285	1
ZMO0378	ZMO1_ZMO0378	helix-turn-helix domain-containing protein	5.05278	4.45283	5.26772	4.18818	0.839744	1.85402	0	0.599952	0.988457	0	1.07954	1.71646	1
ZMO1787	ZMO1_ZMO1787	hypothetical protein	6.5852	5.54585	6.28943	4.9296	1.19959	1.72958	1	1.03935	1.10299	0	1.35982	1.42792	1
ZMO1026	ZMO1_ZMO1026	hypothetical protein	13.0316	12.467	11.1244	10.0032	0.842866	2.5273	0	0.564568	1.4225	0	1.12116	2.42914	1
ZMO0385	ZMO1_ZMO0385	hypothetical protein	8.94487	8.36112	6.86093	5.73835	0.853162	2.44396	0	0.583745	1.38298	0	1.12258	2.32943	1
ZMO1027	pflA1	pyruvate-formate lyase-activating enzyme RflA	9.66061	8.91244	7.89727	6.71856	0.963438	2.75851	0	0.748173	1.82282	0	1.1787	2.52305	1
ZMO1780	ZMO1_ZMO1780	antibiotic biosynthesis monooxygenase	11.6811	11.3718	11.9116	10.7271	0.746838	2.32493	0	0.309253	0.765897	0	1.18442	2.5074	1
ZMO0064	oprB1	carbohydrate-selective porin OprB	7.52849	5.71444	6.09254	5.49369	1.20645	2.40272	1	1.81405	2.5007	1	0.598857	0.982049	0
ZMO0390	ZMO1_ZMO0390	hypothetical protein	3.97422	4.08362	4.8926	3.64188	0.570654	2.02132	0	-0.109408	0.250975	0	1.25072	2.71342	1
ZMO1236	adhA	Zn-dependent alcohol dehydrogenase	13.6982	13.2884	9.55956	8.27303	0.84814	1.45154	0	0.409747	0.461078	0	1.28653	1.54486	1
ZMO0388	ZMO1_ZMO0388	hypothetical protein	4.54605	4.03082	4.86298	2.95725	1.21048	1.7328	1	0.515229	0.505275	0	1.90572	1.88838	1
ZMO0387	ZMO1_ZMO0387	hypothetical protein	4.84749	3.99325	5.48126	3.88415	1.22568	2.57578	1	0.854244	1.51445	0	1.59711	2.4442	1
ZMO2029	ZMO1_ZMO2029	hypothetical protein	5.85724	5.2964	4.64445	3.26755	0.968871	2.23117	0	0.560843	1.02888	0	1.3769	2.23879	1
ZMO0399	ZMO1_ZMO0399	peptidase S74 domain-containing protein	4.99633	4.66416	5.48781	3.93392	0.943029	2.76184	0	0.332172	0.863483	0	1.55389	3.0144	1
ZMO0379	ZMO1_ZMO0379	PBSX family phage terminase large subunit	3.30359	2.08734	4.75489	3.51525	1.22794	1.45989	1	1.21625	1.03441	0	1.23964	1.05486	0
ZMO0448	ZMO1_ZMO0448	cell wall hydrolase SleB	8.18906	6.21683	8.01901	7.4521	1.26956	2.52714	1	1.97223	2.6793	1	0.5669	0.953496	0
ZMO0398	ZMO1_ZMO0398	hypothetical protein	3.82452	2.58083	4.70591	2.99211	1.47875	2.61627	1	1.24369	1.81198	1	1.71381	2.29811	1
ZMO0851	pdxH	pyridoxamine 5'-phosphate oxidase	11.3263	9.2671	10.2247	8.99138	1.64622	4.43455	1	2.05917	4.2233	1	1.23327	3.34891	1
ZMO0932	zliS	DUF847/glycoside hydrolase family 108 domain-containing protein	5.30057	4.24157	4.79121	2.46351	1.69335	3.25283	1	1.059	1.94189	1	2.32769	3.20511	1
ZMO0381	ZMO1_ZMO0381	hypothetical protein	4.00836	4.11542	5.903	4.15739	0.819275	1.2609	0	-0.10706	0.0882281	0	1.74561	1.80962	1
ZMO0916	ZMO1_ZMO0916	heavy metal transport/detoxification protein	11.5846	9.65557	7.99316	6.41016	1.75601	2.33441	1	1.92902	1.946	1	1.583	1.66	1
ZMO1457	ZMO1_ZMO1457	major facilitator superfamily transporter	6.98821	4.29434	9.73676	8.62528	1.90268	4.00496	1	2.69387	4.00692	1	1.11148	2.52401	1
ZMO0383	ZMO1_ZMO0383	hypothetical protein	4.88201	3.76123	5.73477	2.96409	1.94573	3.73151	1	1.12078	2.24791	1	2.77068	3.74324	1
ZMO0931	ZMO1_ZMO0931	hypothetical protein	2.68688	1.48454	4.33868	1.99159	1.77472	1.28674	0	1.20234	0.579448	0	2.34709	1.33415	1
ZMO0934	zliE	secretion-related protein	7.90299	6.5978	6.73244	4.0705	1.98357	3.18293	1	1.30519	1.95564	1	2.66194	3.0952	1
ZMO0930	ZMO1_ZMO0930	hypothetical protein	4.12355	1.81496	4.90386	2.80952	2.20147	3.25145	1	2.3086	2.75439	1	2.09434	2.59569	1
ZMO0374	sacB	levansucrase	9.81259	6.80092	7.69973	4.67074	3.02033	3.97872	1	3.01167	3.38381	1	3.02899	3.39349	1
ZMO0397	ZMO1_ZMO0397	hypothetical protein	3.53208	0.625805	3.6931	0.530619	3.03438	1.80138	1	2.90627	1.27851	0	3.16248	1.38409	1

## Sheet: Table S3_Medium
Table S3: List of all significantly differentially expressed genes in different mediums. Gene expression levels colored in red or green indicate the up-regulated or down-regulated ones, respectively. P-value is -log10(p-value).
ID	Gene name	Product	ZM4 MMG5	ZM4_RMG5	ZMNP_MMG5	ZMNP_RMG5	MMG5 vs RMG5	P-value (MMG5 vs RMG5)	Sig Index (MMG5 vs RMG5)	ZM4_MMG5 vs ZM4_RMG5	P-value (ZM4 MMG5 vs ZM4 RMG5)	Sig Index (ZM4_MMG5 vs ZM4_RMG5)	ZMNP MMG5 vs ZMNP RMG5	P-value (ZMNP MMG5 vs ZMNP RMG5)	Sig Index (ZMNP MMG5 vs ZMNP RMG5)
ZMO1845	ZMO1_ZMO1845	PhnA protein	6.53079	11.5197	6.26974	11.3724	-5.0458	7.90614	1	-4.98894	7.28453	1	-5.10266	7.32367	1
ZMO1078	trmD	tRNA (guanosine(37)-N1)-methyltransferase TrmD	8.59183	13.2727	8.57455	13.3063	-4.70631	5.02075	1	-4.68085	4.41299	1	-4.73178	4.43163	1
ZMO0884	rplM	ribosomal protein L13	7.77175	12.3444	7.89856	12.1659	-4.41998	5.89119	1	-4.57266	5.34929	1	-4.26729	5.22959	1
ZMO0687	budB	acetolactate synthase large subunit	5.39138	9.94839	5.98431	9.99251	-4.2826	5.63301	1	-4.557	5.14022	1	-4.00821	4.91823	1
ZMO1686	hisZ	ATP phosphoribosyltransferase regulatory subunit HisZ	6.05432	10.1728	6.36316	10.0754	-3.91537	6.34203	1	-4.11849	5.82848	1	-3.71225	5.64841	1
ZMO1619	ZMO1_ZMO1619	GatB/YqeY domain-containing protein	5.72851	9.65118	5.68675	9.5213	-3.87861	4.70839	1	-3.92267	4.13093	1	-3.83455	4.09193	1
ZMO2003	ZMO1_ZMO2003	ribosomal protein S10	8.97087	12.7981	8.91839	12.8179	-3.86339	4.97788	1	-3.82727	4.36347	1	-3.89951	4.39567	1
ZMO2027	ZMO1_ZMO2027	hypothetical protein	10.8961	14.7516	10.9637	14.803	-3.8474	4.89726	1	-3.85549	4.30301	1	-3.83931	4.29577	1
ZMO1321	guaB	inosine-5'-monophosphate dehydrogenase	7.13907	10.9834	7.05024	10.7957	-3.79486	6.34829	1	-3.84429	5.76946	1	-3.74542	5.72428	1
ZMO1226	rpsR	ribosomal protein S18	7.73907	11.6141	7.77711	11.4885	-3.79322	5.94706	1	-3.87506	5.38323	1	-3.71138	5.30847	1
ZMO1911	ZMO1_ZMO1911	peptidyl-tRNA hydrolase	5.51233	9.36006	5.76193	9.36919	-3.72749	6.99175	1	-3.84772	6.44517	1	-3.60726	6.33317	1
ZMO0017	ZMO1_ZMO0017	RsmB-like methyltransferase	9.07086	8.37982	9.37155	8.20485	0.928869	4.46599	0	0.691042	3.36796	0	1.1667	4.26179	1
ZMO1145	rpmE	ribosomal protein L31	9.79322	13.4552	9.65365	13.3467	-3.6775	5.45294	1	-3.66194	4.84577	1	-3.69306	4.8604	1
ZMO1910	rplY	50S ribosomal protein L25	9.48535	13.2141	9.60069	13.1725	-3.65028	4.44386	1	-3.7287	3.88519	1	-3.57186	3.81175	1
ZMO1899	fabH	3-oxoacyl-(acyl-carrier-protein) synthase III	6.22047	9.96309	6.3053	9.84584	-3.64158	4.93784	1	-3.74262	4.3869	1	-3.54054	4.29136	1
ZMO0883	rpsI	ribosomal protein S9	8.28275	11.9361	8.24226	11.7653	-3.58821	5.22275	1	-3.65334	4.65462	1	-3.52308	4.59196	1
ZMO2049	ZMO1_ZMO2049	hypothetical protein	3.1852	7.08823	3.85961	7.0432	-3.54331	3.91109	1	-3.90303	3.48542	1	-3.18359	3.14212	1
ZMO1457	ZMO1_ZMO1457	major facilitator superfamily transporter	6.98821	9.73676	4.29434	8.62528	-3.53974	5.075	1	-2.74855	4.04136	1	-4.33094	4.82453	1
ZMO1246	ZMO1_ZMO1246	50S ribosomal protein L36	9.67181	13.2376	9.70492	13.06	-3.46044	3.72256	1	-3.56576	3.18678	1	-3.35511	3.08487	1
ZMO2020	ZMO1_ZMO2020	hypothetical protein	5.16132	8.66881	5.34097	8.74865	-3.45758	2.91443	1	-3.50749	2.37495	1	-3.40768	2.32929	1
ZMO0064	oprB1	carbohydrate-selective porin OprB	7.52849	6.09254	5.71444	5.49369	0.82835	1.82765	0	1.43595	2.1328	1	0.220752	0.316036	0
ZMO2046	ZMO1_ZMO2046	hypothetical protein	10.5982	13.9005	10.0953	13.6778	-3.44235	4.87004	1	-3.30227	4.20088	1	-3.58243	4.34093	1
ZMO1996	rho	transcription termination factor Rho	6.85752	10.184	6.72038	10.15	-3.37804	6.14937	1	-3.32644	5.52163	1	-3.42964	5.57458	1
ZMO1860	ZMO1_ZMO1860	putative Ccc1 family vacuolar ion transporter	4.27852	7.4908	4.39702	7.91559	-3.36543	5.18872	1	-3.21228	4.50934	1	-3.51857	4.66645	1
ZMO0501	ZMO1_ZMO0501	polysaccharide synthesis protein GtrA	4.60863	7.6214	3.88351	7.56631	-3.34779	5.38821	1	-3.01278	4.60648	1	-3.6828	4.95338	1
ZMO1420	purE	5-(carboxyamino)imidazole ribonucleotide mutase PurE	5.51408	8.95012	5.68153	8.85815	-3.30633	5.05105	1	-3.43604	4.51883	1	-3.17662	4.38356	1
ZMO1792	ilvD	dihydroxy-acid dehydratase	5.19217	8.74344	5.41213	8.40243	-3.27078	6.3355	1	-3.55127	5.87693	1	-2.9903	5.57881	1
ZMO1225	rpsF	ribosomal protein S6	9.54568	12.8227	9.67698	12.8748	-3.2374	6.24937	1	-3.277	5.66927	1	-3.19781	5.62686	1
ZMO0084	cheX	chemotaxis protein CheX	10.2279	9.49064	10.9052	9.68615	0.978132	2.77578	0	0.737232	1.79476	0	1.21903	2.56986	1
ZMO0085	mcp	methyl-accepting chemotaxis sensory transducer	6.22529	5.38924	8.51795	7.50795	0.923026	2.65328	0	0.836045	1.95474	0	1.01001	2.24378	1
ZMO0856	xseB	exodeoxyribonuclease VII small subunit	7.569	10.7766	7.39085	10.6384	-3.22755	5.05492	1	-3.2076	4.44568	1	-3.24751	4.46698	1
ZMO0725	rplK	ribosomal protein L11	9.48965	12.6627	9.20496	12.4734	-3.22076	4.92577	1	-3.17309	4.30211	1	-3.26843	4.35306	1
ZMO0726	rplA	ribosomal protein L1	8.49046	11.589	8.06037	11.3939	-3.21604	5.78928	1	-3.09854	5.1243	1	-3.33353	5.25085	1
ZMO1155	tsf	translation elongation factor Ts	8.36492	11.634	8.37476	11.4685	-3.18139	5.71885	1	-3.26905	5.16547	1	-3.09374	5.07008	1
ZMO0594	aroK	shikimate kinase	6.3913	9.63602	6.44831	9.5569	-3.17666	4.26474	1	-3.24473	3.70745	1	-3.1086	3.63447	1
ZMO0541	rpoA	DNA-directed RNA polymerase alpha subunit	8.5648	11.8114	8.614	11.6693	-3.15094	5.28793	1	-3.24657	4.74018	1	-3.05531	4.63534	1
ZMO0106	leuD	3-isopropylmalate dehydratase small subunit	6.90761	7.92935	7.40182	7.77478	-0.697349	2.89205	0	-1.02174	2.95068	1	-0.372956	1.4203	0
ZMO1452	araJ1	MFS family predicted arabinose efflux permease araJ	3.80333	7.11705	4.14416	7.11551	-3.14253	5.83384	1	-3.31371	5.32506	1	-2.97135	5.13624	1
ZMO2071	ZMO1_ZMO2071	hypothetical protein	2.70817	5.8268	2.40014	5.52836	-3.12342	2.33292	1	-3.11863	1.80419	1	-3.12822	1.80864	1
ZMO0113	pabB	aminodeoxychorismate synthase component 1 PabB	8.17351	7.41864	8.17046	7.12369	0.90082	4.56475	0	0.754867	3.66692	0	1.04677	4.22651	1
ZMO1518	cbbF3	inositol monophosphatase	7.60178	10.5053	7.42763	10.6665	-3.07118	5.28388	1	-2.90349	4.58761	1	-3.23886	4.77632	1
ZMO1249	ZMO1_ZMO1249	hypothetical protein	0.40165	4.17032	1.99066	4.36195	-3.06998	1.72704	1	-3.76867	1.53096	1	-2.37129	0.978242	0
ZMO0519	rplW	ribosomal protein L23	9.06801	12.1417	9.03902	12.0831	-3.05888	4.8763	1	-3.07371	4.28685	1	-3.04405	4.27017	1
ZMO1116	gltD	glutamate synthase small subunit	5.61638	8.90531	5.90658	8.69369	-3.03802	5.59488	1	-3.28893	5.132	1	-2.78712	4.84566	1
ZMO0677	leuB	3-isopropylmalate dehydrogenase	6.94389	10.1299	7.24618	10.0609	-3.00035	7.32711	1	-3.18599	6.82954	1	-2.81471	6.61442	1
ZMO0784	gatC	glutamyl-tRNA(Gln) amidotransferase C subunit	7.5975	10.4974	7.43711	10.5332	-2.99798	5.43773	1	-2.89993	4.78046	1	-3.09604	4.89355	1
ZMO0492	glnB	nitrogen regulatory protein PII	6.58813	10.0278	7.25672	9.77201	-2.97749	5.33805	1	-3.4397	4.98793	1	-2.51529	4.44748	1
ZMO0100	ZMO1_ZMO0100	HxlR family transcriptional regulator	3.38761	6.03944	2.73516	6.03638	-2.97652	2.57694	1	-2.65182	1.86059	1	-3.30122	2.19151	1
ZMO0137	ZMO1_ZMO0137	Sel1 domain protein repeat-containing protein	4.44166	5.5806	4.75797	5.1931	-0.787037	2.21321	0	-1.13894	2.24907	1	-0.435136	0.969114	0
ZMO0518	rplD	ribosomal protein L4	8.5812	11.5517	8.36158	11.3089	-2.95889	4.29942	1	-2.97049	3.71234	1	-2.94729	3.69899	1
ZMO0142	ZMO1_ZMO0142	YggS family pyridoxal phosphate enzyme	8.12272	8.81901	7.49809	8.51362	-0.85591	3.42349	0	-0.696288	2.50775	0	-1.01553	3.12805	1
ZMO1900	plsX	fatty acid/phospholipid synthesis protein PlsX	7.57863	10.4423	7.19141	10.2263	-2.94926	4.20257	1	-2.86365	3.55975	1	-3.03487	3.65848	1
ZMO0156	ZMO1_ZMO0156	hypothetical protein	7.73263	10.7083	7.62746	10.5417	-2.94497	6.59101	1	-2.97567	6.00754	1	-2.91426	5.97137	1
ZMO0540	rpsK	ribosomal protein S11	7.96048	11.0599	8.10787	10.8837	-2.9376	5.46858	1	-3.0994	4.9614	1	-2.7758	4.7708	1
ZMO1227	rplI	ribosomal protein L9	9.61623	12.617	9.61449	12.472	-2.92914	5.35486	1	-3.00075	4.797	1	-2.85754	4.71254	1
ZMO0698	ZMO1_ZMO0698	putative helix-turn-helix XRE-family like protein	3.00873	6.16158	3.33643	6.03004	-2.92324	5.53653	1	-3.15285	5.06727	1	-2.69362	4.79508	1
ZMO0972	ZMO1_ZMO0972	hopanoid biosynthesis associated glycosyl transferase protein HpnI	6.52615	9.28857	6.1575	9.1714	-2.88816	5.53824	1	-2.76243	4.86123	1	-3.0139	5.01189	1
ZMO1531	purS	phosphoribosylformylglycinamidine synthase subunit PurS	7.29337	10.0829	7.05226	10.0355	-2.88641	4.87143	1	-2.78955	4.215	1	-2.98327	4.33047	1
ZMO0462	pyrG	CTP synthase	6.69915	9.49553	6.60771	9.48005	-2.83435	5.64949	1	-2.79637	5.02586	1	-2.87234	5.07223	1
ZMO0220	fdxA	ferredoxin	9.29492	11.9175	8.84055	11.8741	-2.82807	5.18395	1	-2.62254	4.45482	1	-3.0336	4.70599	1
ZMO0864	cdd	cytidine deaminase	5.92269	8.7449	5.91592	8.74179	-2.82404	6.72779	1	-2.82221	6.12512	1	-2.82587	6.12737	1
ZMO1013	ZMO1_ZMO1013	septum formation inhibitor Maf	5.08801	7.65885	4.57913	7.65151	-2.82161	3.49066	1	-2.57085	2.75617	1	-3.07238	3.05091	1
ZMO0506	prfB	peptide chain release factor 2	3.37668	5.78653	2.66018	5.85522	-2.80245	3.28912	1	-2.40985	2.46902	1	-3.19504	2.92905	1
ZMO0169	ZMO1_ZMO0169	short-chain dehydrogenase/reductase	10.8358	9.69042	10.1332	9.78864	0.74495	2.32131	0	1.14536	2.45401	1	0.344545	0.862355	0
ZMO0539	rpsM	ribosomal protein S13	8.36764	11.3529	8.60089	11.213	-2.79866	5.41167	1	-2.98524	4.92348	1	-2.61208	4.69276	1
ZMO0249	rpmG	ribosomal protein L33	11.7926	14.482	11.6032	14.4461	-2.76618	3.18797	1	-2.68939	2.5697	1	-2.84298	2.65977	1
ZMO1057	ZMO1_ZMO1057	GCN5-related N-acetyltransferase	5.51598	8.10584	5.00149	7.94009	-2.76422	5.23331	1	-2.58985	4.5217	1	-2.93859	4.73971	1
ZMO1507	ppa	inorganic diphosphatase	9.04685	11.6433	8.61608	11.5418	-2.76109	4.95635	1	-2.59643	4.25241	1	-2.92575	4.45798	1
ZMO1519	prs	ribose-phosphate pyrophosphokinase	8.21665	10.7812	7.77434	10.7146	-2.75237	4.80483	1	-2.56453	4.08604	1	-2.94021	4.32096	1
ZMO0183	ZMO1_ZMO0183	ABC transporter-like protein	9.13489	9.80666	8.50442	9.71457	-0.940963	3.58944	0	-0.671772	2.45532	0	-1.21015	3.4284	1
ZMO0728	rplL	ribosomal protein L7/L12	11.4546	14.1938	11.4112	14.0505	-2.68923	5.78936	1	-2.7392	5.22068	1	-2.63926	5.15634	1
ZMO1358	rpsT	ribosomal protein S20	10.1498	12.6845	9.97336	12.7519	-2.6566	3.40553	1	-2.5347	2.7493	1	-2.77851	2.90051	1
ZMO0536	rplO	ribosomal protein L15	8.74677	11.3492	8.53182	11.2137	-2.64215	4.78336	1	-2.60245	4.16007	1	-2.68185	4.21171	1
ZMO2031	ZMO1_ZMO2031	ribosomal protein L32	7.83345	10.5751	7.67811	10.2079	-2.6357	3.70091	1	-2.74165	3.1813	1	-2.52975	3.04681	1
ZMO0195	amiA	N-acetylmuramoyl-L-alanine amidase	5.27454	6.01887	4.76017	5.91048	-0.947322	4.2082	0	-0.744337	3.20774	0	-1.15031	3.9467	1
ZMO2013	ZMO1_ZMO2013	hypothetical protein	9.3111	12.0169	9.7985	12.3582	-2.63275	3.09011	1	-2.70577	2.56493	1	-2.55972	2.47567	1
ZMO1501	hisA	1-(5-phosphoribosyl)-5-[(5-phosphoribosylamino)methylideneamino] imidazole-4-carboxamide isomerase	5.462	8.16998	5.57697	8.09178	-2.6114	3.64993	1	-2.70798	3.12598	1	-2.51481	3.00253	1
ZMO0278	rnd1	ribonuclease D	7.92066	10.2266	7.22653	10.138	-2.60874	4.05686	1	-2.30598	3.25753	1	-2.91151	3.6522	1
ZMO0542	rplQ	ribosomal protein L17	8.97166	11.7882	9.23305	11.6227	-2.60309	4.72982	1	-2.81653	4.26826	1	-2.38966	3.98611	1
ZMO0793	ZMO1_ZMO0793	hypothetical protein	0.303477	2.95868	1.38884	3.93174	-2.59905	2.12904	1	-2.6552	1.65068	1	-2.5429	1.59091	1
ZMO1928	groES	chaperonin Cpn10	11.4227	13.9822	11.0614	13.692	-2.5951	4.25097	1	-2.55956	3.63423	1	-2.63064	3.68086	1
ZMO1494	argB	acetylglutamate kinase	5.73178	8.43896	5.88817	8.34961	-2.58431	5.71149	1	-2.70718	5.19147	1	-2.46144	5.02679	1
ZMO0219	helY	putative DEAD/DEAH box helicase	6.68574	6.09171	7.43339	6.16365	0.931887	3.81026	0	0.594024	2.48142	0	1.26975	3.74675	1
ZMO1075	ffh	signal recognition particle protein	7.1199	9.56293	6.77136	9.44889	-2.56028	5.24541	1	-2.44303	4.56528	1	-2.67754	4.72347	1
ZMO2004	ZMO1_ZMO2004	ribosomal protein S19	9.72967	12.3565	9.68142	12.162	-2.55371	4.12624	1	-2.62685	3.58227	1	-2.48058	3.48504	1
ZMO1144	ZMO1_ZMO1144	teicoplanin resistance protein VanZ	4.42663	6.72303	3.84407	6.64949	-2.55091	3.10601	1	-2.2964	2.36817	1	-2.80542	2.69037	1
ZMO1229	folE	GTP cyclohydrolase I FolE	6.19511	8.81211	6.34614	8.80704	-2.53894	4.73147	1	-2.61699	4.18649	1	-2.4609	4.0809	1
ZMO0503	ZMO1_ZMO0503	glycosyl transferase family 2	5.46315	8.06697	5.53445	7.99457	-2.53197	4.55328	1	-2.60383	4.00538	1	-2.46012	3.90816	1
ZMO1547	ZMO1_ZMO1547	transcriptional regulator TetR family	5.3463	7.98787	5.48873	7.9106	-2.53172	4.55044	1	-2.64157	4.02739	1	-2.42187	3.87871	1
ZMO2067	ZMO1_ZMO2067	hypothetical protein	9.95501	12.4339	9.96469	12.5444	-2.52933	4.29905	1	-2.47891	3.67101	1	-2.57976	3.73896	1
ZMO1520	ZMO1_ZMO1520	hypothetical protein	8.35662	10.7329	8.00468	10.6792	-2.52539	3.38258	1	-2.37629	2.70438	1	-2.6745	2.89871	1
ZMO0027	purH	bifunctional phosphoribosyl aminoimidazole carboxamide formyltransferase/IMP cyclohydrolase	7.35427	9.74114	6.94727	9.60309	-2.52135	6.90419	1	-2.38687	6.20743	1	-2.65582	6.39273	1
ZMO0133	ZMO1_ZMO0133	Sel1 domain protein repeat-containing protein	3.04801	5.46334	3.17078	5.78432	-2.51443	3.73915	1	-2.41533	3.08559	1	-2.61353	3.21767	1
ZMO0857	ZMO1_ZMO0857	DUF1013 domain-containing protein	7.35598	9.77834	7.30043	9.9028	-2.51236	5.57463	1	-2.42235	4.91141	1	-2.60237	5.03538	1
ZMO1366	rpsD	30S ribosomal protein S4	10.176	12.6391	9.97118	12.5295	-2.51073	5.99155	1	-2.46311	5.35751	1	-2.55835	5.42323	1
ZMO0524	rpmC	ribosomal protein L29	8.29131	10.9554	8.46699	10.812	-2.50453	4.07762	1	-2.66409	3.59109	1	-2.34497	3.37491	1
ZMO2070	ZMO1_ZMO2070	hypothetical protein	2.01187	4.60706	2.68444	5.03937	-2.47506	3.5684	1	-2.59519	3.06438	1	-2.35493	2.90297	1
ZMO1794	ZMO1_ZMO1794	hypothetical protein	8.48655	10.9661	8.43159	10.8429	-2.44542	3.45525	1	-2.47953	2.89781	1	-2.41132	2.85174	1
ZMO1648	ung2	uracil-DNA glycosylase	3.88471	5.78614	4.43027	7.38432	-2.42774	5.41755	1	-1.90143	4.39621	1	-2.95405	5.15717	1
ZMO0262	ccmB	cytochrome c-type biogenesis protein CcmB	5.10895	3.97768	4.55079	4.18459	0.748735	2.72787	0	1.13127	2.83646	1	0.366198	1.18703	0
ZMO1421	purK	phosphoribosylaminoimidazole carboxylase ATPase subunit PurK	6.66588	9.16173	6.72033	9.07794	-2.42672	5.52682	1	-2.49584	4.97536	1	-2.35761	4.87684	1
ZMO0176	tklB	transketolase	9.2735	11.6615	8.91806	11.3817	-2.42579	5.51176	1	-2.38796	4.8846	1	-2.46362	4.93853	1
ZMO1079	rplS	ribosomal protein L19	7.70535	10.0345	7.40674	9.91305	-2.41775	3.88084	1	-2.32919	3.22941	1	-2.50631	3.35283	1
ZMO1712	ZMO1_ZMO1712	peptidylprolyl isomerase FKBP-type	5.92502	8.39896	5.94169	8.29455	-2.4134	5.06723	1	-2.47393	4.51132	1	-2.35287	4.42485	1
ZMO0268	ZMO1_ZMO0268	hypothetical protein	4.92609	5.95269	5.14055	5.87296	-0.87951	2.8067	0	-1.02661	2.49467	1	-0.73241	1.96929	0
ZMO0807	rimO	ribosomal protein S12 methylthiotransferase RimO	5.32683	7.72929	5.35	7.77174	-2.4121	5.62856	1	-2.40246	5.02138	1	-2.42174	5.03521	1
ZMO0855	ispA2	geranylgeranyl pyrophosphate synthase	7.33075	9.7793	7.29297	9.66371	-2.40965	5.60579	1	-2.44855	5.03329	1	-2.37074	4.97743	1
ZMO0727	rplJ	ribosomal protein L10	11.101	13.5604	11.0464	13.4036	-2.40827	6.99154	1	-2.45939	6.42631	1	-2.35716	6.35262	1
ZMO1140	ilvH	acetolactate synthase small subunit	7.12197	9.87665	7.89436	9.95477	-2.40755	4.76587	1	-2.75468	4.40037	1	-2.06042	3.90175	1
ZMO0911	ZMO1_ZMO0911	polysaccharide export system periplasmic protein	6.61691	9.11555	6.83223	9.13043	-2.39842	5.59052	1	-2.49864	5.06117	1	-2.2982	4.91654	1
ZMO0433	gmk	guanylate kinase	6.44423	8.79009	6.28611	8.70541	-2.38258	3.56981	1	-2.34586	2.96105	1	-2.4193	3.01227	1
ZMO1733	oxyR	transcriptional regulator OxyR	8.97183	11.1532	8.79289	11.3748	-2.38166	6.03624	1	-2.18141	5.28318	1	-2.58191	5.57522	1
ZMO0946	tig	trigger factor	8.13539	10.46	7.90304	10.3358	-2.3787	4.23042	1	-2.32461	3.59824	1	-2.43279	3.67563	1
ZMO1012	ZMO1_ZMO1012	hypothetical protein	4.0426	6.54296	4.34529	6.56427	-2.35967	4.45645	1	-2.50036	3.96042	1	-2.21898	3.75635	1
ZMO1194	dprA	DNA protecting protein DprA	4.12865	6.45188	4.12806	6.47742	-2.3363	3.87699	1	-2.32323	3.27895	1	-2.34936	3.29779	1
ZMO2045	ZMO1_ZMO2045	hypothetical protein	1.04024	3.13119	0.0991421	2.66605	-2.32893	2.04876	1	-2.09095	1.63957	1	-2.5669	1.64229	1
ZMO0987	ZMO1_ZMO0987	TraR/DksA family transcriptional regulator	8.81791	11.132	9.00498	11.339	-2.32405	6.58385	1	-2.31408	5.97494	1	-2.33402	5.98982	1
ZMO1307	fumA	iron-dependent fumarate hydratase	4.20712	6.75829	4.52248	6.61095	-2.31983	4.30201	1	-2.55118	3.87052	1	-2.08848	3.52959	1
ZMO0296	ZMO1_ZMO0296	tRNA-specific adenosine deaminase	4.61395	4.85412	3.4861	5.23029	-0.992181	1.95721	0	-0.240167	0.312969	0	-1.74419	2.29106	1
ZMO2069	ZMO1_ZMO2069	hypothetical protein	0.915596	3.523	2.11822	4.13921	-2.3142	3.00802	1	-2.6074	2.60117	1	-2.02099	2.53523	1
ZMO1625	rnpA	ribonuclease P protein component	9.1416	11.2979	8.76918	11.2322	-2.30966	3.9783	1	-2.15633	3.2724	1	-2.46299	3.49702	1
ZMO1554	ZMO1_ZMO1554	16S rRNA (uracil(1498)-N(3))-methyltransferase	5.21489	7.33516	4.58685	7.0728	-2.30311	2.87498	1	-2.12027	2.18535	1	-2.48595	2.43573	1
ZMO1295	ZMO1_ZMO1295	organic radical activating enzyme	4.04241	6.13861	3.75536	6.25864	-2.29974	3.92881	1	-2.0962	3.18357	1	-2.50328	3.48282	1
ZMO0321	dhfrIII	dihydrofolate reductase region	4.46563	6.3736	3.80895	6.48073	-2.28988	3.82984	1	-1.90798	2.93732	1	-2.67177	3.50243	1
ZMO2053	ZMO1_ZMO2053	hypothetical protein	8.26824	10.7238	8.39775	10.5202	-2.28903	3.65574	1	-2.45561	3.18852	1	-2.12244	2.9453	1
ZMO0986	serS	seryl-tRNA synthetase	6.76146	8.91362	6.34723	8.75858	-2.28175	4.87875	1	-2.15216	4.18046	1	-2.41134	4.37604	1
ZMO0886	ZMO1_ZMO0886	DUF192 domain-containing protein	7.38833	9.56709	7.1771	9.53877	-2.27022	4.26978	1	-2.17876	3.60636	1	-2.36167	3.74363	1
ZMO1324	ZMO1_ZMO1324	HPr kinase	2.63426	4.61302	2.46544	5.02132	-2.26731	2.34822	1	-1.97875	1.62707	1	-2.55587	1.99781	1
ZMO1294	murQ	N-acetylmuramic acid 6-phosphate etherase MurQ	4.56645	6.9453	4.76608	6.91422	-2.2635	3.40503	1	-2.37885	2.90802	1	-2.14815	2.74008	1
ZMO2047	ZMO1_ZMO2047	hypothetical protein	8.17167	10.6973	8.59979	10.5583	-2.2421	6.03803	1	-2.52566	5.64351	1	-1.95854	5.20291	1
ZMO1633	ZMO1_ZMO1633	hypothetical protein	6.30592	8.31047	5.94471	8.40928	-2.23456	3.83516	1	-2.00455	3.06529	1	-2.46457	3.41242	1
ZMO0521	rplV	ribosomal protein L22	10.4466	12.7267	10.3924	12.5774	-2.23255	3.73495	1	-2.28011	3.18403	1	-2.185	3.11268	1
ZMO0738	thiG	thiazole biosynthesis protein ThiG	7.19555	9.4228	7.08283	9.31617	-2.2303	4.46081	1	-2.22726	3.86333	1	-2.23335	3.868	1
ZMO1431	ZMO1_ZMO1431	DUF1656 domain-containing protein	6.95195	9.16924	6.74173	8.98335	-2.22945	3.4688	1	-2.21729	2.8791	1	-2.24162	2.89714	1
ZMO0347	hfq	RNA chaperone Hfq	9.87387	8.77382	9.46807	8.64531	0.961402	3.71844	0	1.10005	3.35896	1	0.822754	2.87354	0
ZMO0153	yebC	YebC/PmpR family DNA-binding regulatory protein	8.59716	10.6354	8.0956	10.4994	-2.22106	4.81035	1	-2.03829	4.06547	1	-2.40383	4.34894	1
ZMO0352	ZMO1_ZMO0352	hypothetical protein	7.29797	6.93063	7.80579	6.76492	0.704105	2.64298	0	0.367334	1.20168	0	1.04088	2.71522	1
ZMO0520	rplB	ribosomal protein L2	10.0922	12.2858	9.90335	12.1298	-2.21003	3.68965	1	-2.19359	3.09177	1	-2.22648	3.11665	1
ZMO1878	valS	valine--tRNA ligase	7.22994	9.38128	7.00496	9.24744	-2.19691	5.42755	1	-2.15134	4.79156	1	-2.24247	4.86325	1
ZMO0134	ZMO1_ZMO0134	Sel1 domain protein repeat-containing protein	0.508734	3.09053	1.24111	3.02804	-2.18437	1.82918	1	-2.5818	1.57576	1	-1.78693	1.11607	0
ZMO0361	ZMO1_ZMO0361	hypothetical protein	4.4756	5.66941	5.79109	5.40907	-0.405894	2.02678	0	-1.19381	3.20716	1	0.382024	1.44902	0
ZMO0184	ZMO1_ZMO0184	hypothetical protein	14.872	17.0446	14.9096	17.077	-2.17003	4.15321	1	-2.17263	3.56301	1	-2.16742	3.55894	1
ZMO1511	ZMO1_ZMO1511	hypothetical protein	7.26544	9.23757	6.73632	9.10067	-2.16824	4.52345	1	-1.97213	3.76581	1	-2.36435	4.0762	1
ZMO0366	glf	glucose facilitated diffusion protein	10.3234	11.1996	9.70428	10.7571	-0.964482	4.13691	0	-0.876145	3.38219	0	-1.05282	3.6939	1
ZMO0545	trpC	bifunctional N-(5-phosphoribosyl)anthranilate isomerase/indole-3-glycerolphosphate synthase	5.23098	7.53585	5.24842	7.27467	-2.16556	4.42404	1	-2.30487	3.93581	1	-2.02625	3.71572	1
ZMO0809	ZMO1_ZMO0809	DUF167 domain-containing protein	4.76852	6.94765	4.90525	7.04648	-2.16018	5.12862	1	-2.17914	4.54485	1	-2.14123	4.51458	1
ZMO0380	ZMO1_ZMO0380	hypothetical protein	3.77702	4.80287	3.25559	3.75613	-0.76319	3.22427	0	-1.02585	3.13908	1	-0.500535	1.98762	0
ZMO0381	ZMO1_ZMO0381	hypothetical protein	4.00836	5.903	4.11542	4.15739	-0.968298	1.47263	0	-1.89463	1.92996	1	-0.0419629	0.0328446	0
ZMO1508	hisS	histidine--tRNA ligase	6.55125	8.76226	6.56969	8.65263	-2.14698	5.29811	1	-2.21101	4.74945	1	-2.08294	4.64643	1
ZMO1400	ZMO1_ZMO1400	hypothetical protein	5.09424	7.27225	5.15048	7.26361	-2.14557	4.67007	1	-2.17801	4.0992	1	-2.11312	4.04731	1
ZMO0391	ZMO1_ZMO0391	hypothetical protein	0.572618	2.48435	1.94596	2.40582	-1.18579	1.29766	0	-1.91173	1.46471	1	-0.459856	0.309827	0
ZMO0392	ZMO1_ZMO0392	hypothetical protein	3.74166	4.53856	2.47557	3.53132	-0.926321	3.54201	0	-0.796896	2.71174	0	-1.05575	3.17784	1
ZMO0393	ZMO1_ZMO0393	hypothetical protein	2.9632	4.46876	3.3059	3.50135	-0.850506	1.82833	0	-1.50556	2.1658	1	-0.195452	0.266259	0
ZMO0394	ZMO1_ZMO0394	hypothetical protein	4.8058	4.29866	5.20838	4.04924	0.833142	2.68462	0	0.507139	1.42433	0	1.15914	2.658	1
ZMO0401	ZMO1_ZMO0401	diguanylate cyclase/phosphodiesterase	5.54923	4.72528	5.97187	4.84436	0.975729	3.47677	0	0.823948	2.61885	0	1.12751	3.13651	1
ZMO0575	rsmD	RsmD family protein	5.24902	7.6578	5.64175	7.52233	-2.14468	4.14375	1	-2.40878	3.74926	1	-1.88058	3.32925	1
ZMO1687	purA	adenylosuccinate synthase	7.05047	9.30934	7.20625	9.23495	-2.14378	5.06354	1	-2.25887	4.5551	1	-2.0287	4.3699	1
ZMO0895	ZMO1_ZMO0895	hypothetical protein	2.03325	4.20434	2.40948	4.51703	-2.13932	2.65444	1	-2.17109	2.37604	1	-2.10756	2.08717	1
ZMO1976	ZMO1_ZMO1976	hypothetical protein	6.12108	8.20347	6.27564	8.46237	-2.13456	5.71437	1	-2.08239	5.07114	1	-2.18673	5.15574	1
ZMO1471	typA	GTP-binding protein TypA/BipA	8.43847	10.3905	7.97377	10.2827	-2.13048	4.57213	1	-1.95198	3.82646	1	-2.30897	4.11412	1
ZMO0419	plsC	1-acyl-sn-glycerol-3-phosphate acyltransferase PlsC	6.21701	7.0232	5.8935	6.9947	-0.953694	3.29522	0	-0.806192	2.44748	0	-1.1012	2.95611	1
ZMO0530	rpsH	ribosomal protein S8	9.54497	11.8166	9.64626	11.6154	-2.12038	3.68401	1	-2.27163	3.21413	1	-1.96914	2.97543	1
ZMO0699	ZMO1_ZMO0699	hypothetical protein	3.99532	6.03298	3.62661	5.81333	-2.11219	2.87971	1	-2.03766	2.26269	1	-2.18672	2.37393	1
ZMO1502	hisH	imidazole glycerol phosphate synthase subunit HisH	6.08546	8.37336	6.36521	8.29825	-2.11047	4.08582	1	-2.2879	3.63145	1	-1.93304	3.34585	1
ZMO1014	infA	translation initiation factor IF-1	7.17426	9.20198	6.98774	9.16919	-2.10458	3.77942	1	-2.02772	3.13008	1	-2.18144	3.25266	1
ZMO1036	argG	argininosuccinate synthase ArgG	8.73033	10.7906	8.58836	10.7264	-2.09919	6.02245	1	-2.0603	5.38914	1	-2.13808	5.45335	1
ZMO2073	ZMO1_ZMO2073	hypothetical protein	7.70204	10.1656	8.74657	10.4702	-2.09355	3.50878	1	-2.46352	3.19857	1	-1.72358	2.60831	1
ZMO1890	ZMO1_ZMO1890	mitochondrial processing peptidase-like protein	6.11089	8.04559	5.77446	7.99173	-2.07598	4.05112	1	-1.9347	3.34098	1	-2.21727	3.57177	1
ZMO0508	ZMO1_ZMO0508	GCN5-related N-acetyltransferase	5.25035	7.2146	5.12617	7.29068	-2.06438	3.65689	1	-1.96425	2.98931	1	-2.16452	3.1513	1
ZMO0099	ZMO1_ZMO0099	major facilitator superfamily transporter	4.6525	6.67983	4.4074	6.47612	-2.04802	4.20391	1	-2.02733	3.59385	1	-2.06872	3.62822	1
ZMO0867	hpnA	hopanoid-associated sugar epimerase HpnA	7.23736	9.01043	6.77701	9.09818	-2.04712	4.4443	1	-1.77307	3.60428	1	-2.32117	4.06442	1
ZMO0448	ZMO1_ZMO0448	cell wall hydrolase SleB	8.18906	8.01901	6.21683	7.4521	-0.532611	1.26987	0	0.170053	0.240965	0	-1.23528	1.94527	1
ZMO0947	ZMO1_ZMO0947	glycosyl transferase family 2	5.52519	7.48409	5.29003	7.41429	-2.04158	4.38283	1	-1.9589	3.71781	1	-2.12426	3.85615	1
ZMO0769	mnmA	tRNA 2-thiouridine(34) synthase MnmA	5.35788	7.44426	5.28069	7.26365	-2.03467	3.80048	1	-2.08638	3.25529	1	-1.98296	3.16993	1
ZMO0458	lolD	lipoprotein-releasing system ATP-binding protein LolD	6.60285	5.90636	7.06845	6.02245	0.871245	4.02716	0	0.696487	3.06015	0	1.046	3.74709	1
ZMO2005	ZMO1_ZMO2005	ATP synthase FoF1 assembly protein I	9.79689	11.7331	9.50813	11.6338	-2.03092	7.29051	1	-1.93616	6.60577	1	-2.12568	6.76789	1
ZMO0328	efp	translation elongation factor P	8.4937	10.4603	8.21587	10.3015	-2.02608	4.60855	1	-1.96657	3.96125	1	-2.08559	4.06196	1
ZMO0150	ZMO1_ZMO0150	GCN5-related N-acetyltransferase	3.89825	5.84245	3.7407	5.82146	-2.01248	3.9603	1	-1.94421	3.31227	1	-2.08076	3.42688	1
ZMO1451	ZMO1_ZMO1451	purine nucleoside permease	5.61485	7.73298	5.88454	7.78526	-2.00942	4.03895	1	-2.11813	3.53738	1	-1.90072	3.35408	1
ZMO1912	ychF	redox-regulated ATPase YchF	7.10333	9.09355	7.02731	9.05189	-2.0074	4.72079	1	-1.99022	4.10911	1	-2.02457	4.13849	1
ZMO0222	ZMO1_ZMO0222	DUF1330 domain-containing protein	5.3735	7.01354	4.63935	7.00933	-2.00501	2.44032	1	-1.64004	1.61761	1	-2.36997	2.15851	1
ZMO0479	ZMO1_ZMO0479	peptidoglycan-binding LysM	7.08043	6.51363	8.55253	7.50877	0.805277	2.39476	0	0.5668	1.3797	0	1.04375	2.25729	1
ZMO0517	rplC	ribosomal protein L3	10.0055	11.9934	9.84608	11.868	-2.00492	3.57914	1	-1.98793	2.98183	1	-2.0219	3.01	1
ZMO0756	ZMO1_ZMO0756	TPR repeat-containing protein	5.96628	8.19315	6.25798	8.0235	-1.99619	5.34999	1	-2.22687	4.93941	1	-1.76552	4.53849	1
ZMO1889	ZMO1_ZMO1889	SAM-dependent methyltransferase-like protein	5.24468	7.17344	5.13444	7.17742	-1.98587	3.84945	1	-1.92876	3.21225	1	-2.04297	3.30902	1
ZMO0955	ZMO1_ZMO0955	transposase DDE domain containing protein	3.54921	5.42198	3.31878	5.41238	-1.98319	4.48707	1	-1.87277	3.79382	1	-2.0936	3.98447	1
ZMO0487	ZMO1_ZMO0487	HpcH/HpaI aldolase	8.11629	7.30007	8.18094	7.17284	0.912158	2.68636	0	0.816218	1.96693	0	1.0081	2.29117	1
ZMO1769	ZMO1_ZMO1769	hypothetical protein	6.83161	8.48693	6.31869	8.6287	-1.98266	2.54546	1	-1.65532	1.73841	1	-2.31001	2.23782	1
ZMO0491	pepP	Xaa-Pro aminopeptidase PepP	8.06651	7.28787	8.42033	7.21045	0.99426	3.51782	0	0.778639	2.53613	0	1.20988	3.26389	1
ZMO0697	sugE	QacE family quaternary ammonium compound efflux SMR transporter	3.18905	5.38739	3.93183	5.69767	-1.98209	3.07674	1	-2.19834	2.67556	1	-1.76584	2.32399	1
ZMO0322	ribF	riboflavin biosynthesis protein RibF	5.97129	7.71178	5.49068	7.71263	-1.98122	3.14586	1	-1.74049	2.36718	1	-2.22195	2.76133	1
ZMO0527	rplX	ribosomal protein L24	10.5481	12.4695	10.2575	12.2933	-1.97859	3.63949	1	-1.92141	3.00622	1	-2.03577	3.10263	1
ZMO0538	adk	adenylate kinase	8.21266	10.0457	7.83343	9.93528	-1.96747	4.38209	1	-1.83309	3.66698	1	-2.10185	3.90051	1
ZMO1713	rpsU	ribosomal protein S21	8.55595	10.6538	8.84416	10.6729	-1.96327	3.25044	1	-2.09783	2.78421	1	-1.82871	2.56057	1
ZMO1100	ZMO1_ZMO1100	nucleotidyl transferase	7.73623	9.69676	7.67167	9.63387	-1.96137	5.56528	1	-1.96053	4.96443	1	-1.9622	4.9659	1
ZMO0149	trmB	tRNA (guanine-N(7)-)-methyltransferase	6.64627	8.76163	6.84351	8.60748	-1.93967	5.95949	1	-2.11537	5.50891	1	-1.76397	5.19425	1
ZMO1763	ZMO1_ZMO1763	hypothetical protein	7.65094	9.49782	7.50156	9.53038	-1.93784	6.47406	1	-1.84688	5.7893	1	-2.02881	5.95225	1
ZMO0299	purD	phosphoribosylamine--glycine ligase	6.58245	8.47533	6.3285	8.30868	-1.93653	4.51383	1	-1.89288	3.87928	1	-1.98018	3.95643	1
ZMO2021	ZMO1_ZMO2021	DUF2474 domain-containing protein	7.52457	9.68646	8.40969	10.1141	-1.93317	4.99583	1	-2.16188	4.59026	1	-1.70446	4.18091	1
ZMO1077	rimM	16S rRNA processing protein RimM	8.53724	10.5799	8.52185	10.3374	-1.92908	6.6749	1	-2.04262	6.17262	1	-1.81554	5.96815	1
ZMO0512	lpd	dihydrolipoamide dehydrogenase	7.53748	8.57972	8.41796	8.89016	-0.757224	4.39454	0	-1.04224	4.34787	1	-0.472206	3.00254	0
ZMO1154	pyrH	uridylate kinase	8.25202	10.1934	8.16073	10.0467	-1.91369	4.35625	1	-1.94137	3.78649	1	-1.88601	3.73713	1
ZMO0276	ZMO1_ZMO0276	OstA family protein	5.96679	7.92505	5.96497	7.82917	-1.91124	4.56796	1	-1.95826	4.01367	1	-1.86421	3.92936	1
ZMO0355	mreB	MreB/Mrl family cell shape determining protein	7.52133	9.35583	7.19456	9.18162	-1.91078	5.19371	1	-1.8345	4.52437	1	-1.98706	4.66218	1
ZMO0526	rplN	ribosomal protein L14	10.3467	12.3169	10.3529	12.2029	-1.91013	3.95071	1	-1.97023	3.41338	1	-1.85002	3.30711	1
ZMO0502	ZMO1_ZMO0502	hypothetical protein	5.04819	6.88943	4.93575	6.90959	-1.90754	5.08311	1	-1.84124	4.42348	1	-1.97384	4.54335	1
ZMO1516	rpmI	ribosomal protein L35	12.5193	14.3808	12.4179	14.3313	-1.88747	4.12795	1	-1.86148	3.51248	1	-1.91346	3.55921	1
ZMO1436	ZMO1_ZMO1436	hypothetical protein	7.80615	9.55726	7.50256	9.51682	-1.88268	4.52983	1	-1.75111	3.81029	1	-2.01425	4.0499	1
ZMO0525	rpsQ	ribosomal protein S17	11.0438	12.9944	11.164	12.9779	-1.88225	4.23894	1	-1.95056	3.70649	1	-1.81394	3.58293	1
ZMO0662	purB	adenylosuccinate lyase	7.93172	9.76028	7.69313	9.62332	-1.87938	5.71764	1	-1.82856	5.06978	1	-1.93019	5.16339	1
ZMO1627	engB	GTP-binding protein HSR1-related protein	6.40672	8.41446	6.56923	8.31216	-1.87534	3.40945	1	-2.00775	2.94302	1	-1.74293	2.71015	1
ZMO1652	ZMO1_ZMO1652	2-nitropropane dioxygenase NPD	7.78849	9.64381	7.67577	9.566	-1.87277	4.34546	1	-1.85531	3.73532	1	-1.89023	3.76712	1
ZMO1446	glyQ	glycine--tRNA ligase subunit alpha	6.42941	8.53839	6.78431	8.42031	-1.87249	5.32886	1	-2.10899	4.93488	1	-1.636	4.49638	1
ZMO1320	ZMO1_ZMO1320	16S rRNA C967 or C1407 C5-methylase RsmB/RsmF family	4.72844	6.83708	5.11726	6.75338	-1.87238	5.50133	1	-2.10864	5.10691	1	-1.63612	4.66834	1
ZMO0820	purL	phosphoribosylformylglycinamidine synthase subunit PurL	7.17046	8.98599	6.8867	8.798	-1.86341	5.11589	1	-1.81553	4.47223	1	-1.91129	4.56085	1
ZMO0211	rplU	ribosomal protein L21	11.2016	12.9915	10.8821	12.7737	-1.8407	4.90919	1	-1.78987	4.2631	1	-1.89153	4.35815	1
ZMO1749	mlaA	lipoprotein MlaA	6.37744	8.31277	6.51083	8.25202	-1.83826	4.28748	1	-1.93533	3.7816	1	-1.74119	3.60152	1
ZMO0273	metK	S-adenosylmethionine synthase	7.92266	9.86198	7.87986	9.61352	-1.83649	5.19362	1	-1.93932	4.68857	1	-1.73366	4.49517	1
ZMO0529	rpsN	ribosomal protein S14	10.0971	12.0483	10.2128	11.9242	-1.83131	3.93912	1	-1.95123	3.45682	1	-1.71139	3.23556	1
ZMO1200	rpiB	ribose 5-phosphate isomerase B	7.03186	9.07786	7.5591	9.16518	-1.82604	4.74939	1	-2.046	4.34786	1	-1.60608	3.93222	1
ZMO0724	nusG	transcription termination/antitermination factor NusG	7.54659	9.21203	7.22758	9.18084	-1.80935	4.35943	1	-1.66544	3.62394	1	-1.95326	3.89589	1
ZMO1251	ZMO1_ZMO1251	hypothetical protein	7.23709	8.99361	7.21168	9.0644	-1.80462	4.81224	1	-1.75652	4.16839	1	-1.85272	4.26003	1
ZMO0704	ZMO1_ZMO0704	AMP-dependent synthetase and ligase	7.5563	9.20956	7.20392	9.15534	-1.80234	4.14509	1	-1.65326	3.40668	1	-1.95142	3.6881	1
ZMO1458	ZMO1_ZMO1458	hypothetical protein	6.34306	8.24899	5.7973	7.49061	-1.79962	5.76053	1	-1.90593	5.2594	1	-1.69331	5.05465	1
ZMO1141	ilvC	ketol-acid reductoisomerase	9.65058	11.6604	9.94074	11.5297	-1.79939	6.48526	1	-2.00984	6.07575	1	-1.58894	5.66819	1
ZMO0555	ZMO1_ZMO0555	DUF448 domain-containing protein	7.77588	9.50331	7.6322	9.48875	-1.79199	4.56379	1	-1.72743	3.90507	1	-1.85654	4.02852	1
ZMO1500	hisF	imidazole glycerol phosphate synthase cyclase subunit	5.95126	7.80235	5.97445	7.65644	-1.76654	3.74317	1	-1.85109	3.23522	1	-1.68199	3.07478	1
ZMO1891	thrC	threonine synthase	8.09975	9.84083	7.86195	9.64608	-1.76261	5.00092	1	-1.74108	4.38142	1	-1.78413	4.42349	1
ZMO0531	rplF	ribosomal protein L6 signature 1	10.9757	12.7467	10.941	12.6819	-1.75597	4.90605	1	-1.77106	4.32287	1	-1.74088	4.29329	1
ZMO0551	truB	tRNA pseudouridine synthase B TruB	10.2414	12.0533	10.3794	12.0732	-1.75288	2.63851	1	-1.81189	2.14139	1	-1.69386	2.03847	1
ZMO0913	ilvE	branched-chain amino acid aminotransferase	7.61553	9.69787	8.65257	10.0681	-1.74891	5.69481	1	-2.08233	5.39657	1	-1.41548	4.72874	1
ZMO0811	fmt	methionyl-tRNA formyltransferase	4.70931	6.43153	4.59474	6.35683	-1.74216	3.87389	1	-1.72222	3.26598	1	-1.76209	3.30451	1
ZMO0585	trpB	tryptophan synthase beta subunit	7.42389	9.10618	7.20797	9.00642	-1.74036	4.47027	1	-1.68228	3.81704	1	-1.79844	3.93121	1
ZMO0265	ZMO1_ZMO0265	hypothetical protein	4.53558	6.60912	5.25204	6.65731	-1.7394	4.88974	1	-2.07354	4.59465	1	-1.40526	3.92581	1
ZMO0803	ZMO1_ZMO0803	sporulation domain protein	4.31018	6.30405	4.76817	6.23576	-1.73073	4.42459	1	-1.99387	4.07206	1	-1.46759	3.54882	1
ZMO2011	ZMO1_ZMO2011	entericidin A/B family protein	6.32753	8.21116	6.07347	7.63429	-1.72223	3.07998	1	-1.88364	2.65598	1	-1.56083	2.3541	1
ZMO1117	gltB	glutamate synthase large subunit	6.30375	8.28202	6.62172	8.08371	-1.72013	5.82055	1	-1.97828	5.46213	1	-1.46198	4.93857	1
ZMO0558	ZMO1_ZMO0558	glucose sorbosone dehydrogenase	5.55963	7.31638	5.6275	7.30399	-1.71663	4.01271	1	-1.75675	3.4613	1	-1.6765	3.38221	1
ZMO0571	ZMO1_ZMO0571	MetI-like ABC transporter transmembrane protein	7.75756	8.58321	7.29649	8.34847	-0.938814	3.48191	0	-0.825649	2.68989	0	-1.05198	3.09013	1
ZMO1203	trmH	TrmH family RNA methyltransferase	5.32138	7.08975	5.43645	7.09133	-1.71163	4.26066	1	-1.76838	3.72286	1	-1.65488	3.60993	1
ZMO0863	dcd	deoxycytidine triphosphate deaminase	6.16025	7.85012	6.06444	7.79459	-1.71002	4.54129	1	-1.68988	3.92525	1	-1.73016	3.96559	1
ZMO0454	fhs	formate--tetrahydrofolate ligase	7.28569	9.24024	7.68608	9.14356	-1.70601	5.34868	1	-1.95455	4.98419	1	-1.45748	4.47744	1
ZMO0578	ZMO1_ZMO0578	sodium:dicarboxylate symporter	7.07429	8.32018	7.69526	8.23266	-0.891641	3.21917	0	-1.24589	3.19897	1	-0.537396	1.85769	0
ZMO0264	ZMO1_ZMO0264	hypothetical protein	5.33629	6.98753	5.30368	7.05778	-1.70267	4.4395	1	-1.65124	3.79214	1	-1.7541	3.8954	1
ZMO1536	ZMO1_ZMO1536	ATPase involved in DNA repair	5.27841	6.95132	5.57152	7.28047	-1.69092	3.11733	1	-1.6729	2.5298	1	-1.70894	2.56417	1
ZMO1643	tyrS	tyrosine--tRNA ligase	6.37344	8.07516	6.33551	8.01203	-1.68912	3.86209	1	-1.70172	3.28623	1	-1.67652	3.26112	1
ZMO0715	aspS	aspartate--tRNA(Asp/Asn) ligase	7.1244	8.9514	7.32322	8.87276	-1.68827	4.52992	1	-1.82701	4.06958	1	-1.54954	3.78767	1
ZMO0894	ZMO1_ZMO0894	NERD (the nuclease-related domain) domain-containing protein	5.27752	6.99432	5.35811	7.01146	-1.68508	2.96243	1	-1.7168	2.42788	1	-1.65335	2.36801	1
ZMO0588	ZMO1_ZMO0588	hypothetical protein	9.623	8.30589	9.03263	8.38146	0.984138	4.19734	0	1.31711	4.10264	1	0.651167	2.91066	0
ZMO1209	kup	potassium transporter Kup	6.90928	8.82934	7.36568	8.8123	-1.68335	4.88691	1	-1.92007	4.5157	1	-1.44662	4.02881	1
ZMO1070	ftsY	signal recognition particle-docking protein FtsY	5.4493	7.30726	5.66359	7.17179	-1.68308	3.79534	1	-1.85796	3.37451	1	-1.50821	3.02462	1
ZMO2012	ZMO1_ZMO2012	acyl carrier protein	6.12728	7.79212	5.88628	7.57877	-1.67867	2.82369	1	-1.66484	2.25281	1	-1.69249	2.2786	1
ZMO0602	motB1	flagellar motor protein MotB	8.2437	7.17804	8.31967	7.6855	0.849916	4.22746	0	1.06566	4.02084	1	0.634173	3.13991	0
ZMO0532	rplR	ribosomal protein L18	9.89462	11.5302	9.60361	11.3041	-1.66803	3.38244	1	-1.6356	2.77173	1	-1.70046	2.83567	1
ZMO0550	rpsO	ribosomal protein S15	10.2565	12.0248	10.4032	11.9576	-1.66134	3.11115	1	-1.76829	2.64208	1	-1.5544	2.43438	1
ZMO1796	aroA	3-phosphoshikimate 1-carboxyvinyltransferase	6.87622	8.3134	6.2977	8.17274	-1.65611	4.95829	1	-1.43718	4.11638	1	-1.87504	4.57411	1
ZMO1306	ZMO1_ZMO1306	hemolysin A	4.29696	5.82908	3.9905	5.75856	-1.65009	4.57234	1	-1.53212	3.84944	1	-1.76806	4.09476	1
ZMO1444	glyS	glycine--tRNA ligase subunit beta	6.96805	8.71352	6.99862	8.54948	-1.64816	5.68466	1	-1.74547	5.18358	1	-1.55085	4.97902	1
ZMO1634	ZMO1_ZMO1634	Smr domain-containing protein	5.29655	7.10177	5.44612	6.93699	-1.64804	3.44127	1	-1.80522	3.01225	1	-1.49087	2.69677	1
ZMO0221	ZMO1_ZMO0221	CarD family transcriptional regulator	8.80012	10.2461	8.21042	10.0551	-1.64532	4.70603	1	-1.44594	3.88785	1	-1.8447	4.30576	1
ZMO1465	ZMO1_ZMO1465	putative amino acid permease	4.67186	6.62642	5.05149	6.37938	-1.64122	3.37798	1	-1.95456	3.08927	1	-1.32789	2.45585	1
ZMO1107	ZMO1_ZMO1107	transcriptional regulator AsnC family	9.99314	11.8136	10.2836	11.7443	-1.64058	3.98736	1	-1.82049	3.57349	1	-1.46067	3.20154	1
ZMO0509	ZMO1_ZMO0509	hypothetical protein	6.65481	8.31757	6.67975	8.29545	-1.63923	4.30955	1	-1.66276	3.74001	1	-1.6157	3.69108	1
ZMO0617	motB2	flagellar motor protein MotB	3.58893	5.3026	3.71926	5.28255	-1.63848	2.76002	1	-1.71367	2.27533	1	-1.56329	2.13268	1
ZMO0616	motA2	flagellar motor protein MotA	5.72895	6.40168	5.42401	6.42793	-0.838325	4.68677	0	-0.672728	3.71361	0	-1.00392	4.39997	1
ZMO2002	ZMO1_ZMO2002	ribosomal protein S12	12.0867	13.6131	11.873	13.613	-1.63321	3.92446	1	-1.52644	3.22136	1	-1.73998	3.44215	1
ZMO0975	ZMO1_ZMO0975	conserved hypothetical membrane spanning protein	3.394	5.01507	3.55947	5.20278	-1.63219	2.66806	1	-1.62107	2.10791	1	-1.64331	2.12883	1
ZMO1316	ZMO1_ZMO1316	polysaccharide biosynthesis protein	4.49339	6.25421	4.59593	6.09419	-1.62954	4.10674	1	-1.76081	3.64668	1	-1.49826	3.3729	1
ZMO1798	rpsA	ribosomal protein S1	10.9268	12.5142	10.8135	12.4819	-1.62792	5.10709	1	-1.58743	4.46491	1	-1.66841	4.55069	1
ZMO1355	ZMO1_ZMO1355	ABC transporter related protein	5.84705	7.5722	6.04047	7.55754	-1.62111	4.99587	1	-1.72515	4.50473	1	-1.51707	4.28338	1
ZMO1195	plsY	glycerol-3-phosphate acyltransferase PlsY	6.59318	7.83613	5.92585	7.91519	-1.61615	5.90505	1	-1.24296	4.85002	1	-1.98934	5.66432	1
ZMO1002	glmM	phosphoglucosamine mutase	6.74	8.36775	6.67712	8.28151	-1.61607	4.69876	1	-1.62776	4.11433	1	-1.60439	4.08951	1
ZMO0853	ZMO1_ZMO0853	peptidyl-prolyl cis-trans isomerase cyclophilin type	6.21405	7.74026	6.10786	7.80844	-1.61339	4.48706	1	-1.5262	3.79677	1	-1.70058	3.9818	1
ZMO0647	fliP	flagellar biosynthesis protein FliP	7.46482	6.34595	7.09085	6.29608	0.956823	4.01763	0	1.11888	3.6927	1	0.794769	3.11485	0
ZMO1626	yidC	YidC translocase/secretase	7.35913	9.04518	7.40878	8.94949	-1.61338	5.69916	1	-1.68606	5.17502	1	-1.54071	5.01902	1
ZMO0148	ZMO1_ZMO0148	hypothetical protein	7.71974	9.34106	7.54163	9.14317	-1.61142	4.58968	1	-1.62131	4.00407	1	-1.60154	3.98304	1
ZMO1548	shc2	squalene-hopene cyclase	5.66425	7.35044	5.78893	7.32023	-1.60875	4.54982	1	-1.68619	4.03457	1	-1.5313	3.86959	1
ZMO1153	frr	ribosome recycling factor	8.41154	10.2904	8.8244	10.1609	-1.60766	4.65394	1	-1.87885	4.32525	1	-1.33647	3.74141	1
ZMO0666	ZMO1_ZMO0666	hypothetical protein	9.1352	8.11866	8.76358	7.95827	0.910927	2.53024	0	1.01654	2.15627	1	0.805316	1.80713	0
ZMO1509	prfA	peptide chain release factor 1	7.09143	8.73885	7.09568	8.65532	-1.60353	5.38496	1	-1.64741	4.83195	1	-1.55964	4.73736	1
ZMO0528	rplE	ribosomal protein L5	10.4672	12.1132	10.4317	11.9652	-1.58976	3.69178	1	-1.64599	3.16451	1	-1.53353	3.04623	1
ZMO0669	atpG2	ATP synthase F0F1 B/B' subunit	9.72789	10.6606	9.22889	10.2525	-0.978124	2.99073	0	-0.932664	2.34974	0	-1.02358	2.49798	1
ZMO0576	ZMO1_ZMO0576	pseudouridine synthase	5.99525	7.56732	5.87413	7.47536	-1.58665	4.55521	1	-1.57207	3.94355	1	-1.60123	3.97501	1
ZMO0776	pmtA	phospholipid N-methyltransferase PmtA	7.18641	8.62181	6.89457	8.62061	-1.58072	4.02941	1	-1.43539	3.2759	1	-1.72604	3.58782	1
ZMO0342	aspB	aspartate aminotransferase	7.93227	9.69771	8.26413	9.63898	-1.57015	5.37439	1	-1.76544	4.9774	1	-1.37485	4.54549	1
ZMO0543	acnA	aconitate hydratase	6.21434	8.04433	6.70925	8.012	-1.56638	4.59869	1	-1.83	4.2696	1	-1.30276	3.68762	1
ZMO1857	ZMO1_ZMO1857	LysR family transcriptional regulator	4.43022	6.11038	4.54332	5.98474	-1.56079	3.96072	1	-1.68016	3.49559	1	-1.44142	3.23687	1
ZMO0238	atpH	ATP synthase F1 delta subunit	10.324	11.6879	9.66578	11.4134	-1.55578	2.91587	1	-1.36392	2.148	1	-1.74763	2.53937	1
ZMO1514	pheS	phenylalanine--tRNA ligase subunit alpha	7.19182	8.73548	7.09494	8.65823	-1.55347	5.09614	1	-1.54366	4.48649	1	-1.56329	4.50827	1
ZMO1904	ZMO1_ZMO1904	tRNA(adenosine(37)-N6)-threonylcarbamoyltransferase complex transferase subunit TsaD	6.22378	7.51451	5.66411	7.47883	-1.55273	4.48225	1	-1.29073	3.57189	1	-1.81472	4.15419	1
ZMO0175	ZMO1_ZMO0175	hypothetical protein	6.38756	7.80136	5.83599	7.52488	-1.55135	3.54762	1	-1.4138	2.81169	1	-1.68889	3.10664	1
ZMO0135	ZMO1_ZMO0135	Sel1 domain protein repeat-containing protein	3.3837	4.72077	3.13633	4.8883	-1.54452	3.87204	1	-1.33706	3.04188	1	-1.75197	3.49645	1
ZMO0692	gyrA	DNA gyrase A subunit	8.32468	9.23283	8.19515	9.214	-0.963497	3.27652	0	-0.908143	2.6048	0	-1.01885	2.79254	1
ZMO0765	thrS	threonyl-tRNA synthetase	7.89645	9.33868	7.6996	9.33951	-1.54107	4.73226	1	-1.44223	4.02155	1	-1.63991	4.24208	1
ZMO0523	rplP	ribosomal protein L16	10.1016	11.778	10.2536	11.6559	-1.53936	3.11188	1	-1.67638	2.68005	1	-1.40234	2.39259	1
ZMO1022	nifS1	cysteine desulfurase NifS/SufS	5.53336	6.99806	5.35081	6.95329	-1.53359	5.91436	1	-1.4647	5.23401	1	-1.60248	5.38972	1
ZMO0593	aroB	3-dehydroquinate synthase	7.29116	8.82964	7.17854	8.70681	-1.53338	5.36248	1	-1.53848	4.76862	1	-1.52828	4.75712	1
ZMO0875	ispH	4-hydroxy-3-methylbut-2-enyl diphosphate reductase	8.68436	9.94592	8.26636	10.0454	-1.52029	3.0728	1	-1.26157	2.2091	1	-1.77902	2.75933	1
ZMO0232	ZMO1_ZMO0232	SpoU type tRNA/rRNA methyltransferase	7.42458	8.86142	7.31285	8.9163	-1.52015	3.6889	1	-1.43684	3.00954	1	-1.60346	3.19286	1
ZMO0705	ZMO1_ZMO0705	putative regulatory protein RecX	6.25833	7.00115	5.7091	6.77936	-0.90654	3.80702	0	-0.742823	2.88754	0	-1.07026	3.49974	1
ZMO1151	cdsA	phosphatidate cytidylyltransferase	6.49136	7.95033	6.38216	7.95815	-1.51748	3.76084	1	-1.45897	3.10832	1	-1.57599	3.23765	1
ZMO0586	trpF	phosphoribosylanthranilate isomerase	7.44769	9.02393	7.381	8.83889	-1.51706	5.49657	1	-1.57624	4.96278	1	-1.45789	4.82785	1
ZMO2068	ZMO1_ZMO2068	hypothetical protein	4.27009	6.29183	5.05396	6.06288	-1.51533	3.11447	1	-2.02174	3.0173	1	-1.00892	1.91236	1
ZMO0514	rpsG	ribosomal protein S7	9.83646	11.2543	9.56111	11.1724	-1.51454	3.29872	1	-1.41779	2.61508	1	-1.61129	2.8242	1
ZMO1601	rnhA	ribonuclease H	5.28743	6.45691	4.51851	6.37743	-1.5142	2.86266	1	-1.16948	1.90774	1	-1.85893	2.63099	1
ZMO0720	dapA1	dihydrodipicolinate synthase	7.5823	8.71704	8.153	8.55131	-0.766526	3.48751	0	-1.13474	3.56507	1	-0.39831	1.87341	0
ZMO0721	smpB	SsrA-binding protein	8.91965	10.0245	9.33868	9.8868	-0.826493	2.81173	0	-1.10486	2.71942	1	-0.54812	1.64419	0
ZMO0483	hom	homoserine dehydrogenase	7.27973	8.83787	7.33196	8.79247	-1.50932	4.82952	1	-1.55814	4.28674	1	-1.4605	4.17549	1
ZMO0708	purN	phosphoribosylglycinamide formyltransferase	7.25851	8.76337	7.10256	8.60036	-1.50133	3.9972	1	-1.50486	3.41085	1	-1.4978	3.4029	1
ZMO0291	lgt	prolipoprotein diacylglyceryl transferase	5.64244	7.1822	5.6048	7.06315	-1.49906	4.71604	1	-1.53976	4.16515	1	-1.45835	4.0719	1
ZMO1201	glyA	glycine hydroxymethyltransferase	7.45497	9.07802	7.70716	9.07759	-1.49675	5.36991	1	-1.62305	4.91029	1	-1.37044	4.61807	1
ZMO1076	rpsP	ribosomal protein S16	9.52976	11.0933	9.44926	10.8709	-1.49258	5.68961	1	-1.5635	5.16958	1	-1.42165	5.00501	1
ZMO0695	ZMO1_ZMO0695	hypothetical protein	3.96485	5.49874	4.28189	5.71223	-1.48212	4.38092	1	-1.53389	3.84509	1	-1.43034	3.72577	1
ZMO0733	ZMO1_ZMO0733	GCN5-related N-acetyltransferase	2.90223	4.03049	3.25868	4.02166	-0.945625	3.30223	0	-1.12827	3.01751	1	-0.762983	2.37993	0
ZMO1600	thrB	homoserine kinase	6.46986	7.98768	6.48768	7.92267	-1.4764	4.954	1	-1.51782	4.40351	1	-1.43498	4.30689	1
ZMO0743	prfC	peptide chain release factor 3	5.70217	7.30046	5.96797	7.31018	-1.47025	4.0158	1	-1.59829	3.56677	1	-1.34222	3.27151	1
ZMO1649	gnl	gluconolactonase	8.26416	9.58003	7.94583	9.56633	-1.46818	3.75425	1	-1.31586	2.98486	1	-1.6205	3.33364	1
ZMO1784	ZMO1_ZMO1784	hypothetical protein	6.32332	7.67929	6.17545	7.73746	-1.45899	3.90285	1	-1.35598	3.19074	1	-1.56201	3.42907	1
ZMO0566	ZMO1_ZMO0566	major facilitator superfamily transporter	3.47508	5.4481	3.65841	4.60311	-1.45886	4.88414	1	-1.97301	4.80695	1	-0.944707	3.54314	0
ZMO0833	murB	UDP-N-acetylenolpyruvoylglucosamine reductase	6.6716	8.09507	6.69686	8.18212	-1.45437	4.29885	1	-1.42347	3.66854	1	-1.48526	3.74095	1
ZMO0752	ZMO1_ZMO0752	histidine phosphotransferase	6.34432	8.01829	6.79263	8.01734	-1.44934	5.07859	1	-1.67397	4.72854	1	-1.22471	4.1901	1
ZMO1287	ZMO1_ZMO1287	putative UDP-glucose-glycogen glucosyltransferase	6.92343	8.52789	7.36572	8.65702	-1.44788	4.31857	1	-1.60445	3.90002	1	-1.2913	3.52998	1
ZMO0464	secG	preprotein translocase SecG subunit	8.15069	9.2033	7.25082	9.09212	-1.44695	4.34138	1	-1.05261	3.2084	1	-1.8413	4.15987	1
ZMO1608	eno	enolase	12.6335	13.9686	12.3979	13.9241	-1.43063	4.46129	1	-1.33505	3.74805	1	-1.52621	3.97682	1
ZMO0471	ZMO1_ZMO0471	LysR family transcriptional regulator	5.47061	6.72415	5.12552	6.73009	-1.42906	5.3015	1	-1.25354	4.47601	1	-1.60457	4.90223	1
ZMO0236	ZMO1_ZMO0236	Mrp family Chromosome partitioning ATPase	5.87312	7.28486	5.78302	7.22841	-1.42857	2.48477	1	-1.41174	1.92913	1	-1.44539	1.96427	1
ZMO1981	gidA	glucose inhibited division protein A GidA	6.33096	7.67398	6.20647	7.71183	-1.42419	5.73227	1	-1.34302	5.03027	1	-1.50536	5.22776	1
ZMO0270	ZMO1_ZMO0270	hypothetical protein	6.44429	7.84339	6.39665	7.84479	-1.42362	5.3264	1	-1.3991	4.69691	1	-1.44814	4.75639	1
ZMO1532	purQ	phosphoribosylformylglycinamidine synthase subunit PurQ	7.72386	9.07332	7.48968	8.97844	-1.41911	5.08884	1	-1.34946	4.40343	1	-1.48876	4.57277	1
ZMO0125	ZMO1_ZMO0125	YbaK/EbsC-like prolyl-tRNA editing protein	6.63628	8.13406	6.64137	7.97859	-1.41749	3.98018	1	-1.49777	3.48331	1	-1.33722	3.29174	1
ZMO1653	lysC	aspartate kinase	8.36782	10.0481	8.7376	9.88621	-1.41447	4.81492	1	-1.68032	4.51398	1	-1.14861	3.86053	1
ZMO0767	ZMO1_ZMO0767	hypothetical protein	7.82373	7.7776	6.67014	7.73426	-0.508998	1.46223	0	0.0461245	0.07065	0	-1.06412	2.01736	1
ZMO1152	uppS	undecaprenyl pyrophosphate synthase UppS	6.75815	8.32477	7.02202	8.25898	-1.40179	4.75908	1	-1.56662	4.35309	1	-1.23696	3.9474	1
ZMO0155	ruvA	Holliday junction DNA helicase RuvA	3.43799	5.02171	3.91468	5.10799	-1.38852	2.21521	1	-1.58372	1.88893	1	-1.19331	1.49107	1
ZMO2014	ZMO1_ZMO2014	hypothetical protein	7.36382	8.79286	7.60402	8.93835	-1.38168	3.64466	1	-1.42903	3.11641	1	-1.33433	3.00206	1
ZMO1660	ZMO1_ZMO1660	hypothetical protein	8.04492	9.29747	7.82632	9.33125	-1.37874	3.63788	1	-1.25255	2.8941	1	-1.50493	3.19999	1
ZMO1607	ZMO1_ZMO1607	septum formation initiator	7.24384	8.7512	7.41911	8.65857	-1.37341	5.557	1	-1.50736	5.1179	1	-1.23946	4.77953	1
ZMO0785	ZMO1_ZMO0785	Holliday junction resolvase YqgF	5.87124	6.92952	6.02625	6.8948	-0.963416	2.2195	0	-1.05828	1.83777	1	-0.868556	1.55906	0
ZMO0789	ZMO1_ZMO0789	TonB-dependent receptor	5.09006	4.25015	5.28378	4.20173	0.960979	3.05797	0	0.839909	2.27623	0	1.08205	2.68185	1
ZMO0791	pyrB	aspartate carbamoyltransferase	6.93775	7.68555	6.48717	7.67357	-0.967103	2.04686	0	-0.747801	1.21994	0	-1.1864	1.83512	1
ZMO1056	cca	polynucleotide adenylyltransferase	5.79204	7.29517	5.93824	7.16935	-1.36713	5.04555	1	-1.50314	4.61057	1	-1.23112	4.26663	1
ZMO0537	secY	preprotein translocase SecY subunit	8.69005	9.86703	8.19138	9.74584	-1.36572	3.76439	1	-1.17698	2.92969	1	-1.55446	3.39556	1
ZMO0758	dhbB	isochorismatase hydrolase	6.26706	7.73582	6.16523	7.42661	-1.36507	3.83995	1	-1.46876	3.37532	1	-1.26137	3.11944	1
ZMO0294	ZMO1_ZMO0294	ribosomal protein L28	12.2086	13.5291	11.8889	13.2867	-1.35915	3.14308	1	-1.32049	2.52538	1	-1.3978	2.61732	1
ZMO0243	ZMO1_ZMO0243	hypothetical protein	5.45002	6.77963	5.44979	6.83712	-1.35847	4.27894	1	-1.32961	3.64882	1	-1.38734	3.72121	1
ZMO1071	ZMO1_ZMO1071	MiaB-like tRNA modifying enzyme	5.75991	7.26803	5.9948	7.1971	-1.35521	4.55225	1	-1.50813	4.13975	1	-1.2023	3.75179	1
ZMO0557	ZMO1_ZMO0557	DUF150/RimP N-terminal domain-containing protein	8.60419	9.87342	8.38073	9.81675	-1.35262	3.72471	1	-1.26923	3.0324	1	-1.43602	3.23901	1
ZMO0845	alaS	alanine--tRNA ligase	7.84645	9.17264	7.67369	9.05177	-1.35214	4.38386	1	-1.32619	3.75628	1	-1.37809	3.82181	1
ZMO1411	fur	ferric uptake regulator Fur family	8.90622	10.1903	8.89777	10.3177	-1.35201	4.19521	1	-1.28407	3.51497	1	-1.41995	3.68594	1
ZMO0812	recR	recombination protein RecR	7.01557	7.55632	6.28341	7.33294	-0.795139	2.15422	0	-0.540748	1.15201	0	-1.04953	2.04862	1
ZMO0814	rmuC	DNA recombination protein RmuC	5.7677	6.79356	6.16552	6.73624	-0.798286	3.64371	0	-1.02586	3.48111	1	-0.570715	2.50874	0
ZMO0132	ZMO1_ZMO0132	Sel1 domain protein repeat-containing protein	3.42305	4.90925	3.91503	5.12246	-1.34682	1.96523	1	-1.4862	1.6079	1	-1.20743	1.33433	1
ZMO0410	hslO	Hsp33-like chaperonin hslO	5.62452	7.11997	5.81352	7.0024	-1.34217	3.82378	1	-1.49545	3.41835	1	-1.18888	3.0331	1
ZMO0671	atpF	ATP synthase F0F1 B/B' subunit	11.0455	12.333	10.6721	12.0567	-1.33604	4.2472	1	-1.28747	3.59098	1	-1.38461	3.71479	1
ZMO1762	ZMO1_ZMO1762	UPF0102 domain-containing protein	5.10279	6.12777	4.58318	6.22676	-1.33428	2.98104	1	-1.02498	2.0065	1	-1.64358	2.75314	1
ZMO1267	guaA	GMP synthase large subunit	8.45603	9.78226	8.284	9.62399	-1.33311	4.33234	1	-1.32623	3.72946	1	-1.33999	3.74706	1
ZMO1435	leuS	leucyl-tRNA synthetase	7.73932	9.01079	7.50715	8.89848	-1.3314	4.09164	1	-1.27147	3.42213	1	-1.39133	3.57484	1
ZMO0277	lptC	LPS export ABC transporter LptC	6.7186	7.74169	5.97019	7.59452	-1.32371	3.01694	1	-1.02309	2.0484	1	-1.62433	2.78227	1
ZMO0413	ZMO1_ZMO0413	YggT family protein	7.12295	8.30178	6.84903	8.29491	-1.31235	3.60474	1	-1.17882	2.84325	1	-1.44588	3.18294	1
ZMO0851	pdxH	pyridoxamine 5'-phosphate oxidase	11.3263	10.2247	9.2671	8.99138	0.688664	2.95365	0	1.10161	3.15907	1	0.275717	1.11475	0
ZMO0852	queA	tRNA preQ1(34) S-adenosylmethionine ribosyltransferase-isomerase QueA	6.24782	7.13682	6.12133	7.13542	-0.951546	3.11405	0	-0.889001	2.43484	0	-1.01409	2.64698	1
ZMO1768	lysA2	diaminopimelate decarboxylase	7.07693	8.41248	6.96937	8.25837	-1.31227	4.39098	1	-1.33555	3.82643	1	-1.289	3.76586	1
ZMO0981	ZMO1_ZMO0981	ABC transporter ATP-binding protein	3.75249	5.32963	4.34403	5.3909	-1.31201	3.12885	1	-1.57714	2.85874	1	-1.04687	2.20031	1
ZMO0819	ugd	UDP-glucose 6-dehydrogenase	5.922	7.2888	6.0929	7.32176	-1.29783	4.66883	1	-1.3668	4.1611	1	-1.22886	3.97861	1
ZMO0214	dinF	multidrug and toxic compound extrusion (MATE) efflux family protein	4.58654	5.75057	4.37812	5.80384	-1.29487	2.75565	1	-1.16403	2.03769	1	-1.42572	2.35205	1
ZMO1228	ykfB	mandelate racemase/muconate lactonizing protein	7.54431	8.91655	7.7236	8.93664	-1.29264	4.79178	1	-1.37224	4.2972	1	-1.21304	4.08532	1
ZMO1003	thiD	bifunctional hydroxymethylpyrimidine/phosphomethylpyrimidine kinase	6.11831	7.44815	6.09873	7.35125	-1.29119	4.75296	1	-1.32985	4.20654	1	-1.25252	4.10366	1
ZMO0866	ZMO1_ZMO0866	cation diffusion facilitator family transporter	6.41499	7.314	6.3669	7.38544	-0.958773	3.93242	0	-0.899005	3.23462	0	-1.01854	3.44519	1
ZMO0456	ZMO1_ZMO0456	ferredoxin	4.61955	5.67611	4.38529	5.90923	-1.29025	2.14707	1	-1.05655	1.37104	1	-1.52394	1.87556	1
ZMO1111	ZMO1_ZMO1111	major facilitator superfamily transporter	5.19232	6.40246	5.19199	6.56006	-1.2891	5.52216	1	-1.21014	4.81288	1	-1.36807	5.02496	1
ZMO0970	ZMO1_ZMO0970	purine nucleoside permease	6.46198	7.52767	5.82989	7.34004	-1.28792	4.14624	1	-1.06569	3.23406	1	-1.51015	3.82522	1
ZMO0783	gatA	glutamyl-tRNA(Gln) amidotransferase A subunit	8.08961	9.236	7.77038	9.19563	-1.28582	3.09967	1	-1.14639	2.34686	1	-1.42525	2.69697	1
ZMO0515	ZMO1_ZMO0515	translation elongation factor G	10.9567	12.1305	10.6366	12.018	-1.27755	3.19468	1	-1.17373	2.48501	1	-1.38138	2.74918	1
ZMO0760	gloA2	glyoxalase/bleomycin resistance protein/dioxygenase	7.46823	8.76612	7.1058	8.35959	-1.27584	3.75022	1	-1.29789	3.19245	1	-1.25379	3.13452	1
ZMO1202	nrdR	transcriptional regulator NrdR	5.33472	6.72104	5.71754	6.8742	-1.2715	2.75873	1	-1.38633	2.33954	1	-1.15666	2.05857	1
ZMO0892	ZMO1_ZMO0892	helicase c2	5.26641	4.63223	5.58865	4.58376	0.819532	4.4104	0	0.63418	3.37995	0	1.00488	4.16496	1
ZMO0896	ZMO1_ZMO0896	hypothetical protein	6.75495	7.99534	6.75462	8.05705	-1.27141	4.51062	1	-1.24039	3.87284	1	-1.30243	3.95636	1
ZMO1707	pyrE	orotate phosphoribosyltransferase	6.94365	8.28109	6.83391	8.03616	-1.26984	3.57306	1	-1.33744	3.0764	1	-1.20225	2.89932	1
ZMO0154	ruvC	crossover junction endodeoxyribonuclease RuvC	6.62717	7.79677	6.26271	7.63275	-1.26982	2.49073	1	-1.1696	1.83103	1	-1.37004	2.06687	1
ZMO0901	ZMO1_ZMO0901	hypothetical protein	6.41421	7.75984	7.22908	7.59216	-0.854353	2.34864	0	-1.34563	2.52046	1	-0.363081	0.801331	0
ZMO2043	ZMO1_ZMO2043	hypothetical protein	8.62799	9.78768	8.20813	9.58479	-1.26818	2.23424	1	-1.15969	1.59139	1	-1.37666	1.83431	1
ZMO1906	infC	translation initiation factor IF-3	10.4463	11.4673	9.87875	11.3863	-1.26426	3.23243	1	-1.02101	2.31578	1	-1.50752	2.94755	1
ZMO0269	ZMO1_ZMO0269	hypothetical protein	5.06768	6.44237	5.26371	6.41396	-1.26247	4.6323	1	-1.37469	4.18209	1	-1.15025	3.87652	1
ZMO1004	rnhB	ribonuclease H	5.99461	7.28545	6.01161	7.24244	-1.26083	3.7637	1	-1.29084	3.21642	1	-1.23083	3.13661	1
ZMO1020	lysA1	diaminopimelate decarboxylase LysA	8.34113	9.57938	8.1799	9.4613	-1.25982	4.27861	1	-1.23825	3.65565	1	-1.28139	3.71399	1
ZMO0914	folD	bifunctional methylenetetrahydrofolate dehydrogenase/methenyltetrahydrofolate cyclohydrolase	7.72928	8.94047	9.54506	9.78133	-0.723726	2.1372	0	-1.21118	2.40079	1	-0.23627	0.509387	0
ZMO1430	ZMO1_ZMO1430	MFP subunit of RND efflux system transporter	7.47111	8.80196	7.64451	8.8329	-1.25962	5.03299	1	-1.33085	4.52933	1	-1.18839	4.33428	1
ZMO1156	rpsB	ribosomal protein S2	11.9092	13.0874	11.7137	13.0459	-1.25523	3.35138	1	-1.17827	2.6703	1	-1.33219	2.8717	1
ZMO2023	ZMO1_ZMO2023	membrane-bound lytic murein transglycosylase MltA	6.66607	8.15912	7.2979	8.30858	-1.25187	3.967	1	-1.49306	3.67597	1	-1.01068	3.01808	1
ZMO0582	folC	bifunctional folylpolyglutamate synthase/dihydrofolate synthase FolC	6.65463	7.95163	6.50993	7.71552	-1.25129	4.16229	1	-1.297	3.63093	1	-1.20559	3.50681	1
ZMO0323	ileS	isoleucyl-tRNA synthetase	7.03971	8.35853	7.01117	8.19414	-1.25089	3.78238	1	-1.31882	3.28419	1	-1.18296	3.10182	1
ZMO1572	cydB	cytochrome d ubiquinol oxidase subunit II	8.5447	9.81485	9.33792	10.5675	-1.24989	3.42639	1	-1.27015	2.87332	1	-1.22963	2.81987	1
ZMO0985	surE	5'-nucleotidase SurE	7.63969	8.93695	7.55607	8.75475	-1.24797	5.40948	1	-1.29726	4.8767	1	-1.19868	4.74014	1
ZMO1315	ZMO1_ZMO1315	hypothetical protein	7.03298	8.31239	7.14188	8.35093	-1.24424	5.35849	1	-1.27941	4.80707	1	-1.20906	4.70936	1
ZMO0533	rpsE	ribosomal protein S5	10.017	11.3384	9.95829	11.1234	-1.24323	3.67339	1	-1.32138	3.19034	1	-1.16509	2.98016	1
ZMO0329	cbbF1	inositol-phosphate phosphatase	8.48318	9.68626	8.22109	9.46845	-1.22522	4.60408	1	-1.20308	3.97665	1	-1.24736	4.03859	1
ZMO0011	ZMO1_ZMO0011	hypothetical protein	7.31071	8.59636	7.29676	8.45796	-1.22343	3.08273	1	-1.28566	2.59377	1	-1.16121	2.43012	1
ZMO0737	aroD	type II 3-dehydroquinate dehydratase	8.17854	9.37584	8.08398	9.33149	-1.22241	4.9676	1	-1.19731	4.33369	1	-1.24751	4.40441	1
ZMO1770	argH	argininosuccinate lyase	8.16576	9.2732	7.87807	9.20425	-1.21681	4.66539	1	-1.10743	3.90744	1	-1.32618	4.2166	1
ZMO0843	argS	arginine--tRNA ligase	6.87877	8.12202	6.84711	8.03316	-1.21465	4.87239	1	-1.24325	4.31468	1	-1.18605	4.23368	1
ZMO2017	ZMO1_ZMO2017	capsule biosynthesis phosphatase	7.58142	8.78632	7.71029	8.92429	-1.20945	2.01889	1	-1.20489	1.51741	1	-1.214	1.52752	1
ZMO0710	ZMO1_ZMO0710	hypothetical protein	5.5076	6.84438	5.63254	6.70962	-1.20693	4.2806	1	-1.33679	3.86142	1	-1.07708	3.4936	1
ZMO0949	clpX	ATP-dependent Clp protease ATP-binding subunit ClpX	10.3562	9.69347	10.6597	9.58702	0.867732	3.7262	0	0.662745	2.69423	0	1.07272	3.49751	1
ZMO0263	ZMO1_ZMO0263	hypothetical protein	5.36654	6.42102	5.17444	6.52259	-1.20131	3.85554	1	-1.05448	3.04891	1	-1.34814	3.46195	1
ZMO0958	petC	cytochrome c1	5.07431	6.19599	5.43721	6.18897	-0.936718	2.56636	0	-1.12168	2.30101	1	-0.751759	1.70068	0
ZMO0963	ZMO1_ZMO0963	TetR family transcriptional regulator	5.70813	6.77215	5.81225	6.59733	-0.924544	3.0298	0	-1.06401	2.68991	1	-0.785074	2.2048	0
ZMO2015	ZMO1_ZMO2015	hypothetical protein	8.49151	9.77651	9.01419	10.1162	-1.1935	3.27571	1	-1.28499	2.82136	1	-1.102	2.57069	1
ZMO1869	ZMO1_ZMO1869	ribonuclease I-like protein	6.42344	7.81266	6.76042	7.74586	-1.18733	5.6404	1	-1.38922	5.31196	1	-0.985439	4.71797	0
ZMO0969	ZMO1_ZMO0969	xanthine/uracil/vitamin C permease	6.91795	7.49777	6.20216	7.42432	-0.90099	2.46766	0	-0.579819	1.32435	0	-1.22216	2.40114	1
ZMO0584	trpA	tryptophan synthase alpha subunit	7.59142	8.71299	7.26155	8.51399	-1.187	4.83993	1	-1.12157	4.14492	1	-1.25244	4.33465	1
ZMO1895	ZMO1_ZMO1895	adenosine kinase	7.63015	8.86011	7.60808	8.75065	-1.18626	4.60353	1	-1.22995	4.06936	1	-1.14257	3.94307	1
ZMO1279	acpP	acyl carrier protein	11.2155	12.3314	11.2859	12.5411	-1.18554	2.66009	1	-1.11588	2.01874	1	-1.2552	2.19898	1
ZMO1951	rraA	ribonuclease activity regulator RraA family	4.79131	6.16287	4.93526	5.92956	-1.18293	4.06693	1	-1.37156	3.7272	1	-0.994299	3.18284	0
ZMO1407	asd	aspartate-semialdehyde dehydrogenase	8.93587	9.94117	8.496	9.85639	-1.18284	6.55504	1	-1.0053	5.67155	1	-1.36039	6.19624	1
ZMO0973	ZMO1_ZMO0973	hopanoid biosynthesis associated radical SAM protein HpnJ	8.6538	9.72036	8.28412	9.57309	-1.17777	4.78294	1	-1.06657	4.01546	1	-1.28898	4.34082	1
ZMO1318	ZMO1_ZMO1318	putative P-loop containing nucleoside triphosphate hydrolase	6.93225	7.81726	6.23217	7.70063	-1.17673	2.78625	1	-0.885008	1.80087	0	-1.46845	2.58228	1
ZMO1434	ZMO1_ZMO1434	hypothetical protein	8.32451	9.26136	7.90102	9.2988	-1.16731	4.68827	1	-0.936848	3.71531	0	-1.39778	4.40133	1
ZMO1510	prmC	protein-(glutamine-N5) methyltransferase release factor-specific	5.702	6.84904	5.69937	6.87616	-1.16191	3.86343	1	-1.14703	3.25336	1	-1.1768	3.29647	1
ZMO0360	mrdB	rod shape-determining protein MrdB (formly RodA)	4.4814	5.57208	4.24219	5.47259	-1.16054	3.46482	1	-1.09068	2.78199	1	-1.23039	2.98111	1
ZMO0992	ZMO1_ZMO0992	peptidase S10 serine carboxypeptidase	5.22037	4.50567	5.68135	4.65037	0.872838	3.30699	0	0.714694	2.4078	0	1.03098	3.00544	1
ZMO1746	metH1	5-methyltetrahydrofolate--homocysteine methyltransferase MetH1	5.79901	7.07674	5.98111	7.02234	-1.15948	5.84995	1	-1.27773	5.4175	1	-1.04123	5.0631	1
ZMO0680	ZMO1_ZMO0680	CRISPR-associated protein Cas1	4.0855	5.22646	4.31145	5.48671	-1.15811	3.29434	1	-1.14096	2.69397	1	-1.17526	2.74239	1
ZMO0773	ZMO1_ZMO0773	peptidyl-prolyl cis-trans isomerase cyclophilin type	10.4061	11.5243	10.0543	11.2509	-1.1574	4.74198	1	-1.11818	4.08575	1	-1.19662	4.20218	1
ZMO0709	purM	phosphoribosylformylglycinamidine cyclo-ligase	8.00497	9.11376	7.85667	9.05773	-1.15492	4.16949	1	-1.10879	3.50788	1	-1.20106	3.64367	1
ZMO0414	ZMO1_ZMO0414	MJ0042 family finger-like protein	7.02399	8.2726	7.04514	8.09633	-1.1499	3.04179	1	-1.24861	2.60706	1	-1.05119	2.3316	1
ZMO0406	ZMO1_ZMO0406	ABC-2 type transporter	7.96874	8.92364	7.52488	8.86127	-1.14564	3.53666	1	-0.954901	2.65505	0	-1.33638	3.2115	1
ZMO0971	add2	adenosine deaminase	7.04914	8.0175	6.3551	7.66972	-1.14149	4.29385	1	-0.968353	3.42086	0	-1.31462	3.94137	1
ZMO1252	ccmI	putative cytochrome c-type biogenesis protein CcmI/NrfG	6.60636	7.67888	6.53216	7.73741	-1.13888	4.77063	1	-1.07251	4.07034	1	-1.20526	4.27078	1
ZMO0251	ZMO1_ZMO0251	putative enamine deaminase RidA/yjgF	9.0559	10.1251	8.60695	9.81214	-1.13719	4.37537	1	-1.06919	3.6758	1	-1.20519	3.88016	1
ZMO0013	ZMO1_ZMO0013	rdgB/HAM1 family non-canonical purine NTP pyrophosphatase	6.77221	7.82693	6.50073	7.71324	-1.13362	4.12231	1	-1.05472	3.40825	1	-1.21252	3.64476	1
ZMO1278	fabF	3-oxoacyl-(acyl-carrier-protein) synthase 2	9.12944	10.1465	9.01677	10.2603	-1.1303	3.36323	1	-1.01704	2.61292	1	-1.24357	2.94289	1
ZMO0822	ZMO1_ZMO0822	hypothetical protein	4.69776	5.72397	4.73646	5.96381	-1.12678	1.87644	1	-1.02621	1.2798	0	-1.22735	1.50903	1
ZMO0583	accD	acetyl-CoA carboxylase beta subunit	6.9067	8.06301	6.78012	7.87508	-1.12563	3.56576	1	-1.15631	3.0276	1	-1.09496	2.93703	1
ZMO2040	ZMO1_ZMO2040	hypothetical protein	3.64865	4.44552	3.23277	4.68555	-1.12482	2.85337	1	-0.796864	1.77343	0	-1.45278	2.70446	1
ZMO1496	ppc	phosphoenolpyruvate carboxylase	7.81237	8.95091	7.63508	8.73118	-1.11731	5.02052	1	-1.13853	4.45451	1	-1.0961	4.38907	1
ZMO0460	proS	proline--tRNA ligase	8.33873	9.52488	8.58176	9.6291	-1.11674	3.52339	1	-1.18614	3.04167	1	-1.04734	2.83541	1
ZMO0827	murF	UDP-N-acetylmuramoyl-tripeptide-D-alanyl-D-alanine ligase	6.29045	7.36945	6.46107	7.61306	-1.1155	4.14077	1	-1.07901	3.49226	1	-1.15199	3.60337	1
ZMO2065	ZMO1_ZMO2065	hypothetical protein	6.82251	8.29782	7.29278	8.02784	-1.10519	1.62563	1	-1.47531	1.5466	1	-0.735068	0.770056	0
ZMO1932	ZMO1_ZMO1932	hypothetical protein	5.83767	7.09773	6.14162	7.08941	-1.10392	5.58163	1	-1.26006	5.2104	1	-0.947786	4.71793	0
ZMO1905	gpsA	glycerol-3-phosphate dehydrogenase (NAD(P)(+))	6.39429	7.51766	6.29365	7.35688	-1.0933	4.0293	1	-1.12336	3.4845	1	-1.06324	3.39141	1
ZMO0522	rpsC	ribosomal protein S3	10.0949	11.329	10.1423	11.0918	-1.09183	3.14742	1	-1.2341	2.77567	1	-0.949565	2.35273	0
ZMO1039	nrdA	ribonucleoside-diphosphate reductase alpha subunit	9.61936	9.17679	9.87662	8.85694	0.731132	3.30297	0	0.442576	1.93771	0	1.01969	3.27953	1
ZMO0736	accB	acetyl-CoA carboxylase complex biotin carboxyl carrier protein	8.60332	9.68597	8.48496	9.57957	-1.08863	3.41979	1	-1.08266	2.83128	1	-1.09461	2.84938	1
ZMO1683	ansA	type 2 L-asparaginase	6.2101	7.41845	6.25679	7.22049	-1.08603	3.43215	1	-1.20835	3.02931	1	-0.963702	2.65658	0
ZMO1503	hisB	Imidazoleglycerol-phosphate dehydratase	6.5642	7.67668	6.63526	7.69273	-1.08497	5.31709	1	-1.11248	4.76086	1	-1.05747	4.67328	1
ZMO1864	ZMO1_ZMO1864	transposase IS5 family protein	4.47162	5.11452	3.42599	4.95274	-1.08483	1.88308	1	-0.642901	0.826709	0	-1.52676	1.87594	1
ZMO0667	atpB	ATP synthase F0F1 A subunit	11.5711	12.57	11.136	12.3053	-1.08414	3.98007	1	-0.998921	3.25198	0	-1.16936	3.51809	1
ZMO0030	gloA1	glyoxalase/bleomycin resistance protein/dioxygenase	6.58832	7.55275	6.27693	7.48009	-1.08379	2.70802	1	-0.964433	1.97849	0	-1.20315	2.31908	1
ZMO1929	groEL	chaperonin GroEL	11.5469	12.8504	11.6976	12.5513	-1.07867	3.47844	1	-1.30356	3.21324	1	-0.853782	2.51587	0
ZMO0363	tgt	tRNA-guanine(34) transglycosylase	6.32809	7.58564	6.56462	7.45893	-1.07593	3.51912	1	-1.25755	3.19747	1	-0.894307	2.63373	0
ZMO0505	rluC	pseudouridine synthase	5.2929	6.35148	5.17906	6.26526	-1.07239	2.86687	1	-1.05859	2.28649	1	-1.0862	2.32701	1
ZMO0498	glmU	bifunctional N-acetylglucosamine-1-phosphateuridyltransferase/glucosamine-1-phosphate acetyltransferase	5.78399	7.04651	5.96165	6.84277	-1.07182	3.93412	1	-1.26251	3.62212	1	-0.881123	3.01625	0
ZMO1299	bcbG	putative capsular polysaccharide biosynthesis protein BcbG	7.14987	8.40442	7.65425	8.54132	-1.07081	3.63707	1	-1.25454	3.31824	1	-0.887071	2.7415	0
ZMO0389	ZMO1_ZMO0389	constituent protein	3.65572	4.3322	2.52879	3.98113	-1.06441	2.90586	1	-0.676482	1.6644	0	-1.45234	2.8467	1
ZMO2006	ZMO1_ZMO2006	preprotein translocase SecE subunit	8.01494	8.97792	7.75061	8.91463	-1.0635	2.70058	1	-0.962981	1.99778	0	-1.16402	2.28962	1
ZMO0534	rpmD	ribosomal protein L30	8.45729	9.78598	8.55267	9.34811	-1.06206	3.05	1	-1.32869	2.84671	1	-0.795434	2.03078	0
ZMO0500	ZMO1_ZMO0500	hypothetical protein	6.02773	7.03476	5.88515	7.00079	-1.06134	4.81489	1	-1.00703	4.12721	1	-1.11564	4.30325	1
ZMO0477	ZMO1_ZMO0477	hypothetical protein	6.73201	7.61621	6.40945	7.63276	-1.05375	3.88665	1	-0.884199	3.00417	0	-1.22331	3.55025	1
ZMO0516	ZMO1_ZMO0516	translation elongation factor Tu	13.3272	14.2398	12.9731	14.1631	-1.05134	2.33347	1	-0.912652	1.60679	0	-1.19003	1.98995	1
ZMO0589	radA	DNA repair protein RadA	5.64909	6.74661	5.76877	6.77247	-1.05061	4.0115	1	-1.09752	3.49496	1	-1.00369	3.34383	1
ZMO1087	mltA	membrane-bound lytic murein transglycosylase A	7.10428	6.63408	7.67149	6.58982	0.775938	1.67119	0	0.470202	0.719958	0	1.08168	1.65108	1
ZMO0420	tyrC	prephenate dehydratase	7.30143	8.36266	7.23848	8.27774	-1.05024	4.51277	1	-1.06123	3.93504	1	-1.03926	3.89924	1
ZMO1348	map	type I methionine aminopeptidase	8.60171	9.54821	8.28282	9.43367	-1.04868	4.53644	1	-0.946499	3.7655	0	-1.15086	4.10009	1
ZMO1095	mazG	nucleoside triphosphate pyrophosphohydrolase MazG	5.29301	6.36911	5.43738	6.32929	-0.98401	3.12442	0	-1.07611	2.69913	1	-0.891912	2.39649	0
ZMO1810	rnfG	electron transport complex RnfABCDGE type G subunit	6.18982	7.41249	6.41471	7.28587	-1.04691	4.04164	1	-1.22266	3.71439	1	-0.871165	3.14128	0
ZMO0250	ZMO1_ZMO0250	response regulator receiver protein	7.47659	8.5989	7.47831	8.44756	-1.04578	2.839	1	-1.1223	2.39181	1	-0.96925	2.16202	0
ZMO0735	accC	acetyl-CoA carboxylase complex biotin carboxylase subunit	7.84035	8.90351	7.75717	8.7817	-1.04385	4.62253	1	-1.06317	4.05766	1	-1.02452	3.99419	1
ZMO1102	ZMO1_ZMO1102	histidine kinase	6.43589	5.71972	6.70828	5.6763	0.874077	2.94128	0	0.716169	2.06787	0	1.03198	2.64479	1
ZMO1391	ZMO1_ZMO1391	diacylglycerol kinase catalytic region	6.80771	7.52213	6.24844	7.61145	-1.03872	2.63922	1	-0.714422	1.54934	0	-1.36301	2.51818	1
ZMO0111	ZMO1_ZMO0111	ABC transporter related protein	6.86159	7.91257	6.89651	7.89176	-1.02311	4.01731	1	-1.05098	3.47221	1	-0.995248	3.38005	0
ZMO1112	ispZ	septation protein IspZ	7.41559	6.38306	7.5855	6.6265	0.995767	2.6144	0	1.03253	2.12336	1	0.959008	2.01091	0
ZMO0549	pnp	polyribonucleotide nucleotidyltransferase	9.57286	10.6245	9.56372	10.5571	-1.02254	4.33946	1	-1.05168	3.79329	1	-0.993403	3.69607	0
ZMO1114	ung1	uracil-DNA glycosylase	4.57807	6.14527	6.26765	6.58175	-0.940647	2.43532	0	-1.5672	2.70002	1	-0.314096	0.650401	0
ZMO1740	ZMO1_ZMO1740	DUF3297 domain-containing protein	9.56024	10.3684	8.98028	10.2051	-1.01645	4.14223	1	-0.808119	3.1631	0	-1.22478	3.86783	1
ZMO1091	holB	DNA polymerase III subunit delta'	6.4603	7.61906	6.69702	7.57066	-1.0162	3.43763	1	-1.15876	3.07563	1	-0.873642	2.61042	0
ZMO1429	ZMO1_ZMO1429	NodT family RND efflux system outer membrane lipoprotein	6.91741	8.01707	7.0137	7.94411	-1.01504	2.99843	1	-1.09966	2.56123	1	-0.930411	2.29483	0
ZMO1432	ZMO1_ZMO1432	membrane protein component of efflux system	8.32705	9.13945	7.93971	9.14933	-1.01101	2.83662	1	-0.812402	1.94313	0	-1.20962	2.56371	1
ZMO0267	ZMO1_ZMO0267	hypothetical protein	5.479	6.47097	5.53208	6.56194	-1.01092	3.31109	1	-0.99197	2.70367	0	-1.02986	2.76502	1
ZMO0572	ZMO1_ZMO0572	ABC transporter ATPase component	6.9709	7.97971	6.83932	7.84867	-1.00908	4.21154	1	-1.00881	3.61822	1	-1.00935	3.61914	1
ZMO1764	ZMO1_ZMO1764	murein L%2CD-transpeptidase YcbB/YkuD-like protein	7.23047	8.18616	7.19432	8.25418	-1.00778	3.89874	1	-0.955691	3.22054	0	-1.05986	3.39486	1
ZMO1139	ilvI	acetolactate synthase large subunit	8.19209	9.30946	9.80153	9.20912	-0.262479	1.32633	0	-1.11737	2.98437	1	0.59241	1.97308	0
ZMO1877	ZMO1_ZMO1877	glutamine cyclotransferase	6.56735	7.62956	6.62406	7.56732	-1.00274	3.9276	1	-1.06222	3.43561	1	-0.943255	3.23529	0
ZMO0140	ptpA	protein tyrosine phosphatase	7.02084	8.03778	6.87433	7.86203	-1.00232	2.52211	1	-1.01695	2.00333	1	-0.987703	1.95954	0
ZMO1143	ZMO1_ZMO1143	chloramphenicol acetyltransferase	5.50914	5.91196	4.86802	5.94778	-0.741292	3.5111	0	-0.402824	1.9604	0	-1.07976	3.56121	1
ZMO1136	mauG	MauG-like cytochrome-c peroxidase	6.75538	7.96912	8.59203	9.3817	-1.00171	3.22447	1	-1.21375	2.96629	1	-0.789675	2.27041	0
ZMO1088	rlpA	rare lipoprotein A RlpA	7.99656	7.09937	7.99491	6.88358	1.00426	3.4139	1	0.897193	2.65003	0	1.11133	3.00233	1
ZMO1097	ZMO1_ZMO1097	thioredoxin-domain containing protein	10.4728	9.38629	11.7981	10.8537	1.01543	3.25581	1	1.08647	2.79164	1	0.944389	2.56327	0
ZMO1008	glcD	glycolate oxidase subunit GlcD	6.40338	5.9002	7.3676	5.83855	1.01611	3.70585	1	0.503177	1.99287	0	1.52905	3.81178	1
ZMO1086	celA	endo-1%2C4-beta-D-glucanase (Cellulase)	7.38871	6.50123	7.68383	6.53817	1.01657	4.92695	1	0.887483	4.09555	0	1.14566	4.53489	1
ZMO0685	ZMO1_ZMO0685	CRISPR-associated protein Csy4 family	7.1482	6.30754	7.46353	6.26907	1.01756	4.19559	1	0.840664	3.27974	0	1.19446	3.87622	1
ZMO1184	fixC	electron-transferring-flavoprotein dehydrogenase	7.70353	6.83209	8.55584	7.38306	1.02211	5.29875	1	0.871435	4.42426	0	1.17279	4.93695	1
ZMO0161	tolQ	MotA/TolQ/ExbB proton channel	8.15457	7.21326	8.17139	7.0328	1.03995	3.6925	1	0.941311	2.94114	0	1.1386	3.25901	1
ZMO1581	ZMO1_ZMO1581	antibiotic biosynthesis monooxygenase	11.2486	10.3647	11.5238	10.3274	1.04019	4.89027	1	0.883937	4.0129	0	1.19645	4.53349	1
ZMO1166	recA	DNA recombination/repair protein RecA	9.38096	8.37616	8.69897	8.33259	0.685595	3.51368	0	1.0048	3.57425	1	0.366387	1.93775	0
ZMO1170	ZMO1_ZMO1170	antibiotic biosynthesis monooxygenase	7.43819	6.80633	8.0838	6.89269	0.911485	3.12875	0	0.631861	1.98529	0	1.19111	2.99697	1
ZMO0279	ZMO1_ZMO0279	putative cold-shock DNA-binding protein	11.8038	11.0321	12.2284	10.9133	1.0434	3.05299	1	0.77178	2.01466	0	1.31502	2.86186	1
ZMO1182	ispE	4-diphosphocytidyl-2C-methyl-D-erythritol kinase	6.70318	7.80586	7.03574	7.85329	-0.960113	2.69373	0	-1.10268	2.35891	1	-0.817542	1.89984	0
ZMO1183	ZMO1_ZMO1183	TPR repeat-containing protein	6.23305	5.61436	7.31431	6.17565	0.878676	4.27173	0	0.61869	3.08599	0	1.13866	4.12158	1
ZMO1512	ZMO1_ZMO1512	ABC transporter related protein	6.27938	5.31133	6.36317	5.23648	1.04737	3.48358	1	0.968053	2.7728	0	1.12669	3.02372	1
ZMO1309	pepA2	leucyl aminopeptidase	8.58305	7.63944	8.86258	7.70612	1.05004	2.92962	1	0.943612	2.19913	0	1.15646	2.52094	1
ZMO1047	pstS	phosphate ABC transporter substrate-binding protein PstS	7.95567	7.0232	8.18363	7.01303	1.05153	3.66641	1	0.932474	2.88185	0	1.17059	3.26123	1
ZMO1390	ZMO1_ZMO1390	hypothetical protein	7.17974	5.94425	6.93032	6.03077	1.06752	4.25832	1	1.2355	3.91443	1	0.89955	3.37461	0
ZMO0326	ZMO1_ZMO0326	7-cyano-7-deazaguanine reductase	9.3185	8.20228	9.12381	8.09898	1.07053	3.49088	1	1.11623	2.979	1	1.02483	2.83765	1
ZMO1198	hemA	5-aminolevulinic acid synthase	8.61133	9.71973	10.2261	10.6415	-0.761902	2.12018	0	-1.10841	2.16374	1	-0.415397	0.895747	0
ZMO0850	ntrC	Fis family sigma54-specific transcriptional regulator	7.62428	6.62939	8.12187	6.97041	1.07317	3.61608	1	0.99489	2.90638	0	1.15146	3.14973	1
ZMO1096	rnr	ribonuclease R	7.44396	6.73837	9.01503	7.5728	1.07391	4.51	1	0.705588	3.20175	0	1.44223	4.42092	1
ZMO1285	sldL	solbitol dehydrogenase large subunit	7.14051	6.84227	8.69467	6.84215	1.07537	1.75359	1	0.298232	0.311854	0	1.85252	2.04488	1
ZMO1959	ZMO1_ZMO1959	hypothetical protein	8.13298	7.06991	8.1208	7.02548	1.0792	4.54241	1	1.06307	3.92088	1	1.09533	3.97205	1
ZMO1083	bscA	cellulose synthase catalytic subunit (UDP-forming)	5.25193	4.43978	6.01868	4.6714	1.07971	3.31831	1	0.812147	2.28427	0	1.34727	3.10815	1
ZMO1296	ZMO1_ZMO1296	hypothetical protein	7.3198	6.12187	7.08873	6.12437	1.08114	3.1106	1	1.19793	2.70704	1	0.964361	2.35794	0
ZMO0068	ZMO1_ZMO0068	Sel1 domain protein repeat-containing protein	6.6619	5.60219	6.74008	5.63159	1.0841	3.81876	1	1.05971	3.19289	1	1.10849	3.2685	1
ZMO0673	recO	DNA repair protein RecO	5.91286	5.01458	6.23847	4.96828	1.08423	3.68499	1	0.898278	2.78782	0	1.27019	3.36562	1
ZMO1081	ZMO1_ZMO1081	hypothetical protein	7.52378	6.66583	8.28685	6.97621	1.0843	2.37254	1	0.857956	1.51444	0	1.31064	2.12732	1
ZMO0628	ZMO1_ZMO0628	glycosyl transferase family 2	9.47372	8.30182	9.55144	8.55413	1.0846	4.23417	1	1.1719	3.77299	1	0.997303	3.49855	0
ZMO1419	ubiA	4-hydroxybenzoate polyprenyl transferase UbiA	6.94363	5.95873	7.04053	5.85513	1.08515	3.04842	1	0.984896	2.32655	0	1.1854	2.62325	1
ZMO1338	ZMO1_ZMO1338	lysine exporter protein (LYSE/YGGA)	5.81947	4.79951	6.0085	4.85778	1.08534	3.01951	1	1.01996	2.3541	1	1.15073	2.54685	1
ZMO0096	pgsA	CDP-diacylglycerol/glycerol-3-phosphate 3-phosphatidyltransferase	8.35884	7.22231	8.07651	7.04056	1.08624	2.47541	1	1.13652	2.00587	1	1.03595	1.86797	1
ZMO1405	ZMO1_ZMO1405	two-component response regulator	10.0441	8.82256	10.2539	9.30125	1.08709	3.69736	1	1.22154	3.30756	1	0.952642	2.89228	0
ZMO1743	apaH2	bis(5'nucleosyl)-tetraphosphatase ApaH	7.45356	6.32058	7.27452	6.21826	1.09462	4.05145	1	1.13298	3.5188	1	1.05626	3.40008	1
ZMO0722	ZMO1_ZMO0722	endothelin-converting enzyme 1	10.4644	9.3757	10.4372	9.32977	1.09806	3.49075	1	1.08872	2.89544	1	1.1074	2.92359	1
ZMO0160	ZMO1_ZMO0160	thioesterase superfamily protein	8.29815	7.35556	8.23747	6.98138	1.09934	4.27661	1	0.942599	3.42195	0	1.25609	3.91065	1
ZMO1767	galU	UTP-glucose-1-phosphate uridylyltransferase	9.97178	9.32609	10.7789	9.22097	1.10181	2.57999	1	0.645693	1.29487	0	1.55793	2.57971	1
ZMO1696	ZMO1_ZMO1696	putative NADPH:quinone reductase-related Zn-dependent oxidoreductase	6.12759	5.23185	6.42613	5.11416	1.10386	2.89257	1	0.895741	2.00864	0	1.31197	2.60781	1
ZMO1482	ZMO1_ZMO1482	outer membrane autotransporter barrel domain protein	4.93579	4.08979	5.63954	4.26903	1.10826	4.05267	1	0.846008	3.00807	0	1.37052	3.82299	1
ZMO1248	ZMO1_ZMO1248	hypothetical protein	6.07355	7.11365	6.46355	7.09587	-0.836208	3.10796	0	-1.0401	2.89448	1	-0.63232	2.09823	0
ZMO1729	ZMO1_ZMO1729	hypothetical protein	6.56862	5.74096	6.88721	5.49097	1.11195	3.09655	1	0.827666	2.06373	0	1.39624	2.89886	1
ZMO1528	ZMO1_ZMO1528	multidrug efflux pump subunit AcrB	7.53842	6.39152	7.47916	6.40047	1.11279	5.31197	1	1.1469	4.76466	1	1.07868	4.65877	1
ZMO1473	ZMO1_ZMO1473	hypothetical protein	6.00415	4.6337	5.42647	4.57096	1.11298	2.01883	1	1.37045	1.8136	1	0.855511	1.19114	0
ZMO1254	ccmG	thiol:disulfide oxidoreductase CcmG	5.21097	6.23272	6.03656	6.64028	-0.812732	2.70355	0	-1.02175	2.51278	1	-0.603716	1.71077	0
ZMO1264	rspA	L-alanine-DL-glutamate epimerase or related enzyme of enolase superfamily RspA	3.07624	3.82362	3.04624	4.12381	-0.912474	3.39138	0	-0.74738	2.4882	0	-1.07757	3.08845	1
ZMO0313	ZMO1_ZMO0313	hypothetical protein	7.74651	6.59311	7.49344	6.41678	1.11503	3.30582	1	1.1534	2.78494	1	1.07666	2.67231	1
ZMO1273	ZMO1_ZMO1273	amidohydrolase	6.53861	5.41161	6.60439	5.50004	1.11568	3.5674	1	1.127	3.00127	1	1.10435	2.96754	1
ZMO1670	ZMO1_ZMO1670	hypothetical protein	7.87242	6.64722	7.6486	6.64036	1.11672	3.69558	1	1.22521	3.26557	1	1.00824	2.93993	1
ZMO1612	ZMO1_ZMO1612	toluene tolerance family protein	8.76089	7.74775	8.90497	7.67639	1.12086	4.40637	1	1.01314	3.63942	1	1.22858	3.96862	1
ZMO0925	ZMO1_ZMO0925	cold-shock DNA-binding domain protein	7.01876	6.0799	7.30721	6.00395	1.12106	3.39645	1	0.938861	2.52873	0	1.30327	3.06724	1
ZMO1337	ZMO1_ZMO1337	hydroquinone detoxification protein	5.26894	4.16305	5.66102	4.51307	1.12692	3.11332	1	1.10589	2.51287	1	1.14795	2.57305	1
ZMO0646	fliO	flagellar biosynthetic protein FliO	6.7343	5.51931	6.56349	5.5109	1.13379	3.33578	1	1.21499	2.8724	1	1.05259	2.63729	1
ZMO0668	atpE	ATP synthase F0F1 C subunit	13.1165	11.78	12.3556	11.4123	1.1399	3.91838	1	1.33651	3.59862	1	0.943286	3.01191	0
ZMO1284	sldC	sorbitol dehydrogenase cytochrome c subunit	6.69674	6.37394	7.76629	6.46187	0.813608	1.94607	0	0.322796	0.55166	0	1.30442	2.13623	1
ZMO0932	zliS	DUF847/glycoside hydrolase family 108 domain-containing protein	5.30057	4.79121	4.24157	2.46351	1.14371	2.60355	1	0.50936	0.999213	0	1.77806	2.75787	1
ZMO0143	ZMO1_ZMO0143	ABC transporter related protein	9.07119	7.61849	8.36474	7.52834	1.14455	4.33063	1	1.4527	4.14468	1	0.836406	3.20553	0
ZMO1331	mscS2	mechanosensitive ion channel MscS	8.80487	8.08607	9.71305	8.14088	1.14548	2.43615	1	0.718792	1.26901	0	1.57216	2.38848	1
ZMO1690	ZMO1_ZMO1690	chaperone DnaJ domain protein	8.72074	7.74951	8.83392	7.51365	1.14575	3.83177	1	0.97123	2.96774	0	1.32026	3.48321	1
ZMO1062	pspD	putative peripheral inner membrane phage shock protein pspD	7.9798	6.97682	8.47965	7.18511	1.14876	3.88543	1	1.00298	3.06916	1	1.29454	3.49861	1
ZMO1655	ZMO1_ZMO1655	AhpC/TSA family antioxidant protein	8.60408	7.49484	8.61907	7.43063	1.14884	2.95493	1	1.10924	2.33544	1	1.18845	2.44498	1
ZMO0688	ZMO1_ZMO0688	putative auxin efflux carrier	6.48994	5.31573	6.61696	5.48847	1.15135	2.52547	1	1.17421	2.01429	1	1.12848	1.95465	1
ZMO0936	ZMO1_ZMO0936	EamA/RhaT family transporter	7.64631	6.07733	6.84097	6.1066	1.15167	3.06794	1	1.56898	3.0057	1	0.734365	1.80816	0
ZMO1300	bcbE	putative capsular polysaccharide biosynthesis protein BcbE	7.06809	8.07095	7.28252	8.23765	-0.978999	2.6	0	-1.00287	2.09112	1	-0.955132	2.01703	0
ZMO1171	ZMO1_ZMO1171	beta-N-acetylhexosaminidase	5.82578	4.61054	5.61515	4.52028	1.15506	3.79022	1	1.21524	3.28841	1	1.09487	3.11339	1
ZMO1303	proC2	pyrroline-5-carboxylate reductase	8.57879	8.19685	9.09771	8.06206	0.708798	6.89765	0	0.381938	5.22394	0	1.03566	6.95434	1
ZMO0258	ZMO1_ZMO0258	histidine kinase	7.06137	5.80725	7.26365	6.18399	1.16689	3.37782	1	1.25412	2.91842	1	1.07965	2.67231	1
ZMO0625	flhG	MinD-like ATPase FlhG	8.58247	7.4281	8.89377	7.69942	1.17436	2.535	1	1.15437	1.96782	1	1.19435	2.01903	1
ZMO1312	ZMO1_ZMO1312	PpiC-type peptidyl-prolyl cis-trans isomerase	9.73526	8.52824	9.65077	8.50577	1.17601	5.13638	1	1.20703	4.5824	1	1.145	4.49143	1
ZMO0496	ZMO1_ZMO0496	outer membrane protein assembly factor	6.78457	6.0372	7.67309	6.05517	1.18265	2.74755	1	0.747379	1.52467	0	1.61793	2.69329	1
ZMO1641	ZMO1_ZMO1641	hypothetical protein	10.6504	9.6485	11.0022	9.63373	1.18519	3.48249	1	1.00189	2.62605	1	1.36849	3.14086	1
ZMO1415	ZMO1_ZMO1415	Nfu/NifU-like scaffold protein	10.4201	9.05925	10.4226	9.40452	1.18949	2.78419	1	1.36085	2.44063	1	1.01812	1.98994	1
ZMO1525	ZMO1_ZMO1525	multidrug efflux pump subunit TolC	6.77516	5.63254	6.83517	5.59817	1.18981	3.91853	1	1.14262	3.26116	1	1.237	3.39498	1
ZMO1488	kdsA	2-dehydro-3-deoxyphosphooctonate aldolase	10.0824	8.77282	9.80574	8.72953	1.1929	4.58165	1	1.3096	4.1457	1	1.07621	3.80951	1
ZMO1828	nifX	nitrogen fixation protein NifX	4.80743	4.01408	5.29694	3.70045	1.19492	3.08516	1	0.79335	1.88228	0	1.59649	2.99046	1
ZMO0766	glnD	bifunctional uridylyltransferase/uridylyl-removing protein GlnD	7.03206	5.99413	7.26281	5.90685	1.19695	4.45118	1	1.03793	3.61306	1	1.35597	4.06973	1
ZMO2025	exbD	biopolymer transport protein ExbD/TolR	11.2173	9.94886	10.9303	9.79888	1.19992	3.39342	1	1.26848	2.90634	1	1.13137	2.71818	1
ZMO1883	serA2	D-3-phosphoglycerate dehydrogenase	6.50774	5.54228	7.16302	5.72507	1.20171	4.1304	1	0.96546	3.1691	0	1.43795	3.84415	1
ZMO0997	eda	2-dehydro-3-deoxyphosphogluconate aldolase/4-hydroxy-2-oxoglutarate aldolase	15.1017	13.8298	14.9101	13.7781	1.20198	5.51476	1	1.27193	5.01259	1	1.13203	4.81113	1
ZMO1632	dapE	succinyl-diaminopimelate desuccinylase	9.57591	8.34641	9.43755	8.2616	1.20272	3.94962	1	1.2295	3.39715	1	1.17595	3.32198	1
ZMO0795	ZMO1_ZMO0795	TonB-dependent receptor plug domain	4.5403	3.87067	5.6598	3.90832	1.21056	2.75565	1	0.66963	1.35742	0	1.75148	2.79308	1
ZMO0252	ZMO1_ZMO0252	major intrinsic protein	6.07428	4.83024	5.86462	4.68241	1.21312	4.94706	1	1.24403	4.39228	1	1.18221	4.30454	1
ZMO2038	ZMO1_ZMO2038	thioesterase superfamily protein	6.03804	5.20539	6.60303	4.99842	1.21863	2.69967	1	0.832644	1.59091	0	1.60461	2.58359	1
ZMO0485	ZMO1_ZMO0485	acyl-CoA dehydrogenase domain protein	8.51804	7.41663	8.46441	7.12605	1.21988	3.9409	1	1.10141	3.17949	1	1.33835	3.50816	1
ZMO0794	ZMO1_ZMO0794	prolyl oligopeptidase	7.58958	6.35317	7.53924	6.32804	1.2238	3.51438	1	1.23641	2.94964	1	1.2112	2.91549	1
ZMO2010	ZMO1_ZMO2010	hypothetical protein	5.58933	4.71841	6.4603	4.87447	1.22838	4.04306	1	0.870924	2.87631	0	1.58583	3.88694	1
ZMO1010	ZMO1_ZMO1010	DUF4186 domain-containing protein	7.21565	6.15598	7.39413	5.98784	1.23298	3.02654	1	1.05967	2.2205	1	1.40629	2.67207	1
ZMO0095	ZMO1_ZMO0095	hypothetical protein	8.79225	7.92659	9.8006	8.18245	1.2419	2.74753	1	0.865665	1.65909	0	1.61814	2.61396	1
ZMO2050	ZMO1_ZMO2050	hypothetical protein	15.6579	14.3793	15.4139	14.196	1.24826	2.64249	1	1.27858	2.13112	1	1.21795	2.05685	1
ZMO0889	mro	aldose 1-epimerase	7.72405	6.65525	8.01643	6.58158	1.25182	3.68506	1	1.0688	2.83738	1	1.43485	3.32884	1
ZMO1369	ZMO1_ZMO1369	agmatine deiminase	7.18922	8.20507	7.09009	8.03419	-0.979971	5.21188	0	-1.01585	4.6748	1	-0.944093	4.5484	0
ZMO0653	ZMO1_ZMO0653	AI-2E family transporter	9.21289	8.01888	9.35083	8.02591	1.25946	4.80346	1	1.19401	4.1144	1	1.32492	4.29319	1
ZMO0994	ZMO1_ZMO0994	hypothetical protein	12.3981	11.3515	13.4753	11.9997	1.26111	2.74927	1	1.04661	1.91208	1	1.47562	2.44255	1
ZMO1375	rnc	ribonuclease III	8.98246	8.3986	9.53145	8.38302	0.866148	3.23126	0	0.58386	2.03529	0	1.14844	3.12317	1
ZMO1960	ZMO1_ZMO1960	hypothetical protein	7.18396	5.99418	7.20183	5.86266	1.26447	3.19211	1	1.18978	2.5209	1	1.33917	2.71274	1
ZMO1384	era	GTP-binding protein Era	7.62138	8.29904	7.15496	8.33924	-0.930974	3.07222	0	-0.677664	2.00785	0	-1.18428	2.89625	1
ZMO1824	nifD	nitrogenase molybdenum-iron protein alpha chain	4.40072	3.58476	5.43687	3.71953	1.26665	3.06789	1	0.815968	1.82294	0	1.71734	2.99764	1
ZMO1772	ZMO1_ZMO1772	NAD(P)H quinone oxidoreductase PIG3 family	6.72603	5.92185	7.34795	5.61493	1.2686	2.2806	1	0.804184	1.16459	0	1.73302	2.22647	1
ZMO0312	ZMO1_ZMO0312	amidohydrolase	7.9549	6.64465	7.86235	6.63251	1.27005	3.29207	1	1.31025	2.76716	1	1.22985	2.66366	1
ZMO0606	ZMO1_ZMO0606	flagellar rod assembly protein/muramidase FlgJ	8.8914	7.60295	8.92419	7.67045	1.27109	3.83736	1	1.28844	3.2722	1	1.25373	3.22628	1
ZMO1207	ZMO1_ZMO1207	carbon-nitrogen hydrolase	6.61839	5.52872	7.26852	5.81226	1.27296	3.12338	1	1.08967	2.30504	1	1.45626	2.77185	1
ZMO1130	ZMO1_ZMO1130	CinA domain-containing protein	9.78433	8.14769	9.05136	8.1271	1.28045	2.84506	1	1.63665	2.67924	1	0.924261	1.79316	0
ZMO1341	ZMO1_ZMO1341	Zn-dependent metalloprotease	7.85131	7.03615	8.7112	6.95802	1.28417	4.95464	1	0.815167	3.57851	0	1.75318	4.89367	1
ZMO0174	ZMO1_ZMO0174	putative SnoaL-like polynucleotide cyclase	8.9022	7.77672	8.83092	7.3522	1.3021	2.951	1	1.12548	2.15888	1	1.47871	2.59123	1
ZMO0314	cls	cardiolipin synthetase	7.79054	6.34598	7.47487	6.31236	1.30354	4.12554	1	1.44456	3.70832	1	1.16252	3.33989	1
ZMO1414	ZMO1_ZMO1414	tRNA(adenosine(37)-N6)-threonylcarbamoyltransferase complex dimerization subunit type 1 TsaB	8.76148	7.44227	9.23655	7.93539	1.31018	2.8766	1	1.31921	2.32696	1	1.30115	2.30526	1
ZMO1408	pepX	S9 family peptidase	6.60302	7.3859	6.31593	7.37923	-0.923086	4.97272	0	-0.782876	4.09129	0	-1.0633	4.61826	1
ZMO1983	ZMO1_ZMO1983	SMP-30/Gluconolaconase/LRE domain-containing protein	7.30925	5.98058	7.50472	6.2088	1.3123	2.54704	1	1.32867	2.02354	1	1.29592	1.98594	1
ZMO1698	ribA	GTP cyclohydrolase II	8.04703	6.99194	8.51883	6.94283	1.31554	4.75731	1	1.05509	3.78233	1	1.576	4.47099	1
ZMO1412	ZMO1_ZMO1412	transcriptional regulator MucR family	9.51657	10.7314	9.67974	10.4074	-0.971278	4.07006	0	-1.21485	3.85974	1	-0.727706	2.99384	0
ZMO0686	ZMO1_ZMO0686	signal transduction protein	6.09092	4.73764	6.13147	4.85175	1.3165	2.72624	1	1.35329	2.21607	1	1.27972	2.12962	1
ZMO1570	pfl	formate acetyltransferase	10.3199	9.19832	11.4569	9.93511	1.32171	3.58366	1	1.12159	2.72947	1	1.52184	3.23613	1
ZMO0066	ZMO1_ZMO0066	hypothetical protein	3.92144	2.74383	3.76761	2.29673	1.32424	2.22906	1	1.17761	1.5488	1	1.47087	1.863	1
ZMO0486	ZMO1_ZMO0486	hypothetical protein	9.00005	7.62721	8.82519	7.54795	1.32504	3.47042	1	1.37283	2.94839	1	1.27725	2.82911	1
ZMO0968	ZMO1_ZMO0968	hypothetical protein	5.75897	4.75869	5.42875	3.77431	1.32736	3.51877	1	1.00028	2.47525	1	1.65444	3.30523	1
ZMO1422	ZMO1_ZMO1422	peptidase M16 domain protein	8.07732	7.31203	8.3641	7.22343	0.952984	2.9121	0	0.765294	2.01073	0	1.14067	2.63844	1
ZMO1708	pdxJ	pyridoxal phosphate biosynthetic protein PdxJ	8.98583	7.67585	8.86772	7.5138	1.33195	3.54637	1	1.30998	2.93632	1	1.35393	2.99109	1
ZMO1425	thiE2	thiamine monophosphate synthase	6.55557	6.2305	7.12221	6.09776	0.674757	2.9115	0	0.325072	1.30296	0	1.02444	3.02935	1
ZMO1977	ZMO1_ZMO1977	major facilitator superfamily transporter	7.69216	6.34893	7.80414	6.4698	1.33879	3.30122	1	1.34323	2.73044	1	1.33434	2.71958	1
ZMO1428	ZMO1_ZMO1428	diacylglycerol kinase catalytic region	5.11787	6.37924	5.51918	6.11239	-0.927285	3.03378	0	-1.26137	2.96912	1	-0.593203	1.78322	0
ZMO0293	ZMO1_ZMO0293	sugar transporter	7.13138	5.89311	7.27712	5.83418	1.3406	4.18827	1	1.23826	3.46092	1	1.44294	3.72087	1
ZMO1121	ZMO1_ZMO1121	MerR family transcriptional regulator	7.6428	6.04754	7.01221	5.91991	1.34378	3.11035	1	1.59526	2.8199	1	1.0923	2.21194	1
ZMO1847	ZMO1_ZMO1847	ABC transporter permease	3.63814	2.86398	4.65676	2.73804	1.34644	2.89575	1	0.774155	1.51868	0	1.91872	2.90836	1
ZMO1301	ZMO1_ZMO1301	hypothetical protein	6.15088	5.13796	6.83197	5.15142	1.34674	2.75826	1	1.01292	1.77632	1	1.68055	2.55467	1
ZMO1205	ZMO1_ZMO1205	hypothetical protein	7.55364	6.82067	8.55335	6.59002	1.34815	2.68967	1	0.732966	1.28569	0	1.96332	2.73761	1
ZMO1711	ZMO1_ZMO1711	AI-2E family transporter	8.2491	7.09967	8.5387	6.991	1.34856	4.54504	1	1.14943	3.6764	1	1.5477	4.1855	1
ZMO0114	trpGD	glutamine amidotransferase of anthranilate synthase	7.59664	6.47789	7.56389	5.98309	1.34977	3.98657	1	1.11875	3.08096	1	1.5808	3.66443	1
ZMO0660	dnaK	chaperone protein DnaK	12.1745	11.0551	12.3929	10.8101	1.3511	4.45112	1	1.11944	3.53564	1	1.58276	4.12718	1
ZMO1439	ZMO1_ZMO1439	carbon-nitrogen hydrolase	7.76027	6.58416	7.27531	6.65825	0.896585	1.91102	0	1.17611	1.80087	1	0.617063	0.989826	0
ZMO1441	ZMO1_ZMO1441	FAD dependent oxidoreductase	6.71448	7.8591	7.18712	7.85052	-0.90401	3.64658	0	-1.14462	3.45884	1	-0.663403	2.55351	0
ZMO1688	ygfZ	folate-binding protein YgfZ	8.34988	6.91166	8.1052	6.83768	1.35287	4.0534	1	1.43822	3.56611	1	1.26752	3.35219	1
ZMO0941	ZMO1_ZMO0941	NAD-dependent epimerase/dehydratase	5.6347	4.74276	6.38194	4.56627	1.3538	3.08898	1	0.891935	1.8743	0	1.81567	3.0006	1
ZMO1551	hisD	histidinol dehydrogenase	10.8327	9.67702	10.9666	9.4129	1.35469	4.45059	1	1.15569	3.58473	1	1.55368	4.09027	1
ZMO0247	hslU	heat shock protein ATPase subunit HslU	9.52506	8.54324	10.0385	8.30896	1.3557	4.13426	1	0.981825	2.9996	0	1.72958	3.95761	1
ZMO1604	ZMO1_ZMO1604	phosphodiesterase I	7.83798	6.73435	8.64892	7.03463	1.35896	4.40041	1	1.10363	3.4518	1	1.61429	4.10056	1
ZMO1455	ZMO1_ZMO1455	resolvase domain-containing protein	5.24981	6.2663	5.2557	6.02914	-0.89496	2.6357	0	-1.01648	2.28518	1	-0.773438	1.86915	0
ZMO1211	gor	glutathione reductase	7.18914	6.38113	10.5061	8.58644	1.36383	3.15506	1	0.808011	1.77724	0	1.91965	3.14714	1
ZMO1212	pgi	glucose-6-phosphate isomerase	11.2537	9.89544	10.9163	9.54405	1.36526	4.6385	1	1.3583	4.03333	1	1.37221	4.0508	1
ZMO1460	sseA	3-mercaptopyruvate sulfurtransferase	7.89009	6.72988	7.43353	6.71274	0.940501	3.43634	0	1.16021	3.20604	1	0.720792	2.42442	0
ZMO1463	ZMO1_ZMO1463	TonB-dependent receptor	4.91673	4.22968	5.32032	4.30449	0.851435	3.36139	0	0.687043	2.43588	0	1.01583	3.07589	1
ZMO0484	ZMO1_ZMO0484	MgtC/SapB transporter	7.1894	5.6628	6.78325	5.57382	1.36801	3.56894	1	1.52659	3.16905	1	1.20943	2.78242	1
ZMO0917	ZMO1_ZMO0917	2-nitropropane dioxygenase NPD	7.87246	6.95772	8.89279	7.00971	1.39891	4.524	1	0.914739	3.20736	0	1.88309	4.43893	1
ZMO0966	emrB	EmrB/QacA subfamily drug resistance transporter	8.33568	6.90514	8.2185	6.84759	1.40072	5.54281	1	1.43054	4.97918	1	1.37091	4.90555	1
ZMO1639	ZMO1_ZMO1639	integral membrane protein MviN	7.69675	6.66326	8.40213	6.63136	1.40213	4.45615	1	1.0335	3.34266	1	1.77077	4.26136	1
ZMO1232	ZMO1_ZMO1232	glycosyl transferase family 1	6.71463	5.28649	6.44741	5.07044	1.40256	3.59981	1	1.42815	3.04632	1	1.37697	2.98558	1
ZMO0082	cheR	CheR-type MCP methyltransferase	8.43007	7.0133	9.07309	7.67659	1.40663	5.36289	1	1.41677	4.77569	1	1.3965	4.7508	1
ZMO1484	ZMO1_ZMO1484	UvrD/REP helicase	5.96751	5.27426	6.39341	5.26583	0.910413	3.39591	0	0.693246	2.37615	0	1.12758	3.17262	1
ZMO1681	ZMO1_ZMO1681	aspartate-alanine antiporter	7.78195	6.55098	7.43555	5.84895	1.40878	2.62878	1	1.23097	1.87907	1	1.5866	2.26525	1
ZMO1030	ZMO1_ZMO1030	putative EfiE/EfiG/ABC2 family lantabiotic-exporting membrane pepmease	7.32446	6.02575	7.34958	5.8282	1.41005	4.12146	1	1.29871	3.39031	1	1.52138	3.65875	1
ZMO0112	ZMO1_ZMO0112	hypothetical protein	6.70047	5.29902	6.47681	5.03584	1.42121	3.03547	1	1.40146	2.44587	1	1.44097	2.49038	1
ZMO0205	ZMO1_ZMO0205	NAD-dependent epimerase/dehydratase	8.54455	7.33571	8.76672	7.13122	1.42217	5.13928	1	1.20884	4.26049	1	1.6355	4.78165	1
ZMO1497	ZMO1_ZMO1497	amino acid/polyamine transporter	6.52576	7.52989	6.47526	7.39251	-0.960695	3.01196	0	-1.00413	2.51655	1	-0.917255	2.37203	0
ZMO1499	hisE	phosphoribosyl-ATP pyrophosphatase	6.65782	7.81876	6.86934	7.60951	-0.950554	2.38632	0	-1.16094	2.15665	1	-0.740169	1.50463	0
ZMO0904	bga	beta-galactosidase	6.59251	5.37986	6.91577	5.27847	1.42498	4.23727	1	1.21266	3.37058	1	1.6373	3.88109	1
ZMO0009	cysJ	sulfite reductase (NADPH) flavoprotein alpha chain	8.77683	7.25171	8.68339	7.35569	1.42641	2.50434	1	1.52512	2.066	1	1.3277	1.85876	1
ZMO1025	nrdD	anaerobic ribonucleoside-triphosphate reductase	10.953	9.70711	9.99749	8.38203	1.43069	4.39325	1	1.24593	3.56317	1	1.61545	4.00644	1
ZMO1276	ZMO1_ZMO1276	hypothetical protein	8.56694	7.31746	8.83403	7.21616	1.43368	3.74799	1	1.24948	2.93235	1	1.61787	3.36484	1
ZMO1817	nifB	nitrogenase cofactor biosynthesis protein NifB	7.44628	6.0272	7.24587	5.79507	1.43494	2.8659	1	1.41908	2.28847	1	1.4508	2.32325	1
ZMO0002	hisC1	histidinol-phosphate aminotransferase HisC	6.47824	5.14799	6.70202	5.16032	1.43598	2.69052	1	1.33025	2.02289	1	1.5417	2.24978	1
ZMO1271	cysG2	siroheme synthase CysG	7.47091	6.32875	7.81339	6.04668	1.45443	3.42216	1	1.14216	2.44993	1	1.76671	3.16608	1
ZMO0145	ZMO1_ZMO0145	peptidase M28	7.49413	5.9776	7.16817	5.77007	1.45732	4.1369	1	1.51654	3.61253	1	1.39809	3.4745	1
ZMO1216	ZMO1_ZMO1216	signal transduction histidine kinase	7.32206	6.19693	8.12608	6.33399	1.45861	3.40185	1	1.12513	2.40227	1	1.79208	3.16505	1
ZMO0327	metC	cystathionine beta-lyase	9.21458	7.71939	9.11445	7.6882	1.46072	4.13579	1	1.49519	3.58337	1	1.42625	3.50324	1
ZMO0609	flgG	flagellar basal-body rod protein FlgG	10.7023	9.20472	10.7567	9.31547	1.46942	3.33863	1	1.49758	2.79252	1	1.44126	2.72966	1
ZMO0223	ZMO1_ZMO0223	putative auto-transporter adhesin head GIN domain	7.02121	5.87569	7.35191	5.54808	1.47468	3.81718	1	1.14552	2.8093	1	1.80384	3.57001	1
ZMO0039	dnaQ	DNA polymerase III epsilon subunit	9.22049	7.48481	8.48234	7.26749	1.47526	3.59364	1	1.73567	3.2823	1	1.21485	2.69	1
ZMO1410	bfr1	bacterioferritin	11.4683	10.341	12.1103	10.2837	1.47697	2.50167	1	1.1273	1.57512	1	1.82664	2.28865	1
ZMO1779	ZMO1_ZMO1779	antibiotic biosynthesis monooxygenase	14.3185	12.9384	13.7811	12.193	1.4841	3.86603	1	1.38006	3.15556	1	1.58814	3.39188	1
ZMO0605	flgK	flagellar hook-associated protein FlgK	9.40825	8.03489	9.69852	8.09149	1.4902	5.76003	1	1.37336	5.01824	1	1.60703	5.29021	1
ZMO1272	astD	N-succinylglutamate 5-semialdehyde dehydrogenase	7.90098	6.44835	7.91459	6.37598	1.49562	2.97629	1	1.45262	2.36514	1	1.53861	2.45668	1
ZMO1524	ZMO1_ZMO1524	EamA domain-containing protein	5.93963	7.08685	5.89936	6.33493	-0.791394	3.15023	0	-1.14722	3.19168	1	-0.435567	1.66846	0
ZMO1566	ZMO1_ZMO1566	UPF0060 domain-containing protein	7.52837	6.03106	7.38668	5.86833	1.50783	3.40842	1	1.49731	2.81774	1	1.51835	2.84072	1
ZMO1527	ZMO1_ZMO1527	multidrug efflux pump subunit AcrB	6.91365	5.4696	6.99253	5.4193	1.50864	4.90172	1	1.44405	4.22858	1	1.57322	4.37599	1
ZMO2035	ZMO1_ZMO2035	RepA replication protein	3.98471	2.58847	4.9031	3.28052	1.50941	1.97167	1	1.39624	1.37932	1	1.62259	1.57788	1
ZMO1986	ZMO1_ZMO1986	TonB-dependent receptor plug domain	6.01104	4.72339	6.32666	4.59137	1.51147	2.97643	1	1.28765	2.16015	1	1.73529	2.63374	1
ZMO0062	ZMO1_ZMO0062	aldo/keto reductase	9.31361	7.74772	9.18186	7.71389	1.51693	3.11473	1	1.56588	2.59588	1	1.46797	2.49179	1
ZMO0614	flgB	flagellar basal-body rod protein FlgB	12.698	11.3016	12.9816	11.3428	1.51755	2.99931	1	1.39638	2.3017	1	1.63872	2.55682	1
ZMO1535	ZMO1_ZMO1535	IS4-like transposase; Note=missense mutation at position 1566741 changes start codon to leucine%2C unclear if protein product is translated	6.78808	7.37196	6.18168	7.40123	-0.901714	3.41871	0	-0.583877	2.14372	0	-1.21955	3.34331	1
ZMO0608	flgH	flagellar L-ring protein	10.6565	9.08097	10.598	9.12982	1.52189	6.66322	1	1.57557	6.12185	1	1.46821	5.99941	1
ZMO0750	rluD	23S rRNA pseudouridine synthase D RluD	9.24789	8.19575	10.2687	8.26717	1.52682	2.06213	1	1.05214	1.09909	0	2.00149	1.94782	1
ZMO1704	lon2	ATP-dependent protease La (LON) substrate-binding domain	8.19767	7.19937	8.84778	6.78301	1.53154	4.64692	1	0.9983	3.32191	0	2.06477	4.5644	1
ZMO0684	ZMO1_ZMO0684	CRISPR-associated protein Csy3 family	6.59564	5.19767	6.9844	5.29113	1.54562	3.69079	1	1.39797	2.93824	1	1.69327	3.25836	1
ZMO1235	ZMO1_ZMO1235	Fur family ferric uptake regulator	10.2368	8.42083	9.58111	8.30175	1.54765	3.80126	1	1.81595	3.4836	1	1.27936	2.8965	1
ZMO1835	nifV	homocitrate synthase	3.83028	2.78067	4.9623	2.90361	1.55415	2.87964	1	1.04961	1.72778	1	2.05869	2.7719	1
ZMO0070	grxB1	GrxB family glutaredoxin 2	9.63018	7.99679	9.24354	7.75746	1.55974	3.63399	1	1.63338	3.12673	1	1.48609	2.96921	1
ZMO1675	ZMO1_ZMO1675	protein-disulfide isomerase-like protein	9.57983	7.946	9.41839	7.88869	1.58176	3.82038	1	1.63383	3.28716	1	1.5297	3.17651	1
ZMO1060	sod	superoxide dismutase	11.8206	10.6012	13.5862	11.6398	1.58287	3.03199	1	1.2194	2.05716	1	1.94634	2.80049	1
ZMO1569	pflA2	pyruvate formate-lyase 1-activating enzyme	7.64333	6.90667	8.80199	7.54285	0.997896	1.95665	0	0.736655	1.09784	0	1.25914	1.78905	1
ZMO1924	ZMO1_ZMO1924	peptidase U32	9.88236	8.29763	9.93238	8.34888	1.58412	4.9909	1	1.58473	4.39327	1	1.58351	4.39194	1
ZMO0631	ZMO1_ZMO0631	Fis family sigma54-specific transcriptional regulator	10.5265	8.99985	10.8946	9.24999	1.58566	4.45691	1	1.52668	3.79703	1	1.64465	3.92427	1
ZMO0920	ZMO1_ZMO0920	hypothetical protein	8.37283	6.6181	8.28372	6.8638	1.58732	3.34502	1	1.75472	2.93289	1	1.41992	2.58596	1
ZMO0072	ZMO1_ZMO0072	NHL repeat-containing protein	9.52064	8.04121	9.73231	8.03334	1.5892	5.13864	1	1.47943	4.41639	1	1.69898	4.655	1
ZMO1584	recF	DNA replication and repair protein RecF	5.85446	5.73324	6.94093	5.34337	0.859397	1.37938	0	0.121228	0.106335	0	1.59757	1.75032	1
ZMO0797	ZMO1_ZMO0797	short-chain dehydrogenase/reductase SDR	8.39562	6.91837	8.36777	6.62275	1.61113	3.29525	1	1.47724	2.57814	1	1.74502	2.8503	1
ZMO1700	ZMO1_ZMO1700	hypothetical protein	8.91271	7.12262	8.57481	7.13298	1.61596	3.07746	1	1.79009	2.67429	1	1.44183	2.32706	1
ZMO0179	fbaB	fructose-bisphosphate aldolase	9.78518	7.97966	9.36862	7.94021	1.61697	3.83986	1	1.80552	3.43791	1	1.42842	3.04425	1
ZMO2019	ZMO1_ZMO2019	BFD domain protein (2Fe-2S)-binding domain protein	10.2644	8.49765	9.4599	7.99083	1.61793	2.06454	1	1.7668	1.68499	1	1.46907	1.43463	1
ZMO1725	ZMO1_ZMO1725	ATP-dependent Clp protease adaptor protein ClpS	9.05909	7.53912	8.95291	7.23369	1.6196	3.54718	1	1.51997	2.85963	1	1.71923	3.06404	1
ZMO1598	dxs2	1-deoxy-D-xylulose-5-phosphate synthase	6.33493	7.34409	6.18292	7.17342	-0.999829	4.22018	0	-1.00916	3.64303	1	-0.9905	3.61129	0
ZMO2029	ZMO1_ZMO2029	hypothetical protein	5.85724	4.64445	5.2964	3.26755	1.62082	3.06548	1	1.21279	2.04344	1	2.02885	2.86294	1
ZMO1827	nifN	nitrogenase molybdenum-iron cofactor biosynthesis protein NifN	4.97272	3.37082	5.26989	3.62546	1.62317	2.68136	1	1.6019	2.11069	1	1.64443	2.15097	1
ZMO0282	ZMO1_ZMO0282	MFP subunit of RND efflux system transporter	8.52197	7.0446	9.33369	7.55631	1.62738	3.42582	1	1.47738	2.68763	1	1.77738	2.9922	1
ZMO0607	flgI	flagellar P-ring protein	10.5521	8.8663	10.4928	8.8984	1.64012	6.27885	1	1.6858	5.72528	1	1.59443	5.62868	1
ZMO0069	ZMO1_ZMO0069	major tail tube protein	5.60408	4.34392	5.95693	3.92773	1.64468	3.94394	1	1.26016	2.90895	1	2.0292	3.71079	1
ZMO2060	ZMO1_ZMO2060	hypothetical protein	7.64913	5.5261	6.30614	5.10351	1.66283	2.66439	1	2.12302	2.49902	1	1.20264	1.63956	1
ZMO1672	ZMO1_ZMO1672	hypothetical protein	7.08518	5.69288	7.90718	5.96658	1.66645	3.43791	1	1.3923	2.56444	1	1.9406	3.11103	1
ZMO1816	nifA	nif-specific transcriptional activator NifA	3.83478	3.14407	6.78199	4.11229	1.6802	2.67902	1	0.690709	0.964645	0	2.6697	2.87014	1
ZMO0003	cysC	adenylyl-sulfate kinase	7.78143	6.44621	7.63438	5.60167	1.68396	3.92457	1	1.33522	2.94694	1	2.03271	3.65426	1
ZMO1591	ZMO1_ZMO1591	ABC transporter permease	7.73337	6.01538	7.59228	5.88566	1.71231	2.872	1	1.71799	2.31698	1	1.70662	2.30652	1
ZMO1620	ZMO1_ZMO1620	hypothetical protein	1.14174	4.14084	3.95581	3.33981	-1.19154	1.01479	0	-2.99909	1.75384	1	0.616006	0.315835	0
ZMO0376	lon1	endopeptidase La	10.5993	8.98292	10.8489	9.03395	1.71565	5.99467	1	1.61635	5.29052	1	1.81495	5.49129	1
ZMO0001	ZMO1_ZMO0001	TonB-dependent receptor	6.8922	5.08981	6.45493	4.80099	1.72816	2.27926	1	1.80238	1.81794	1	1.65394	1.69481	1
ZMO1682	aspB	aspartate/methionine/tyrosine aminotransferase	8.39282	6.49674	7.76161	6.19545	1.73112	3.44878	1	1.89608	3.01951	1	1.56616	2.70415	1
ZMO0166	ZMO1_ZMO0166	peptidoglycan-associated lipoprotein	13.4856	11.704	13.3676	11.6494	1.74984	4.73128	1	1.78158	4.16515	1	1.71811	4.10287	1
ZMO0942	scrB	sucrose-6-phosphate hydrolase	8.12598	6.97948	9.29645	6.92384	1.75955	3.17003	1	1.1465	1.92957	1	2.37261	3.09032	1
ZMO0753	ZMO1_ZMO0753	glutaredoxin 3	12.1271	10.3063	13.8021	12.0941	1.76441	3.59642	1	1.82079	3.06529	1	1.70802	2.95891	1
ZMO1716	exbB	MotA/TolQ/ExbB proton channel	11.8078	9.86745	11.3716	9.76116	1.77536	4.34164	1	1.94032	3.89928	1	1.6104	3.58148	1
ZMO0674	ZMO1_ZMO0674	hypothetical protein	8.60961	7.35077	9.57727	7.27132	1.78239	3.21342	1	1.25883	2.09007	1	2.30595	3.0644	1
ZMO1697	ZMO1_ZMO1697	HxlR family transcriptional regulator	7.06332	5.52798	7.54355	5.51212	1.78338	4.37238	1	1.53534	3.52311	1	2.03143	4.00071	1
ZMO2039	ZMO1_ZMO2039	hypothetical protein	8.22511	6.27348	7.71202	6.07179	1.79593	3.63883	1	1.95163	3.19349	1	1.64023	2.90378	1
ZMO1720	rpoZ	DNA-directed RNA polymerase omega subunit	12.5985	10.8324	12.6185	10.7609	1.8118	3.00638	1	1.76606	2.39958	1	1.85754	2.4802	1
ZMO0622	ZMO1_ZMO0622	hypothetical protein	6.77791	4.7098	6.88447	5.31813	1.81723	3.06738	1	2.06811	2.70846	1	1.56634	2.26327	1
ZMO0004	cysN	sulfate adenylyltransferase large subunit	8.0268	6.4573	8.47429	6.34729	1.84825	3.39317	1	1.5695	2.54797	1	2.127	3.04712	1
ZMO0934	zliE	secretion-related protein	7.90299	6.73244	6.5978	4.0705	1.84892	3.06535	1	1.17055	1.79554	1	2.5273	3.00867	1
ZMO0119	nhaA	Na+/H+ antiporter NhaA	6.5668	4.64015	6.22947	4.43915	1.85848	4.34234	1	1.92664	3.80967	1	1.79033	3.68451	1
ZMO0005	cysD	sulfate adenylyltransferase small subunit	8.45813	6.88988	8.92899	6.76644	1.8654	3.2876	1	1.56825	2.43149	1	2.16255	2.95525	1
ZMO0192	ZMO1_ZMO0192	putative Zn-dependent metallopeptidase	7.9405	6.2479	8.30965	6.23336	1.88445	4.57252	1	1.6926	3.79293	1	2.07629	4.14282	1
ZMO0078	cheW	chemotaxis protein CheW	10.6558	8.62487	10.4515	8.69966	1.89138	5.53833	1	2.03089	5.06138	1	1.75186	4.80583	1
ZMO1401	xthA1	exodeoxyribonuclease III XthA	9.00183	7.12264	10.4076	8.50245	1.89217	4.85684	1	1.87919	4.24733	1	1.90515	4.27092	1
ZMO0748	cysK	cysteine synthase	10.17	8.07038	11.2558	9.55761	1.89892	3.73118	1	2.09962	3.31381	1	1.69821	2.95879	1
ZMO1654	ubiG	ubiquinone biosynthesis O-methyltransferase	7.33079	5.76207	7.97351	5.73251	1.90486	4.91515	1	1.56871	3.9838	1	2.241	4.59724	1
ZMO0935	gstA	glutathione S-transferase domain protein	10.1743	8.67117	10.9454	8.63314	1.90771	2.85855	1	1.50311	1.93367	1	2.3123	2.60623	1
ZMO0016	grpE	GrpE protein	11.1973	9.41426	11.2495	9.21537	1.90856	6.01726	1	1.78304	5.29851	1	2.03408	5.52672	1
ZMO1662	nadD	nicotinate-nicotinamide nucleotide adenylyltransferase	9.73524	10.3292	9.36778	10.5538	-0.889978	3.07011	0	-0.593987	1.87671	0	-1.18597	2.97115	1
ZMO1668	dsbB	disulfide bond formation protein DsbB	8.97988	7.72964	8.511	7.89714	0.93205	3.90869	0	1.25024	3.8183	1	0.613863	2.62704	0
ZMO1958	ZMO1_ZMO1958	hypothetical protein	7.69737	5.53676	7.31195	5.65168	1.91044	4.34903	1	2.16061	3.96518	1	1.66026	3.51605	1
ZMO1885	ZMO1_ZMO1885	NADH:flavin oxidoreductase	10.519	8.70072	10.9171	8.88819	1.92358	4.13304	1	1.81824	3.44558	1	2.02892	3.63163	1
ZMO0651	fliD	flagellar hook protein FliD	8.66727	6.91467	8.9102	6.80337	1.92972	4.68383	1	1.7526	3.92215	1	2.10683	4.23795	1
ZMO0604	flgL	flagellin domain protein	10.1692	8.21478	10.1039	8.18642	1.93599	5.27343	1	1.95444	4.69047	1	1.91753	4.65756	1
ZMO1638	secB	protein-export protein SecB	11.8536	10.0936	12.2666	10.149	1.93883	3.94002	1	1.76004	3.1877	1	2.11763	3.4997	1
ZMO1470	ZMO1_ZMO1470	transglycosylase domain-containing protein	7.66713	5.87736	8.2505	6.14904	1.94561	2.85172	1	1.78977	2.16235	1	2.10146	2.41431	1
ZMO1402	ZMO1_ZMO1402	iron-sulfur cluster assembly accessory protein	8.54395	6.51053	9.60455	7.73553	1.95122	3.62486	1	2.03342	3.10961	1	1.86902	2.96915	1
ZMO1685	serA1	D-3-phosphoglycerate dehydrogenase	7.77371	7.35511	9.67958	8.20953	0.944325	3.0627	0	0.418596	1.31253	0	1.47005	3.22342	1
ZMO1841	rseC	positive regulator of sigma E RseC/MucC	7.7982	5.58426	7.02259	5.32718	1.95468	3.1878	1	2.21394	2.81867	1	1.69541	2.38665	1
ZMO1918	bioA	adenosylmethionine--8-amino-7-oxononanoate aminotransferase BioA	8.00719	6.14721	8.09507	6.04251	1.95627	5.79616	1	1.85999	5.10824	1	2.05255	5.27878	1
ZMO1993	qor	quinone oxidoreductase	8.82322	7.14849	9.11907	6.87682	1.95849	4.53411	1	1.67472	3.67114	1	2.24226	4.17046	1
ZMO1689	pyrC2	multifunctional complex type dihydroorotase	8.00677	7.00213	7.87359	6.93519	0.971519	3.1031	0	1.00464	2.58746	1	0.938402	2.47762	0
ZMO0435	ZMO1_ZMO0435	hypothetical protein	13.2886	11.335	13.0766	11.1097	1.96028	4.34948	1	1.9536	3.74945	1	1.96696	3.76107	1
ZMO1773	ZMO1_ZMO1773	aldo/keto reductase	9.09252	7.21261	9.0387	6.99797	1.96032	4.27644	1	1.87991	3.61164	1	2.04073	3.75143	1
ZMO1033	cfa	cyclopropane fatty-acyl-phospholipid synthase Cfa	8.93979	7.1457	9.09884	6.97015	1.96139	5.58933	1	1.7941	4.83502	1	2.12868	5.13078	1
ZMO1424	clpB	ATP-dependent chaperone ClpB	10.899	9.05697	10.8477	8.75435	1.9677	4.63006	1	1.84203	3.92065	1	2.09338	4.13993	1
ZMO1387	ZMO1_ZMO1387	winged helix family two component transcriptional regulator	9.41376	7.22101	9.10228	7.34806	1.97348	6.77763	1	2.19275	6.35889	1	1.75422	5.97171	1
ZMO1701	ZMO1_ZMO1701	outer membrane lipoprotein carrier protein LolA	7.9282	6.85729	7.54218	6.77345	0.919821	2.65479	0	1.07091	2.34267	1	0.768733	1.83729	0
ZMO1027	pflA1	pyruvate-formate lyase-activating enzyme RflA	9.66061	7.89727	8.91244	6.71856	1.97861	3.97037	1	1.76334	3.18652	1	2.19387	3.55533	1
ZMO2055	ZMO1_ZMO2055	hypothetical protein	6.0469	4.05756	5.7921	3.8238	1.97882	3.63021	1	1.98934	3.05482	1	1.96829	3.03709	1
ZMO0191	ZMO1_ZMO0191	DSBA oxidoreductase	8.17993	6.26583	8.43546	6.38709	1.98124	4.0107	1	1.9141	3.36195	1	2.04837	3.47662	1
ZMO1609	ZMO1_ZMO1609	hypothetical protein	12.6859	10.9981	13.1569	10.8794	1.98267	4.53852	1	1.68782	3.66786	1	2.27752	4.18057	1
ZMO1603	ZMO1_ZMO1603	putative protein tyrosine phosphatase	8.76569	7.40752	11.673	9.05696	1.98709	4.9464	1	1.35817	3.69622	1	2.61601	4.82264	1
ZMO1186	mltB	lytic transglycosylase	9.36286	7.10796	8.83768	7.11506	1.98876	3.59619	1	2.2549	3.22267	1	1.72262	2.77517	1
ZMO0353	ZMO1_ZMO0353	4-diphosphocytidyl-2C-methyl-D-erythritol synthase	8.78165	7.1961	9.35243	6.95296	1.99251	3.8894	1	1.58555	2.91883	1	2.39946	3.61525	1
ZMO1268	ZMO1_ZMO1268	hypothetical protein	8.22917	6.24111	7.97923	5.9746	1.99635	4.31185	1	1.98807	3.7109	1	2.00463	3.72505	1
ZMO0422	ZMO1_ZMO0422	BadM/Rrf2 family transcriptional regulator	9.92162	7.89401	10.577	8.59648	2.00408	4.37968	1	2.0276	3.80513	1	1.98055	3.76505	1
ZMO1825	nifK	nitrogenase molybdenum-iron protein beta chain	5.14749	3.65243	6.04308	3.52863	2.00476	3.97304	1	1.49506	2.89232	1	2.51445	3.76781	1
ZMO0796	ZMO1_ZMO0796	hypothetical protein	4.83114	3.08723	5.58464	3.28307	2.02274	2.03498	1	1.74391	1.34342	1	2.30157	1.71558	1
ZMO1738	ZMO1_ZMO1738	LytTR family two component transcriptional regulator	9.80602	7.7829	9.57673	7.5531	2.02337	5.32102	1	2.02311	4.72132	1	2.02363	4.72176	1
ZMO1593	ZMO1_ZMO1593	peptidase M61 domain-containing protein	7.99751	6.08448	8.12174	5.97371	2.03053	4.93813	1	1.91303	4.23752	1	2.14804	4.43695	1
ZMO0203	pbrR	MerR family transcriptional regulator	7.9179	5.85169	7.6938	5.69528	2.03237	2.76236	1	2.06621	2.23324	1	1.99852	2.18147	1
ZMO1065	pspC	phage shock protein C PspC	7.86834	6.25266	8.88389	6.4029	2.04834	4.79348	1	1.61568	3.78966	1	2.48099	4.52603	1
ZMO1984	ZMO1_ZMO1984	aldo/keto reductase	7.00694	5.28305	7.69163	5.28961	2.06296	3.30006	1	1.7239	2.43366	1	2.40203	2.97477	1
ZMO0912	ZMO1_ZMO0912	DUF885 domain-containing protein	7.93859	5.90451	7.58649	5.49073	2.06492	5.79012	1	2.03408	5.16351	1	2.09576	5.21523	1
ZMO1305	ZMO1_ZMO1305	DUF526 domain-containing protein	12.2026	10.1854	12.378	10.2426	2.07635	3.72662	1	2.01724	3.09224	1	2.13546	3.18757	1
ZMO1747	metF	5%2C10-methylenetetrahydrofolate reductase	5.41493	6.55516	5.93353	6.39837	-0.802534	3.17233	0	-1.14023	3.18011	1	-0.464835	1.75955	0
ZMO1748	ZMO1_ZMO1748	ArsR family transcriptional regulator	6.12141	7.28525	7.26386	7.34606	-0.623021	1.0081	0	-1.16384	1.32821	1	-0.0821982	0.0701111	0
ZMO1521	ZMO1_ZMO1521	hypothetical protein	5.39057	3.07528	5.61803	3.74935	2.09199	3.15131	1	2.31529	2.74494	1	1.86868	2.3988	1
ZMO1385	ZMO1_ZMO1385	toxic anion resistance family protein	9.72273	7.6137	9.68525	7.60037	2.09695	5.66144	1	2.10903	5.07105	1	2.08488	5.05113	1
ZMO1380	ZMO1_ZMO1380	AraC family transcriptional regulator	6.99637	5.72838	8.52192	5.58131	2.10431	3.59146	1	1.268	2.19001	1	2.94062	3.57118	1
ZMO0423	sufB	FeS assembly protein SufB	9.50956	7.49373	10.2713	8.05922	2.11394	3.76067	1	2.01583	3.09445	1	2.21205	3.25015	1
ZMO0374	sacB	levansucrase	9.81259	7.69973	6.80092	4.67074	2.12152	3.3774	1	2.11286	2.79235	1	2.13018	2.80577	1
ZMO0613	flgC	flagellar basal-body rod protein FlgC	11.6672	9.5636	11.9262	9.74293	2.14346	4.73429	1	2.10363	4.10509	1	2.18329	4.16891	1
ZMO0007	cysH	phosphoadenosine phosphosulfate reductase	9.08948	6.94214	9.26632	7.12338	2.14514	5.18835	1	2.14734	4.59106	1	2.14294	4.58752	1
ZMO0624	flhA	flagellar biosynthesis protein FlhA	10.0124	7.87936	10.3415	8.17956	2.14751	4.64809	1	2.13304	4.04002	1	2.16198	4.06313	1
ZMO1568	ZMO1_ZMO1568	TonB-dependent receptor	8.30281	5.91262	8.0634	6.10145	2.17606	5.19182	1	2.39019	4.75477	1	1.96194	4.41418	1
ZMO1834	nifS2	cysteine desulfurase NifS	3.98285	2.23666	4.92329	2.30071	2.18438	3.23394	1	1.74619	2.30114	1	2.62258	2.9604	1
ZMO1026	ZMO1_ZMO1026	hypothetical protein	13.0316	11.1244	12.467	10.0032	2.18549	4.12621	1	1.90719	3.30394	1	2.46379	3.7382	1
ZMO1386	ZMO1_ZMO1386	hypothetical protein	8.37953	6.29935	8.74761	6.4502	2.1888	4.65937	1	2.08018	3.97557	1	2.29741	4.14593	1
ZMO1334	ZMO1_ZMO1334	polyisoprenoid-binding periplasmic YceI-like protein	8.75061	6.44246	8.22915	6.13838	2.19946	5.30028	1	2.30815	4.78417	1	2.09076	4.61338	1
ZMO0350	ZMO1_ZMO0350	putative ParB-like nuclease	7.37363	5.37062	7.74914	5.30903	2.22156	3.14838	1	2.00301	2.41085	1	2.44011	2.72966	1
ZMO0754	ZMO1_ZMO0754	sterol-binding domain protein	10.9232	8.64264	12.5308	10.366	2.22268	5.18104	1	2.28059	4.62639	1	2.16477	4.53647	1
ZMO0490	ptrB	oligopeptidase B PtrB	8.72454	6.94851	9.5205	6.81817	2.23918	4.57912	1	1.77603	3.58761	1	2.70233	4.30592	1
ZMO1873	ZMO1_ZMO1873	glutaredoxin-like protein	11.8326	9.36798	12.5509	10.536	2.23975	4.06267	1	2.46463	3.63393	1	2.01488	3.29278	1
ZMO0405	clpA	ATP-dependent Clp protease ATP-binding subunit clpA	10.0142	8.04605	10.9103	8.38712	2.24567	5.288	1	1.96814	4.46106	1	2.5232	4.88992	1
ZMO0937	ZMO1_ZMO0937	aromatic-amino-acid transaminase	8.49876	6.11469	8.22135	6.10744	2.24899	4.31513	1	2.38407	3.82077	1	2.11391	3.61577	1
ZMO1989	ZMO1_ZMO1989	methylated-DNA--protein-cysteine methyltransferase	9.08421	7.13985	9.3046	6.73463	2.25717	4.23614	1	1.94437	3.39002	1	2.56998	3.8644	1
ZMO1158	asr	aspartate racemase	8.84371	6.73652	8.99311	6.58404	2.25813	3.35006	1	2.10719	2.6594	1	2.40906	2.879	1
ZMO1797	cmk	cytidylate kinase	6.8836	7.61001	6.32323	7.43931	-0.921243	3.40306	0	-0.726408	2.43841	0	-1.11608	3.14273	1
ZMO1336	ZMO1_ZMO1336	LysR family transcriptional regulator	7.2599	5.31552	7.85914	5.28177	2.26088	4.87198	1	1.94438	4.01528	1	2.57737	4.49985	1
ZMO1437	ZMO1_ZMO1437	lysine transporter LysE	8.21715	5.92773	8.22366	5.99095	2.26107	3.7734	1	2.28942	3.2074	1	2.23272	3.16534	1
ZMO1943	ZMO1_ZMO1943	VirD2 and DUF3363 domain-containing protein	5.53161	3.59277	6.17598	3.59195	2.26144	2.48222	1	1.93884	1.72021	1	2.58404	2.14666	1
ZMO1485	ZMO1_ZMO1485	deoxyguanosinetriphosphate triphosphohydrolase	7.96986	5.9612	8.33443	5.8195	2.26179	4.46507	1	2.00866	3.66736	1	2.51492	4.05155	1
ZMO1818	fdxN	4Fe-4S ferredoxin iron-sulfur binding domain protein	9.79232	10.6911	9.52643	10.5363	-0.954313	2.42984	0	-0.898788	1.80806	0	-1.00984	1.97999	1
ZMO1821	ZMO1_ZMO1821	SIR2 family protein	6.19728	5.15942	5.85533	5.29572	0.798733	2.22767	0	1.03786	2.09689	1	0.559609	1.24252	0
ZMO2018	ZMO1_ZMO2018	major facilitator superfamily transporter	5.77436	3.62873	6.19653	3.78029	2.28094	3.90417	1	2.14564	3.2123	1	2.41624	3.41245	1
ZMO1034	ZMO1_ZMO1034	calcium-binding EF-hand-containing protein	12.451	10.2915	12.6174	10.1918	2.29255	3.582	1	2.15949	2.89961	1	2.4256	3.0928	1
ZMO1750	ZMO1_ZMO1750	inhibitor I42 domain-containing protein	7.86026	6.043	9.058	6.28078	2.29724	2.84745	1	1.81726	1.92959	1	2.77722	2.59112	1
ZMO0612	flgD	flagellar hook capping protein	12.3126	9.98718	12.3004	10.031	2.2974	4.10521	1	2.32538	3.53407	1	2.26942	3.49276	1
ZMO1679	ZMO1_ZMO1679	YgdH family protein	8.35149	6.31137	8.61003	6.03125	2.30945	4.61273	1	2.04012	3.80432	1	2.57879	4.20581	1
ZMO1659	ftsH	ATP-dependent metalloprotease FtsH	10.9056	8.81191	11.1721	8.63688	2.31445	6.078	1	2.09368	5.30335	1	2.53522	5.63494	1
ZMO1753	fpr	ferredoxin--NADP(+) reductase Fpr	11.0053	8.10624	13.2663	11.5247	2.32032	3.85845	1	2.8991	3.64714	1	1.74153	2.79252	1
ZMO0425	sufC	FeS assembly ATPase SufC	10.1016	7.93231	10.9137	8.43239	2.3253	4.45421	1	2.16925	3.7405	1	2.48135	3.97026	1
ZMO0385	ZMO1_ZMO0385	hypothetical protein	8.94487	6.86093	8.36112	5.73835	2.35336	4.14319	1	2.08394	3.34528	1	2.62278	3.7355	1
ZMO0008	cysI	sulfite reductase (NADPH) hemoprotein beta-component	9.06339	6.88313	9.30547	6.77859	2.35357	4.07279	1	2.18025	3.35216	1	2.52688	3.6021	1
ZMO1838	ZMO1_ZMO1838	TOBE domain protein	6.94484	7.1264	8.06705	6.67358	0.605955	0.996659	0	-0.181563	0.170138	0	1.39347	1.58628	1
ZMO1840	ZMO1_ZMO1840	isochorismatase hydrolase	7.04387	5.92554	6.56531	5.85006	0.916789	3.17858	0	1.11833	2.93207	1	0.715249	2.21149	0
ZMO0224	metW	putative methionine biosynthesis methylase MetW	8.72845	6.31035	8.64635	6.32059	2.37193	5.31355	1	2.4181	4.74738	1	2.32576	4.68014	1
ZMO1636	ZMO1_ZMO1636	import inner membrane translocase subunit Tim44	12.5647	10.0373	12.4076	10.1839	2.37557	4.88153	1	2.5274	4.39037	1	2.22375	4.17021	1
ZMO1823	nifH	nitrogenase reductase iron protein	5.59559	3.81135	6.43409	3.43098	2.39367	4.12357	1	1.78424	3.03721	1	3.0031	3.9183	1
ZMO1113	ndh	FAD-dependent pyridine nucleotide-disulfide oxidoreductase	11.8423	9.56777	13.3706	10.8073	2.41893	3.80438	1	2.27457	3.11383	1	2.5633	3.31447	1
ZMO0318	ZMO1_ZMO0318	short-chain dehydrogenase/reductase SDR	9.12073	7.59992	10.017	6.68432	2.42675	3.18409	1	1.52081	1.88431	1	3.33269	3.13493	1
ZMO1919	ZMO1_ZMO1919	thiol-disulfide isomerase	10.2743	7.77718	10.0332	7.59266	2.46882	3.87663	1	2.49708	3.30721	1	2.44055	3.26866	1
ZMO1705	ZMO1_ZMO1705	thioredoxin domain-containing protein	10.9055	8.44232	10.6748	8.16975	2.48413	4.07042	1	2.46318	3.46482	1	2.50508	3.4934	1
ZMO0426	sufD	FeS assembly protein SufD	9.2618	7.00225	10.1672	7.4498	2.48847	4.08397	1	2.25955	3.32938	1	2.7174	3.64201	1
ZMO1859	rpfN	carbohydrate porin	6.66507	6.26331	7.3121	6.15851	0.77768	2.76914	0	0.401766	1.28264	0	1.15359	2.84767	1
ZMO1775	ZMO1_ZMO1775	hypothetical protein	6.96685	4.40034	6.82319	4.4123	2.4887	3.31458	1	2.56651	2.78848	1	2.41089	2.68609	1
ZMO0428	ZMO1_ZMO0428	FeS assembly SUF system protein	9.94585	7.37179	10.3634	7.87341	2.53204	4.541	1	2.57406	3.97344	1	2.49002	3.9166	1
ZMO0948	clpP	ATP-dependent Clp protease proteolytic subunit ClpP	10.0036	7.47478	9.92581	7.36244	2.5461	4.25725	1	2.52883	3.65233	1	2.56337	3.67543	1
ZMO1286	sldS	sorbitol dehydrogenase small subunit	10.3425	8.32077	11.4017	8.32799	2.54771	2.98562	1	2.02169	2.05982	1	3.07372	2.72361	1
ZMO1875	ZMO1_ZMO1875	DUF1476 domain-containing protein	10.2847	9.05486	10.2514	10.0612	0.709961	3.49226	0	1.2298	3.83752	1	0.190123	1.02607	0
ZMO1876	ZMO1_ZMO1876	hypothetical protein	10.7161	9.57905	10.478	9.66252	0.976288	2.41165	0	1.1371	2.10818	1	0.815471	1.62169	0
ZMO0204	czcD	cation efflux protein	6.53792	4.6803	8.06077	4.80849	2.55495	2.99655	1	1.85762	1.93805	1	3.25228	2.8224	1
ZMO0290	ZMO1_ZMO0290	DUF445 domain-containing protein	8.55247	6.02713	8.42217	5.77801	2.58476	4.51708	1	2.52535	3.88172	1	2.64417	3.9604	1
ZMO1848	ZMO1_ZMO1848	iron ABC transporter permease	6.14237	4.1649	6.96075	3.73416	2.60202	4.07665	1	1.97747	3.02392	1	3.22658	3.85155	1
ZMO2041	ZMO1_ZMO12041	hypothetical protein	10.2563	7.77037	10.0536	7.32277	2.60837	4.69508	1	2.48589	4.01582	1	2.73086	4.1771	1
ZMO1063	pspA	phage shock protein A PspA	8.51702	6.17575	9.18829	6.2802	2.62468	4.47218	1	2.34127	3.68193	1	2.90809	4.05255	1
ZMO1007	ZMO1_ZMO1007	UPF0187 domain-containing protein	9.34193	7.30471	10.3177	7.10113	2.62689	3.47985	1	2.03721	2.48443	1	3.21657	3.23671	1
ZMO0429	ZMO1_ZMO0429	iron-sulfur cluster assembly accessory protein	8.35127	5.86564	8.92853	6.15049	2.63183	4.64152	1	2.48563	3.94714	1	2.77803	4.13785	1
ZMO1920	ZMO1_ZMO1920	hypothetical protein	9.85273	7.49171	10.1897	7.27804	2.63636	4.26217	1	2.36102	3.48141	1	2.9117	3.83823	1
ZMO1896	secF	protein-export membrane protein SecF	9.80608	8.81731	9.69632	8.68641	0.999343	2.47409	0	0.988771	1.92104	0	1.00991	1.95254	1
ZMO1475	ZMO1_ZMO1475	TonB-dependent receptor plug domain	6.99159	4.67524	7.33244	4.34101	2.65389	3.53051	1	2.31635	2.72431	1	2.99143	3.14796	1
ZMO1449	mtlD	mannitol-1-phosphate dehydrogenase	7.7707	5.42392	8.45302	5.48398	2.65791	4.07856	1	2.34678	3.27692	1	2.96903	3.67527	1
ZMO1902	hemD	uroporphyrinogen III synthase	5.45736	6.66146	5.80964	6.52231	-0.958388	2.44463	0	-1.2041	2.25751	1	-0.712673	1.49204	0
ZMO1064	pspB	phage shock protein B PspB	7.96608	5.78519	8.93199	5.78956	2.66166	4.86359	1	2.18088	3.92405	1	3.14243	4.55188	1
ZMO0478	ZMO1_ZMO0478	winged helix family two component transcriptional regulator	10.8989	8.35367	10.9674	8.17549	2.66858	4.10232	1	2.54525	3.43053	1	2.7919	3.58737	1
ZMO0611	flgE	flagellar hook protein FlgE	12.4544	9.65114	12.3832	9.82283	2.68181	3.92405	1	2.80323	3.40953	1	2.56039	3.25672	1
ZMO1985	ZMO1_ZMO1985	Note=putative YciI family protein	6.40735	4.21639	7.15577	3.95753	2.6946	3.57172	1	2.19096	2.64831	1	3.19824	3.27538	1
ZMO1610	ZMO1_ZMO1610	hypothetical protein	11.6822	9.19897	11.9085	8.93918	2.72631	4.72562	1	2.48327	3.96855	1	2.96934	4.2754	1
ZMO1549	bolA1	BolA family protein	11.5971	8.62821	10.995	8.51044	2.72674	4.81893	1	2.96888	4.36782	1	2.4846	4.06177	1
ZMO0215	ZMO1_ZMO0215	5-formyltetrahydrofolate cyclo-ligase	9.66691	6.93352	9.51381	6.76261	2.7423	4.66175	1	2.73339	4.0596	1	2.7512	4.07075	1
ZMO0427	sufS	SufS subfamily cysteine desulfurase	10.1938	7.62043	11.0763	8.07216	2.78876	4.87655	1	2.57341	4.14067	1	3.0041	4.40682	1
ZMO1187	mutM	formamidopyrimidine-DNA glycosylase	9.86668	6.92233	9.46125	6.78828	2.80866	4.22747	1	2.94435	3.71478	1	2.67297	3.55029	1
ZMO0610	flgF	flagellar basal-body rod protein FlgF	12.3832	9.33803	11.9453	9.36529	2.81261	4.63598	1	3.04517	4.17592	1	2.58006	3.89177	1
ZMO0712	ppk	polyphosphate kinase	9.35872	6.90709	10.0122	6.80702	2.82839	4.27454	1	2.45164	3.43831	1	3.20515	3.89449	1
ZMO0101	ZMO1_ZMO0101	NAD-dependent epimerase/dehydratase	7.83014	5.0813	7.69907	4.72074	2.86359	5.79708	1	2.74884	5.12572	1	2.97834	5.26454	1
ZMO1586	bfr2	bacterioferritin	10.9332	8.14052	11.7009	8.75914	2.86721	4.368	1	2.79269	3.7287	1	2.94174	3.81743	1
ZMO0036	ZMO1_ZMO0036	DUF1491 domain-containing protein	9.75445	7.01734	9.74357	6.73461	2.87304	4.86067	1	2.73712	4.17967	1	3.00896	4.34251	1
ZMO1788	ZMO1_ZMO1788	hypothetical protein	8.94542	6.70189	10.213	6.53384	2.96135	4.08949	1	2.24354	3.03119	1	3.67916	3.8676	1
ZMO0090	ZMO1_ZMO0090	short-chain dehydrogenase/reductase SDR	11.0659	8.31925	10.7705	7.55074	2.9832	4.3748	1	2.74661	3.63955	1	3.21978	3.91079	1
ZMO0976	xyrA	xylose reductase	11.9569	9.19923	12.4078	9.1738	2.99586	4.71866	1	2.75769	3.97969	1	3.23402	4.25317	1
ZMO1587	ZMO1_ZMO1587	hypothetical protein	7.79674	5.17788	8.75999	5.38057	2.99914	4.45682	1	2.61886	3.63046	1	3.37943	4.06615	1
ZMO1833	nifU	nitrogen-fixing NifU domain protein	3.93421	1.09457	4.59709	1.36647	3.03513	2.53215	1	2.83964	1.89174	1	3.23062	2.08551	1
ZMO1522	ZMO1_ZMO1522	TonB-dependent receptor	9.6377	6.35102	9.09963	6.31222	3.03704	8.8236	1	3.28667	8.3588	1	2.78741	8.0726	1
ZMO1974	ZMO1_ZMO1974	LysR family transcriptional regulator ArgP	3.4719	4.32193	3.58563	4.5948	-0.929601	4.44878	0	-0.850035	3.70102	0	-1.00917	3.99428	1
ZMO1732	ahpC	alkyl hydroperoxide reductase	12.5968	9.91919	16.8132	13.3217	3.08452	5.72964	1	2.67757	4.88446	1	3.49147	5.34377	1
ZMO0915	copA	copper-translocating P-type ATPase	9.09237	6.86658	10.5627	6.57796	3.10527	3.68194	1	2.22579	2.54905	1	3.98476	3.51673	1
ZMO2077	ZMO1_ZMO2077	hypothetical protein	7.20659	4.41907	7.7047	4.205	3.14361	3.38591	1	2.78751	2.61098	1	3.49971	2.98477	1
ZMO1588	uvrA	excinuclease ABC A subunit	9.23912	6.30504	9.47176	6.11311	3.14637	5.4727	1	2.93409	4.75211	1	3.35865	4.9857	1
ZMO2009	ZMO1_ZMO2009	DUF465 domain-containing protein	12.6441	9.31672	12.3168	9.29778	3.17322	3.85517	1	3.32737	3.34684	1	3.01907	3.18327	1
ZMO1533	ZMO1_ZMO1533	hypothetical protein	11.1073	8.36891	11.8695	8.25275	3.17752	3.59574	1	2.73834	2.76639	1	3.6167	3.22871	1
ZMO1426	ZMO1_ZMO1426	DNA repair protein RadC	8.54346	5.52339	8.4483	5.10542	3.18147	3.82282	1	3.02006	3.14774	1	3.34288	3.31837	1
ZMO1992	clcD2	carboxymethylenebutenolidase	10.0158	6.80329	9.78157	6.57553	3.20926	5.45858	1	3.21247	4.86045	1	3.20605	4.85699	1
ZMO0055	ZMO1_ZMO0055	anion permerase	7.66365	4.45042	7.51061	4.3022	3.21082	3.36488	1	3.21323	2.78811	1	3.20841	2.78565	1
ZMO0998	msrA	peptide methionine sulfoxide reductase	9.77958	7.13892	10.8328	7.04883	3.2123	3.67138	1	2.64065	2.76189	1	3.78395	3.3614	1
ZMO0122	ZMO1_ZMO0122	hypothetical protein	10.9701	8.27771	11.9101	8.1665	3.21803	3.96558	1	2.69242	3.07618	1	3.74364	3.63218	1
ZMO2001	ZMO1_ZMO2001	hypothetical protein	5.17925	6.0682	4.5269	5.63313	-0.997594	3.20075	0	-0.888949	2.44192	0	-1.10624	2.79653	1
ZMO0749	rpoH	RNA polymerase sigma 32 subunit RpoH	10.9509	8.07395	11.5162	7.95517	3.21899	5.9462	1	2.877	5.15091	1	3.56098	5.52034	1
ZMO2036	ZMO1_ZMO2036	Note=coding region shorted due to frameshift mutation%2C likely produces a nonfunctional protein product	3.98741	1.36663	5.0135	1.18745	3.22342	3.10738	1	2.62078	2.20954	1	3.82605	2.81671	1
ZMO1776	pepN2	aminopeptidase N	11.6451	8.64612	12.1266	8.67496	3.22531	4.41458	1	2.99898	3.69569	1	3.45163	3.93578	1
ZMO1541	feoB	ferrous iron transport protein B	10.1969	6.93997	9.8282	6.59819	3.24346	4.55699	1	3.25691	3.96821	1	3.23001	3.95401	1
ZMO1629	ZMO1_ZMO1629	hypothetical protein	9.43169	5.86394	8.76032	5.78416	3.27195	6.58592	1	3.56775	6.13462	1	2.97616	5.82011	1
ZMO0319	ZMO1_ZMO0319	WGR domain protein	9.56167	6.32236	9.69001	6.22171	3.3538	4.27333	1	3.23931	3.62072	1	3.4683	3.73704	1
ZMO0916	ZMO1_ZMO0916	heavy metal transport/detoxification protein	11.5846	7.99316	9.65557	6.41016	3.41842	3.43086	1	3.59143	2.93276	1	3.2454	2.76572	1
ZMO0208	ZMO1_ZMO0208	GCN5-related N-acetyltransferase	12.1465	8.95934	12.6139	8.95772	3.42167	4.49645	1	3.18713	3.77969	1	3.65621	4.01455	1
ZMO1352	ZMO1_ZMO1352	intergral membrane protein	12.548	9.05794	12.2393	8.79531	3.46703	5.71677	1	3.49003	5.12778	1	3.44403	5.10482	1
ZMO1721	gloA3	glyoxalase/bleomycin resistance protein dioxygenase	13.543	10.0969	13.3201	9.80852	3.47881	5.59682	1	3.44609	4.9803	1	3.51153	5.01283	1
ZMO2037	ZMO1_ZMO2037	hypothetical protein	4.0905	1.47533	4.86573	0.505859	3.48752	2.06771	1	2.61517	1.19989	0	4.35987	1.8829	1
ZMO0231	ZMO1_ZMO0231	hypothetical protein	9.80956	6.36008	10.2683	6.63125	3.54328	6.00826	1	3.44947	5.36089	1	3.63709	5.45264	1
ZMO1134	ZMO1_ZMO1134	hypothetical protein	8.82111	5.48547	9.09019	5.27622	3.57481	5.33085	1	3.33565	4.6118	1	3.81397	4.84322	1
ZMO1133	ZMO1_ZMO1133	carbonate dehydratase	11.2848	7.83707	11.9401	8.22602	3.58094	4.9804	1	3.44776	4.31691	1	3.71412	4.44505	1
ZMO0362	uvrB	excinuclease ABC B subunit	10.0603	6.64269	10.2473	6.45256	3.60614	6.34909	1	3.41759	5.65471	1	3.7947	5.83621	1
ZMO0309	ZMO1_ZMO0309	short-chain dehydrogenase/reductase SDR	9.86318	6.8427	11.0063	6.67013	3.67832	3.74975	1	3.02048	2.8357	1	4.33616	3.44039	1
ZMO1372	ZMO1_ZMO1372	short-chain dehydrogenase/reductase SDR	8.35111	5.05941	9.27426	5.19089	3.68753	3.73322	1	3.2917	2.95772	1	4.08337	3.31834	1
ZMO0918	katE	catalase	11.1658	7.63289	11.6664	7.79808	3.7006	4.00407	1	3.53292	3.33535	1	3.86828	3.48868	1
ZMO2024	ZMO1_ZMO2024	hypothetical protein	4.75732	4.65364	5.84137	4.21479	0.865128	1.21192	0	0.103679	0.0769139	0	1.62658	1.5757	1
ZMO1628	ZMO1_ZMO1628	PepSY-associated TM helix domain-containing protein	9.24275	5.31461	8.91708	5.3442	3.75051	7.3174	1	3.92813	6.79594	1	3.57288	6.63136	1
ZMO0037	nagE1	PTS IIA-like nitrogen-regulatory protein PtsN/NagE	10.2636	6.56478	10.2705	6.42795	3.7707	5.18737	1	3.69886	4.55514	1	3.84253	4.62088	1
ZMO0286	ZMO1_ZMO0286	DUF541 domain-containing protein	12.1755	8.44394	12.7197	8.79058	3.83032	3.84189	1	3.73153	3.20994	1	3.92912	3.2967	1
ZMO0902	ZMO1_ZMO0902	TonB-dependent receptor	6.9106	3.41734	7.68508	3.46267	3.85783	3.92166	1	3.49325	3.1655	1	4.22241	3.48506	1
ZMO1335	wrbA	flavoprotein WrbA	12.6573	8.87587	12.9529	8.72861	4.0029	4.79437	1	3.78147	4.09931	1	4.22433	4.2896	1
ZMO1630	ZMO1_ZMO1630	hypothetical protein	8.63295	4.60195	7.98355	3.98451	4.01502	5.13998	1	4.031	4.54794	1	3.99904	4.53421	1
ZMO1289	ZMO1_ZMO1289	putative transglycosylase-associated protein	8.73471	5.61178	10.534	5.62686	4.01504	4.26643	1	3.12294	3.24763	1	4.90714	4.01586	1
ZMO0629	fliC	flagellin domain-containing protein	12.2776	8.05966	12.2091	7.8552	4.28591	5.40321	1	4.21795	4.77588	1	4.35387	4.83068	1
ZMO2057	ZMO1_ZMO2057	hypothetical protein	10.996	6.99755	10.8193	6.10797	4.35492	3.69082	1	3.99849	2.96317	1	4.71135	3.23726	1
ZMO1237	ldhA	lactate dehydrogenase	9.85592	6.10499	11.1801	6.15898	4.386	3.96265	1	3.75093	3.10993	1	5.02108	3.60195	1
ZMO0038	ZMO1_ZMO0038	ribosomal protein S30Ae/sigma 54 modulation protein	13.8029	9.72075	14.208	9.51518	4.3875	4.37701	1	4.08215	3.65959	1	4.69285	3.89753	1
ZMO0740	csbD	general stress protein CsbD	14.2423	10.1364	15.1546	10.2941	4.48322	3.88397	1	4.10593	3.14763	1	4.8605	3.43167	1
ZMO1941	ZMO1_ZMO1941	type IV secretory pathway protease TraF-like protein	5.86664	1.60148	6.4387	1.69469	4.50458	3.32274	1	4.26516	2.65675	1	4.74401	2.83098	1
ZMO0693	ZMO1_ZMO0693	OsmC family protein	13.4089	9.15233	13.9163	9.15241	4.51023	4.4802	1	4.25652	3.78598	1	4.76393	3.97858	1
ZMO1236	adhA	Zn-dependent alcohol dehydrogenase	13.6982	9.55956	13.2884	8.27303	4.57703	4.13982	1	4.13863	3.37724	1	5.01542	3.70331	1
ZMO1832	iscA	iron-sulfur cluster assembly accessory protein	6.3319	1.78799	7.12487	2.50492	4.58193	3.92227	1	4.54391	3.31895	1	4.61995	3.34694	1
ZMO1940	ZMO1_ZMO1940	hypothetical protein	4.92198	0.801876	5.59767	0.552092	4.58284	2.91845	1	4.12011	2.18932	1	5.04557	2.50953	1
ZMO1576	ZMO1_ZMO1576	short-chain dehydrogenase/reductase SDR	9.19608	4.98464	9.87206	4.84123	4.62113	4.26113	1	4.21144	3.51	1	5.03083	3.81262	1
ZMO1849	ZMO1_ZMO1849	hypothetical protein	8.30315	3.48957	7.96672	3.17401	4.80315	4.75093	1	4.81358	4.15756	1	4.79271	4.1501	1
ZMO0188	fhuE	outer membrane receptor for ferric iron uptake	10.6376	5.87503	10.5918	5.67629	4.83909	6.72489	1	4.76262	6.09571	1	4.91555	6.15055	1
ZMO1373	ZMO1_ZMO1373	hypothetical protein	13.1261	8.43102	13.6406	8.62769	4.85398	4.52345	1	4.6951	3.87089	1	5.01287	3.98298	1
ZMO1344	dkgA	D-gluconate reductase A	11.4951	6.35507	11.2004	6.55563	4.89239	6.11789	1	5.14003	5.60245	1	4.64474	5.42685	1
ZMO0172	thiC	thiamine biosynthesis protein ThiC	12.9801	7.7345	12.532	7.64119	5.06817	5.70703	1	5.24557	5.16617	1	4.89077	5.04497	1
ZMO0885	ZMO1_ZMO0885	hypothetical protein	11.7971	6.31311	11.1052	6.0791	5.25503	4.97442	1	5.48397	4.44965	1	5.0261	4.29953	1
ZMO1631	ZMO1_ZMO1631	TonB-dependent siderophore receptor	9.61407	4.30723	9.25595	3.89116	5.33582	4.59248	1	5.30684	3.98704	1	5.36479	4.00565	1
ZMO1822	ZMO1_ZMO1822	TonB-dependent siderophore receptor	10.9699	5.09566	10.6693	4.97261	5.78544	5.61028	1	5.87424	5.03642	1	5.69664	4.98331	1
ZMO1754	ssdA	succinate-semialdehyde dehydrogenase SSADH	13.0191	6.94583	13.3775	7.23135	6.1097	5.04788	1	6.07323	4.43903	1	6.14617	4.4596	1
ZMO1851	fldA	flavodoxin	12.4534	6.33496	12.1937	5.99126	6.16048	4.99662	1	6.11849	4.38652	1	6.20247	4.41	1
ZMO2056	ZMO1_ZMO2056	hypothetical protein	18.1747	12.0211	18.4067	11.9755	6.29241	4.67442	1	6.15366	4.03953	1	6.43117	4.1152	1
ZMO1850	ZMO1_ZMO1850	hypothetical protein	11.9695	5.32204	11.5819	4.67515	6.7771	5.34817	1	6.64748	4.71526	1	6.90673	4.78133	1
