# Supplementary material for: A plasmid-free Zymomonas mobilis mutant strain reducing reactive oxygen species for efficient bioethanol production using industrial effluent of xylose mother liquor
Source: Front Bioeng Biotechnol. 2022 Dec 23;10:1110513. doi: 10.3389/fbioe.2022.1110513 (PMC9816438; doi:10.3389/fbioe.2022.1110513)
Supplement: Supplementary file 2 [file DataSheet2.xlsx]

## Sheet: Table S4_all
Table S4: List of all significantly differentially expressed proteins in different strain comparisons under MM medium.
Protein ID	Gene name	Product	Peptides	Unique peptides	Sequence coverage [%]	Mol. weight [kDa]	Sequence length	Q-value	Score	MS/MS count	ZM4_2	ZM4_3	ZMNP_2	ZMNP_3	Group_ZM4.average	Group_ZMNP.average	Group_ZMNP.vs.Group_ZM4.FC	P_value
A0A0H3FVP8	nadK	NAD kinase	3	3	13.6	29.047	258	0	9.4344	11	22.3231	22.946	23.1237	23.5268	6.51149e+06	1.05099e+07	1.61406	0.203685
Q5NMW2	ZMO1324	HPr kinase	2	2	10.4	17.301	163	0.0014948	2.6254	4	23.9211	20.5059	23.2475	23.8464	4.86329e+06	1.22557e+07	2.52004	0.522214
Q5NMX2	rsmA	Ribosomal RNA small subunit methyltransferase A	2	2	10.1	30.762	278	0	21.22	3	22.3462	22.3001	22.2555	22.531	5.24738e+06	5.50851e+06	1.04977	0.665737
A0A0H3FVR6	Zmob_0003	OmpA/MotB domain protein	13	13	46.3	38.241	363	0	69.209	37	24.2145	23.9171	23.796	25.5067	1.75601e+07	2.63509e+07	1.50061	0.569535
Q9XBS5	map	Methionine aminopeptidase	12	12	51.4	29.849	276	0	115.14	61	25.4014	25.4229	25.3955	25.3336	4.46493e+07	4.3202e+07	0.967587	0.283909
A0A0H3FVS6	queE	7-carboxy-7-deazaguanine synthase	5	5	24.4	24.701	217	0	49.431	11	21.8572	22.169	21.8786	22.0499	4.23257e+06	4.09164e+06	0.966703	0.809328
Q5NN07	acpP	Acyl carrier protein	2	2	29.5	8.6055	78	0	5.0491	6	20.9584	20.2388	22.2919	23.2978	1.58783e+06	7.27682e+06	4.58288	0.0709466
A0A0H3FVT8	Zmob_0023	Phosphotransferase system, phosphocarrier protein HPr	3	3	35.6	9.4499	90	0	18.126	24	25.3506	25.1159	25.3707	25.2283	3.94425e+07	4.12967e+07	1.04701	0.676848
Q5NN13	ZMO1273	Amidohydrolase 3	6	6	19	59.903	536	0	77.067	20	22.0632	22.4527	22.7301	22.0374	5.01549e+06	5.47239e+06	1.0911	0.781573
Q5NMW4	ZMO1322	Two component transcriptional regulator, winged helix family	6	6	41.7	26.839	235	0	15.405	10	22.4718	22.0154	22.058	22.2118	4.96586e+06	4.60536e+06	0.927405	0.695825
Q5NN18	ZMO1268	Uncharacterized protein	2	2	7.7	37.574	339	0	4.2439	4	20.4606	20.3938	19.2245	21.3586	1.40997e+06	1.28341e+06	0.910238	0.910493
Q5NMX4	ZMO1312	Parvulin-like PPIase	23	23	71	47.978	435	0	229.82	161	25.4995	25.6294	25.6464	25.6087	4.96207e+07	5.18411e+07	1.04475	0.448887
Q5NN22	ZMO1264	Mandelate racemase/muconate lactonizing protein	12	12	40.7	43.512	393	0	53.729	52	23.5671	23.5585	23.3685	23.3102	1.23909e+07	1.06133e+07	0.856539	0.0169616
A0A0H3FVV8	Zmob_0043	Hemolysin A	4	4	18.5	27.596	249	0	10.311	19	21.5487	21.4376	21.4243	21.2311	2.95181e+06	2.63195e+06	0.891639	0.275857
A0A0H3FVW5	Zmob_0095	DUF4136 domain-containing protein	6	6	35.8	28.043	265	0	34.141	22	22.3989	22.698	22.9412	22.7348	6.13422e+06	7.49752e+06	1.22224	0.252027
P20368	adhA	Alcohol dehydrogenase 1	26	16	81.6	36.122	337	0	323.31	329	29.7137	29.7456	28.8729	28.7265	8.9025e+08	4.67278e+08	0.524884	0.00643412
Q5NN01	ZMO1285	Glucose-methanol-choline oxidoreductase	16	16	36.7	60.721	545	0	49.074	56	23.2294	23.074	23.1866	23.2873	9.31853e+06	9.88578e+06	1.06087	0.454427
A0A0H3FVX7	mltG	Endolytic murein transglycosylase	2	2	10.2	35.885	323	0.0015117	2.8282	3
Q5NN61	rpsF	30S ribosomal protein S6	7	7	53.2	14.351	124	0	193.25	78	28.2871	28.7496	29.0248	29.0401	3.84489e+08	5.49083e+08	1.42808	0.156415
Q5NN15	ZMO1271	Uroporphyrinogen III methylase	10	10	53.1	30.948	288	0	125.44	33	23.1157	23.2828	23.6889	22.9549	9.63074e+06	1.04855e+07	1.08876	0.775425
A0A0H3FVY5	Zmob_0075	Uncharacterized protein	1	1	9.3	26.222	226	1	-2	1
Q5NN85	glyA	Serine hydroxymethyltransferase	33	33	77.2	45.813	429	0	323.31	231	28.4791	28.3872	28.4628	28.4718	3.62441e+08	3.71118e+08	1.02394	0.536679
P30798	gpmA	2,3-bisphosphoglycerate-dependent phosphoglycerate mutase	31	31	85.1	25.938	228	0	323.31	279	29.8866	29.9174	29.698	29.6166	1.00324e+09	8.46718e+08	0.843985	0.0302248
Q5NN52	dxs1	1-deoxy-D-xylulose-5-phosphate synthase 1	10	4	20.3	70.307	649	0	26.543	33	25.2862	24.8617	24.8397	25.6121	3.53186e+07	3.92414e+07	1.11107	0.763128
Q9X3W8	pol	DNA polymerse	1	1	7.6	29.985	264	0	4.132	6	19.3485	19.6857	19.4447	19.3131	750282	681736	0.908639	0.524792
Q5NN58	ZMO1228	Dipeptide epimerase	12	12	55.3	35.549	331	0	257.59	58	24.472	24.5575	24.4718	24.4633	2.39705e+07	2.31989e+07	0.967811	0.386295
Q9X3W3	nnrE	Bifunctional NAD(P)H-hydrate repair enzyme	20	16	55.6	50.295	484	0	74.05	69	24.246	24.1787	24.1834	24.1469	1.94377e+07	1.8812e+07	0.967809	0.343346
Q5NNB7	ZMO1169	ATPase BadF/BadG/BcrA/BcrD type	2	2	15.7	30.582	286	0	11.108	10	21.8117	21.758	21.6529	20.9852	3.61327e+06	2.61622e+06	0.724059	0.298808
A0A0H3FW25	Zmob_0165	Phosphate-specific transport system accessory protein PhoU	11	8	51.1	26.27	237	0	45.614	29	24.7415	24.6135	24.4821	24.3677	2.68331e+07	2.25228e+07	0.839366	0.0986603
Q5NN81	ZMO1205	Uncharacterized protein	3	3	30.5	12.377	105	0	5.0432	4	20.9632	20.957	20.1663	21.3375	2.03994e+06	1.76575e+06	0.865589	0.75614
A0A0H3FW30	Zmob_0132	5-aminolevulinate synthase	12	4	45	44.242	404	0	108.29	43	22.3989	22.4406	24.3085	24.2953	5.61081e+06	2.06823e+07	3.68614	0.000134996
Q9X5F1	uppS	Isoprenyl transferase	1	1	5.6	27.715	248	0.0015232	2.9633	2
A0A0H3FW38	ubiE	Ubiquinone/menaquinone biosynthesis C-methyltransferase UbiE	12	8	55.8	27.406	242	0	51.793	43	24.4854	24.581	24.3537	24.6396	2.42787e+07	2.36716e+07	0.974996	0.831115
A0A0H3FW39	Zmob_0180	Outer membrane chaperone Skp (OmpH)	21	21	75.8	23.847	223	0	312.18	227	30.3753	30.5761	30.4024	30.2828	1.49318e+09	1.36158e+09	0.911865	0.372732
Q9X5F8	ilvC	Ketol-acid reductoisomerase (NADP(+))	22	22	77	36.574	339	0	247.05	169	29.1624	28.9706	28.9798	29.3141	5.62193e+08	5.94446e+08	1.05737	0.71674
Q5NNF9	ZMO1127	tRNA-dihydrouridine synthase	8	8	35.2	37.772	341	0	30.466	30	21.7405	22.295	22.0107	22.2618	4.24624e+06	4.60983e+06	1.08563	0.734516
Q5NNG5	ZMO1121	Transcriptional regulator, MerR family	11	11	67.7	18.145	158	0	117.57	54	24.2329	24.1678	23.9929	24.7516	1.92766e+07	2.17164e+07	1.12657	0.695834
Q5NNH9	ZMO1107	Transcriptional regulator, AsnC family	12	12	74.4	17.677	160	0	165.74	86	27.8115	27.8439	27.7808	27.7341	2.38215e+08	2.26895e+08	0.952481	0.13228
Q9X3W6		Uncharacterized protein	17	17	42	60.832	547	0	68.222	74	23.4844	23.5575	24.0202	23.8517	1.20371e+07	1.60486e+07	1.33326	0.0456741
Q9X3W1	hisI	Phosphoribosyl-AMP cyclohydrolase	8	8	64.5	14.15	124	0	33.57	32	25.4349	25.7902	25.5263	25.7915	5.1304e+07	5.29784e+07	1.03264	0.853811
Q5NNJ2	ZMO1094	Beta-lactamase domain protein	4	4	24.8	28.843	254	0	16.984	11	22.0614	21.9976	22.0704	22.1915	4.28095e+06	4.59291e+06	1.07287	0.276382
Q9X5D8	recA	Protein RecA	17	8	63	38.292	354	0	235.61	89	25.4111	25.279	24.4078	24.5365	4.26213e+07	2.32728e+07	0.546037	0.0109822
Q9X5E3	psd	Phosphatidylserine decarboxylase proenzyme	1	1	6.5	26.959	246	0	7.5375	1
Q5NNK8	trmD	tRNA (guanine-N(1)-)-methyltransferase	1	1	6	27.82	249	0.00076982	3.084	3
Q9X5E8	tsf	Elongation factor Ts	24	24	87	32.141	307	0	323.31	199	27.5925	27.6106	27.9162	27.2486	2.03651e+08	2.00968e+08	0.986825	0.959511
Q5NNE1	rpmE	50S ribosomal protein L31	6	6	69.3	8.5257	75	0	39.664	54	30.2021	30.0448	30.2113	30.7446	1.16966e+09	1.49548e+09	1.27856	0.330355
Q5NNG9	ZMO1117	Glutamate synthase (Ferredoxin)	47	47	41.7	167.47	1531	0	288.18	143	23.1076	22.6097	23.0165	24.4111	7.60566e+06	1.3758e+07	1.80892	0.367453
Q5NNN1	ZMO1055	Diguanylate cyclase/phosphodiesterase	8	8	17.6	64.594	579	0	9.5688	12	20.1116	20.2471	20.9748	21.8008	1.1874e+06	2.74392e+06	2.31087	0.10192
Q5NNP3	ZMO1043	LemA family protein	6	6	38	22.676	208	0	17.207	21	22.5942	22.2388	21.6799	23.03	5.59812e+06	5.36431e+06	0.958234	0.937773
A0A0H3FWF1	Zmob_0233	Lytic murein transglycosylase	14	14	46.3	39.537	361	0	108.39	42	25.0555	25.1227	25.0067	25.0728	3.56923e+07	3.4491e+07	0.966342	0.4047
Q5NNK5	ZMO1081	CbiA domain-containing protein	8	8	50	22.883	206	0	81.426	35	23.3248	23.4055	23.8971	23.8996	1.08048e+07	1.56355e+07	1.44709	0.00567554
Q5NNL0	rpsP	30S ribosomal protein S16	14	14	73.4	15.516	143	0	70.575	104	30.4838	30.1678	29.7171	30.4338	1.34577e+09	1.13139e+09	0.8407	0.588119
Q5NNM2	ZMO1064	Phage shock protein B	3	3	54.4	10.181	90	0	75.446	6	22.4067	22.5332	22.1183	21.9336	5.80932e+06	4.2705e+06	0.735111	0.058073
Q5NNM7	ZMO1059	Dihydroneopterin aldolase	3	3	42.9	16.264	140	0	18.563	25	23.9888	23.8498	23.942	23.406	1.58646e+07	1.33839e+07	0.843636	0.469086
A0A0H3FWI3	glmM	Phosphoglucosamine mutase	8	8	24.5	47.894	445	0	87.276	35	23.5853	23.332	23.4919	23.3941	1.1528e+07	1.1404e+07	0.989237	0.91896
Q5NNN9	ZMO1047	Phosphate-binding protein PstS	17	17	67.1	37.306	346	0	253.87	92	25.0892	25.0752	25.1668	25.1768	3.55221e+07	3.77988e+07	1.06409	0.00909714
Q00384	eda	KHG/KDPG aldolase	22	22	87.5	21.505	208	0	221.45	233	31.7288	31.58	31.48	31.5273	3.3801e+09	3.04474e+09	0.900783	0.193264
Q5NNU8	ZMO0988	Uncharacterized protein	3	3	56.9	7.6699	65	0	11.145	18	23.7705	23.7044	23.4756	23.8266	1.39858e+07	1.31729e+07	0.941874	0.676357
A0A0H3FWJ3	Zmob_0280	Cyclopropane-fatty-acyl-phospholipid synthase	8	5	21.4	47.825	415	0	55.951	19	22.2802	21.8457	21.9471	22.3015	4.38128e+06	4.57171e+06	1.04346	0.847022
A0A0H3FWJ8	Zmob_0333	Hopanoid biosynthesis associated radical SAM protein HpnJ	21	2	56.3	54.224	476	0	203.16	131	25.7617	25.646	25.4056	25.6604	5.46545e+07	4.85515e+07	0.888335	0.34664
Q5NNZ1	ZMO0945	Aldose 1-epimerase	16	16	61.7	33.072	295	0	79.108	93	25.3513	25.2319	25.4882	25.3327	4.10703e+07	4.45963e+07	1.08585	0.349188
Q5NNR0	ZMO1026	Uncharacterized protein	2	2	25.8	7.3923	62	0.0050725	2.1777	3	22.2685	22.6075	21.9352	20.8543	5.68212e+06	2.75712e+06	0.485228	0.20683
Q5NNS1	ZMO1015	ABC_trans_aux domain-containing protein	2	2	28.8	22.299	208	0	6.6159	6	20.5847	21.0032	21.297	21.6869	1.81805e+06	2.94936e+06	1.62227	0.134741
Q5NNT1	ZMO1005	Methyltransferase	3	3	14.4	43.534	382	0	13.833	8	21.6333	20.8345	20.7691	20.4002	2.46629e+06	1.57253e+06	0.637609	0.277976
Q5NNT6	metE	5-methyltetrahydropteroyltriglutamate--homocysteine methyltransferase	42	20	62.1	84.928	759	0	323.31	214	26.7424	26.4811	26.2592	26.9068	1.02549e+08	1.00525e+08	0.980265	0.941866
A0A0H3FWM9	Zmob_0315	Uncharacterized protein	16	16	61	17.571	172	0	323.31	115	30.9961	31.0297	30.9441	31.5703	2.16675e+09	2.56652e+09	1.1845	0.517499
Q5NNU9	dksA	RNA polymerase-binding transcription factor DksA	8	8	54.7	18.453	161	0	119.25	57	25.8013	25.9699	25.8164	25.5411	6.1993e+07	5.37133e+07	0.866441	0.328619
Q5NNW0	ZMO0976	Aldo/keto reductase	23	22	70.3	38.143	340	0	323.31	180	26.9691	27.1443	27.0572	27.1127	1.39597e+08	1.42359e+08	1.01978	0.787567
Q5NNX5	ZMO0961	Cytochrome c class I	2	2	11	17.615	164	0.0064982	2.1233	3
Q5NNY8	clpP	ATP-dependent Clp protease proteolytic subunit	12	12	59.5	23.352	210	0	76.745	72	28.5699	28.8039	28.5995	28.6293	4.32138e+08	4.10953e+08	0.950977	0.601357
Q5NP10	ZMO0926	Mammalian cell entry related domain protein	2	2	17.2	17.518	169	0	6.3841	11	21.849	21.6309	21.1577	22.1147	3.50244e+06	3.25951e+06	0.93064	0.852226
Q5NNZ6	ZMO0940	Transcriptional regulator, MarR family	7	7	39.2	18.696	166	0	17.924	25	23.6733	23.9381	23.4147	23.4467	1.46632e+07	1.13068e+07	0.771102	0.106683
A0A0H3FWR5	Zmob_0381	Uncharacterized protein	14	14	45.1	41.424	375	0	232.49	91	23.7446	23.8161	23.9046	23.6573	1.44076e+07	1.4414e+07	1.00045	0.996453
Q5NP01	ZMO0935	Glutathione S-transferase domain protein	18	18	75.7	23.945	210	0	158.19	105	27.2482	27.4025	27.6657	27.577	1.68169e+08	2.06472e+08	1.22777	0.0797487
A0A0H3FWT6	Zmob_0412	Resolvase domain-containing protein	6	6	41.3	20.793	184	0	28.038	23	22.8309	22.8779	22.6556	22.5355	7.58334e+06	6.33781e+06	0.835754	0.0568208
A0A0H3FWU0	Zmob_0417	Methyl-accepting chemotaxis sensory transducer	11	8	30.8	51.169	467	0	62.399	32	22.1699	21.994	21.5017	21.6671	4.43955e+06	3.14448e+06	0.708289	0.0541264
Q5NP61	ispH	4-hydroxy-3-methylbut-2-enyl diphosphate reductase	14	6	49.7	36.504	340	0	114.51	71	25.6528	25.284	25.512	25.427	4.64263e+07	4.64593e+07	1.00071	0.996162
H2VFR7	hpnD	Presqualene diphosphate synthase	13	13	49.5	32.577	291	0	60.759	41	23.7107	23.4519	23.3865	23.4753	1.2551e+07	1.13086e+07	0.901018	0.386399
A0A0H3FWV2	Zmob_0373	Peptidase S58 DmpA	3	3	9.5	35.015	336	0.0007758	3.2078	3
Q5NP71	ZMO0865	Replicative DNA helicase	10	10	27	56.815	511	0	24.591	25	21.6844	21.9066	21.8583	22.0884	3.64e+06	4.1175e+06	1.13118	0.381938
Q5NP21	ZMO0915	Copper-translocating P-type ATPase	2	2	4.9	79.254	740	0	5.4428	4
A0A0H3FWX2	Zmob_0394	ABC transporter related protein	2	2	11	24.834	219	0	3.81	6	21.1964	21.444	20.5056	21.4096	2.61835e+06	2.03644e+06	0.777757	0.520024
A0A0H3FWX3	argS	Arginine--tRNA ligase	33	33	65.2	63.325	574	0	313.26	182	24.9438	24.8991	24.55	24.8766	3.17757e+07	2.75066e+07	0.865651	0.333927
Q5NP32	ZMO0904	Beta-galactosidase	17	17	25.9	114.49	1033	0	53.497	48	22.2277	22.2755	22.4657	22.3622	4.99351e+06	5.58805e+06	1.11906	0.104363
Q9RNN1	ftsA	Cell division protein FtsA	13	13	40.2	44.969	420	0	66.41	35	23.1141	22.8894	22.6609	22.8511	8.39882e+06	7.08346e+06	0.843388	0.236969
Q5NPB5	ZMO0821	Pyridoxal-5-phosphate-dependent protein beta subunit	11	11	52.2	35.728	337	0	122.18	51	24.3047	24.4483	24.4462	24.3987	2.17795e+07	2.24845e+07	1.03237	0.605277
A0A0H3FWZ7	cheB	Protein-glutamate methylesterase/protein-glutamine glutaminase	23	16	59.2	36.737	341	0	323.31	218	26.6984	26.8006	27.1005	27.0234	1.12824e+08	1.40105e+08	1.2418	0.0394863
Q5NPC7	ZMO0809	UPF0235 protein ZMO0809	3	3	36.3	12.345	113	0	34.828	11	22.6518	22.441	22.9666	22.8196	6.12555e+06	7.78948e+06	1.27164	0.114323
Q9RME7		Uncharacterized protein	14	14	60.1	25.26	223	0	323.31	144	26.5165	26.536	26.3568	26.8779	9.66497e+07	1.02949e+08	1.06518	0.760207
A0A0H3FX27	gatA	Glutamyl-tRNA(Gln) amidotransferase subunit A	24	14	66.5	52.342	492	0	323.31	155	27.0583	27.0186	26.9036	26.9939	1.37842e+08	1.29532e+08	0.939711	0.210536
A0A0H3FX32	Zmob_0513	Acriflavin resistance protein	4	2	5.7	117.02	1083	0	32.214	5
A0A0H3FX34	ddl	D-alanine--D-alanine ligase	20	19	73.5	35.214	321	0	323.31	85	24.6858	24.9717	25.0719	24.8776	2.97981e+07	3.29727e+07	1.10654	0.487105
Q5NPH1	thrS	Threonine--tRNA ligase	27	27	51.7	74.872	659	0	180.27	89	24.2928	24.1255	23.901	24.6242	1.93949e+07	2.0127e+07	1.03775	0.898675
Q5NPH8	ZMO0758	Isochorismatase hydrolase	8	8	52.8	23.742	216	0	145.29	39	24.2893	24.3617	23.6645	23.2175	2.10229e+07	1.13881e+07	0.541699	0.0597092
Q5NPI4	ZMO0752	HPTransfase domain-containing protein	7	7	45.2	22.944	208	0	77.4	21	24.2924	24.572	24.56	24.0888	2.26371e+07	2.10072e+07	0.928001	0.731956
Q5NPI9	ZMO0747	Uncharacterized protein	2	2	37.4	14.958	139	0	6.0675	8	20.2549	20.5244	19.9818	19.0814	1.3737e+06	757891	0.551714	0.209425
Q5NPJ7	ZMO0739	Antibiotic biosynthesis monooxygenase	9	4	81.6	11.279	98	0	54.658	65	27.3954	27.5669	27.4767	27.4945	1.87349e+08	1.87926e+08	1.00308	0.963605
Q5NPK2	cysQ	3(2),5-bisphosphate nucleotidase CysQ	26	26	80.1	29.836	272	0	323.31	203	26.2817	26.3023	26.218	26.1421	8.21644e+07	7.60277e+07	0.925312	0.104214
Q5NPK9	rplJ	50S ribosomal protein L10	9	9	63.7	17.489	171	0	128.29	91	30.129	29.8224	29.468	29.8631	1.05583e+09	8.51548e+08	0.806522	0.340562
A0A0H3FX76	Zmob_0564	Endothelin-converting enzyme 1	39	24	50.4	76.546	681	0	323.31	215	27.1554	27.1986	27.4891	27.4938	1.51738e+08	1.8869e+08	1.24352	0.0047549
Q5NPG0	ZMO0776	Methyltransferase type 12	7	7	45.2	22.905	208	0	45.943	34	24.7769	25.1336	25.2303	24.6394	3.25286e+07	3.20736e+07	0.986011	0.958392
Q5NPM5	ZMO0711	ATPase involved in DNA replication initiation	5	5	25.2	24.466	214	0	23.947	17	22.7559	22.7424	22.6331	22.6009	7.04997e+06	6.4326e+06	0.912429	0.0169515
Q5NPH3	ZMO0763	Tetratricopeptide domain protein	14	14	52.5	36.585	341	0	87.471	80	24.1998	24.3296	24.2418	24.2495	2.01561e+07	1.98919e+07	0.986895	0.797405
A0A0H3FX98	Zmob_0584	Uncharacterized protein	5	5	43.9	17.544	155	0	11.987	12	20.5487	20.4287	20.4862	20.3726	1.47133e+06	1.41211e+06	0.959749	0.547553
Q5NPP4	gyrA	DNA gyrase subunit A	21	21	33.1	101.95	925	0	175.71	66	22.8935	22.4658	22.1015	23.4727	6.71826e+06	7.23771e+06	1.07732	0.894798
Q5NPQ0	ZMO0686	Signal transduction protein	1	1	8.6	16.097	140	0	20.026	1
Q5NPR1	ZMO0675	Transcriptional regulator, LysR family	8	8	31.2	29.693	269	0	39.516	40	24.4025	24.4753	24.3328	24.6173	2.27428e+07	2.33196e+07	1.02536	0.828565
Q5NPR7	atpF	ATP synthase subunit b	4	4	34.9	18.041	166	0	16.889	18	24.3444	23.9611	23.2197	24.5074	1.86512e+07	1.52632e+07	0.818353	0.708783
Q5NPK4	rpoC	DNA-directed RNA polymerase subunit beta	51	7	46.4	154.07	1391	0	323.31	243	25.0166	24.4881	24.1465	25.737	2.82617e+07	3.22273e+07	1.14032	0.842153
Q5NPS1	ZMO0665	Uncharacterized protein	1	1	22.7	7.3315	66	0.010014	1.9514	1
Q5NPL1	rplK	50S ribosomal protein L11	10	10	64.3	15.186	143	0	83.202	64	27.9884	28.2223	28.0435	28.5799	2.88771e+08	3.33173e+08	1.15376	0.553673
Q5NPS6	dnaK	Chaperone protein DnaK	59	59	76.1	68.492	635	0	323.31	500	29.4363	29.48	29.356	28.8817	7.37556e+08	5.82974e+08	0.790413	0.290203
A0A0H3FXF3	rnd	Ribonuclease D	13	3	38.5	43.854	390	0	26.374	44	23.6998	23.9421	23.7279	24.0926	1.48187e+07	1.57649e+07	1.06385	0.722895
Q5NR23	obg	GTPase Obg	6	6	30.8	37.051	347	0	257.48	31	25.2078	24.7354	25.1618	24.9889	3.28996e+07	3.5353e+07	1.07457	0.719956
A0A0H3FXH1	rne	Ribonuclease E	29	17	46.2	102.71	912	0	323.31	119	23.7581	23.274	23.2335	25.2813	1.19958e+07	2.00541e+07	1.67176	0.55402
A0A0H3FXH5	Zmob_0591	Oxidoreductase domain protein	29	19	67.9	47.189	433	0	323.31	231	28.6108	28.7753	28.5775	28.6746	4.33985e+08	4.14281e+08	0.954597	0.555317
A0A0H3FXI5	Zmob_0662	Transketolase	15	5	32.3	72.109	663	0	85.56	65	23.1409	23.0743	22.6638	23.3609	9.0381e+06	8.46075e+06	0.936121	0.811142
Q5NPR9	atpB	ATP synthase subunit a	1	1	4.9	28.965	266	0.00076864	3.0712	3
Q5NR68	ZMO0162	Protein TolR	1	1	13.7	18.739	175	0.00078125	3.4016	4
Q5NPS3	ZMO0663	DNA repair protein RadC	3	3	12.8	24.861	227	0.00077821	3.2692	3	21.2268	21.3368	21.4384	21.0036	2.54958e+06	2.44437e+06	0.958733	0.811714
Q5NR74	ZMO0156	Uncharacterized protein	6	6	56.7	13.921	120	0	49.004	39	25.6471	25.3873	25.0437	26.1227	4.80207e+07	5.02709e+07	1.04686	0.916109
O86020	pyk	Pyruvate kinase	62	0	86.5	51.445	475	1	-2	1
Q5NR86	ZMO0144	L-aspartate oxidase	18	3	51.1	58.28	530	0	323.31	93	25.8542	25.9205	25.7259	25.888	6.20666e+07	5.87038e+07	0.945818	0.4557
Q5NR19	rplU	50S ribosomal protein L21	4	4	55.9	11.047	102	0	44.131	43	26.7081	26.7871	26.6564	24.9442	1.12673e+08	5.84325e+07	0.518604	0.384179
Q5NRA2	ZMO0128	TonB-dependent receptor	6	6	11.7	91.236	830	0	15.492	14	22.1391	21.5094	21.3168	22.6424	3.71318e+06	4.13542e+06	1.11371	0.851925
Q5NR30	trpD	Anthranilate phosphoribosyltransferase	19	19	63	36.137	341	0	143.88	106	24.9947	25.0803	24.8719	24.9003	3.44383e+07	3.1007e+07	0.900363	0.0784985
Q5NR51	ZMO0179	Fructose-bisphosphate aldolase	16	16	57.6	32.791	304	0	75.053	98	27.1155	27.0611	26.85	27.0178	1.42685e+08	1.28203e+08	0.898507	0.222122
Q5NR56	ZMO0174	SnoaL	4	4	46.9	14.682	130	0	36.524	16	24.6729	24.8348	24.9769	24.5492	2.82915e+07	2.84722e+07	1.00639	0.971599
A0A0H3FXQ4	pal	Peptidoglycan-associated protein	7	7	51.7	19.034	176	0	15.842	22	22.78	22.3204	21.8184	23.6737	6.14173e+06	7.0347e+06	1.14539	0.856591
A0A0H3FXQ8	Zmob_0707	Uncharacterized protein	7	7	40.9	12.699	110	0	32.518	36	25.9076	25.9958	25.9206	25.2322	6.49007e+07	5.00331e+07	0.770919	0.392496
Q5NR70	ZMO0160	Thioesterase superfamily protein	6	6	42.2	19.241	166	0	41.802	18	23.4468	23.3178	23.3203	22.9917	1.09341e+07	9.34663e+06	0.854817	0.328313
Q5NR81	trmB	tRNA (guanine-N(7)-)-methyltransferase	7	7	36.4	26.946	231	0	28.551	29	24.0725	23.7315	23.2093	23.6194	1.56754e+07	1.11796e+07	0.713194	0.208981
Q5NR88	ZMO0142	Pyridoxal phosphate homeostasis protein	11	11	46.1	24.864	232	0	81.97	53	25.5893	25.527	25.6324	25.3967	4.94045e+07	4.79335e+07	0.970226	0.754742
Q5NRE6	ZMO0084	CheX protein	3	3	32.6	9.7574	89	0	8.1338	12	23.4873	23.7192	23.8273	23.9584	1.27433e+07	1.55759e+07	1.22228	0.161787
Q5NRF1	ZMO0079	Response regulator receiver protein	7	7	80.2	13.546	121	0	118.73	39	24.1059	24.241	25.036	24.7853	1.89207e+07	3.15389e+07	1.66689	0.0353552
Q5NRF7	ZMO0073	CBS domain containing protein	10	10	48.3	33.088	294	0	56.089	53	24.1161	23.972	24.6891	24.3131	1.72974e+07	2.37445e+07	1.37272	0.151264
Q5NRJ3	ZMO0037	Putative PTS IIA-like nitrogen-regulatory protein PtsN	14	14	73.9	17.048	153	0	87.545	86	26.7015	26.7627	26.2329	26.1981	1.1147e+08	7.79184e+07	0.699008	0.00461263
Q5NRC7	ZMO0103	Beta-lactamase	13	13	36.9	57.626	520	0	74.483	57	23.2696	23.0285	23.633	23.7234	9.30163e+06	1.34229e+07	1.44307	0.0543824
Q5NRE3	ZMO0087	Uncharacterized protein	2	2	26.2	17.75	160	0	36.58	6	20.0314	19.9847	20.4109	21.7426	1.05443e+06	2.21173e+06	2.09756	0.249897
Q5NR08	ZMO0222	DUF1330 domain-containing protein	3	3	40.4	11.135	99	0	4.4652	4	20.4159	20.7373	20.1891	20.8363	1.56377e+06	1.49602e+06	0.956674	0.875906
Q5NRE8	ZMO0082	Chemotaxis protein methyltransferase	6	6	25.5	33.376	290	0	10.575	15	21.1052	20.8103	21.2774	21.6421	2.03666e+06	2.88428e+06	1.41618	0.165632
Q5NRF3	miaB	tRNA-2-methylthio-N(6)-dimethylallyladenosine synthase	2	2	8.8	49.019	445	0	8.076	5	20.2674	20.5346	20.0911	20.2233	1.38456e+06	1.16928e+06	0.844511	0.243553
A0A0H3FXZ1	Zmob_0755	Aldo/keto reductase	15	15	49.4	35.328	322	0	122.11	92	25.7761	25.8964	25.864	25.8771	5.99075e+07	6.13489e+07	1.02406	0.627796
Q5NQZ1	atpA	ATP synthase subunit alpha	36	36	51.9	55.277	509	0	280.8	284	29.568	29.5102	29.1194	29.3605	7.80099e+08	6.34015e+08	0.812736	0.137279
Q5NQY6	ZMO0244	Histone family protein DNA-binding protein	9	9	52.7	9.6509	91	0	208.09	98	29.99	29.9816	29.9025	29.6114	1.0632e+09	9.07266e+08	0.853339	0.256782
Q5NRJ0	coaE	Dephospho-CoA kinase	1	1	8.1	22.083	197	0.0022206	2.4964	1
Q5NQX9	ZMO0251	Endoribonuclease L-PSP	9	9	59.2	15.991	152	0	96.811	59	27.2879	27.3543	27.0471	27.4149	1.67675e+08	1.57523e+08	0.939454	0.677307
Q5NRJ5	ZMO0035	Ankyrin	10	10	50	21.824	200	0	170.01	45	25.488	25.4276	25.5155	25.6122	4.60844e+07	4.96006e+07	1.0763	0.203878
Q5NRK3	purH	Bifunctional purine biosynthesis protein PurH	20	10	52.2	56.45	534	0	323.31	113	24.7431	24.7563	24.7167	24.8325	2.82102e+07	2.87009e+07	1.01739	0.710949
Q5NQV7	metK	S-adenosylmethionine synthase	26	4	58.1	42.687	391	0	323.31	163	28.0727	28.0846	27.809	27.9328	2.83478e+08	2.45459e+08	0.865885	0.0791128
Q5NQV2	ZMO0278	3-5 exonuclease	10	10	55.5	23.692	209	0	103.05	46	25.1885	25.2281	25.0799	25.0145	3.87673e+07	3.46706e+07	0.894324	0.0519881
A0A0H3FY37	Zmob_0796	Periplasmic serine endoprotease DegP-like	21	13	62.4	54.454	524	0	227.94	154	27.5679	27.5453	27.5767	27.5744	1.97409e+08	2.0002e+08	1.01323	0.236834
Q5NQY3	ZMO0247	Heat shock protein HslVU, ATPase subunit HslU	34	34	65.3	48.179	430	0	242.25	171	26.774	26.8136	26.4381	26.6687	1.16344e+08	9.84853e+07	0.8465	0.176225
A0A0H3FY63	Zmob_0877	Inositol-1-monophosphatase	19	9	52.4	29.976	271	0	83.245	108	25.5938	25.567	25.57	25.6718	5.01728e+07	5.16004e+07	1.02845	0.522258
Q9RNK4	pmm	Phosphomannomutase pmm	27	23	58	49.903	459	0	232.39	173	27.4105	27.4583	27.2191	27.3953	1.81375e+08	1.66065e+08	0.915592	0.298039
A0A0H3FY72	Zmob_0829	Uncharacterized protein	14	0	30	53.351	474	0	5.7784	8	22.5143	22.4307	20.4535	22.3541	5.8197e+06	2.77452e+06	0.476746	0.377958
Q5NQV5	ZMO0275	ABC transporter related protein	13	13	72.7	28.547	260	0	101.28	52	24.0617	24.0846	24.3102	24.1306	1.76499e+07	1.95466e+07	1.10746	0.245359
A0A0H3FY84	Zmob_0839	Transcriptional regulator, TetR family	4	4	25.1	24.872	215	0	9.412	15	22.5326	22.1978	21.9103	22.4645	5.40252e+06	4.77613e+06	0.884056	0.638029
Q9FDL9	rpmB	50S ribosomal protein L28	6	6	50.5	10.416	95	0	57.743	38	27.2402	27.0829	26.4133	27.4062	1.50122e+08	1.26078e+08	0.839837	0.666062
Q5NQN5	ZMO0345	Endonuclease/exonuclease/phosphatase	6	6	37.7	27.132	239	0	26.677	16	22.1153	22.1143	22.4219	21.7208	4.5416e+06	4.40688e+06	0.970336	0.912698
Q9FDL4	xseA	Exodeoxyribonuclease 7 large subunit	2	2	5.3	60.593	544	0	4.9204	2
Q5NQN0	ZMO0350	Putative ParB-like nuclease	5	5	31.2	23.934	208	0	5.11	14	22.6394	22.3177	22.4435	22.859	5.84414e+06	6.5873e+06	1.12716	0.57856
A0A0H3FYA5	Zmob_0859	Glycosyl transferase group 1	4	4	11.6	48.363	422	0	7.6695	4	21.2854	19.573	19.7339	21.2568	1.41193e+06	1.47813e+06	1.04688	0.959242
Q5NQM5	mreB	Cell shape-determining protein MreB	13	13	41.7	36.922	348	0	106.14	59	24.6365	24.861	24.8384	24.7937	2.81911e+07	2.9538e+07	1.04777	0.615915
P21909	edd	Phosphogluconate dehydratase	49	24	73.1	65.391	607	0	323.31	337	29.7226	29.638	29.391	29.7325	8.6033e+08	7.9246e+08	0.921112	0.569747
Q9RNJ3		Dihydrofolate reductase	4	4	34.5	18.66	165	0	11.712	2	20.4357	20.3367	21.9741	18.6631	1.37047e+06	1.30768e+06	0.954183	0.971125
Q5NQQ4	queF	NADPH-dependent 7-cyano-7-deazaguanine reductase	8	8	80.3	16.671	147	0	74.385	34	25.3366	25.2419	25.4413	25.3056	4.1004e+07	4.34684e+07	1.0601	0.415722
Q9RNK2	thiE	Thiamine-phosphate synthase	10	8	47.1	25.614	238	0	69.315	55	24.2132	23.7955	23.9112	24.3305	1.68279e+07	1.82435e+07	1.08413	0.731752
A0A0H3FYE6	parE	DNA topoisomerase 4 subunit B	4	3	8	73.414	660	0	3.5851	7	22.1351	21.9571	22.023	22.6773	4.33055e+06	5.34639e+06	1.23457	0.464541
A0A0H3FYF4	Zmob_0957	Transcriptional regulator, BadM/Rrf2 family	4	4	31.9	14.35	135	0	5.7955	8	20.9713	20.5732	21.6013	21.9242	1.79088e+06	3.55829e+06	1.98689	0.0608996
Q5NQN8	ZMO0342	Aminotransferase	23	23	72	43.682	400	0	215.77	141	26.4259	26.3731	26.2243	26.3343	8.85217e+07	8.14437e+07	0.920042	0.187735
Q5NQN3	hfq	RNA-binding protein Hfq	7	7	46.6	18.443	161	0	54.387	41	25.4386	25.1193	24.9359	25.0342	4.07121e+07	3.32092e+07	0.81571	0.220546
Q5NQM8	ZMO0352	Uncharacterized protein	5	5	11.5	60.538	524	0	15.731	13	21.7485	21.4444	21.4499	22.1419	3.17092e+06	3.64093e+06	1.14822	0.650477
Q5NQD8	ZMO0443	Ribonucleoside-diphosphate reductase subunit beta	17	17	51	40.341	345	0	135.71	105	25.0073	24.7582	25.0737	25.6437	3.09346e+07	4.30261e+07	1.39087	0.265583
Q9RQR2	asr	Aspartate racemase	3	3	24.9	24.981	229	0	13.023	13	21.7668	21.4496	21.7215	21.4211	3.19676e+06	3.11605e+06	0.974754	0.881426
Q5NQA8	ribH	6,7-dimethyl-8-ribityllumazine synthase	4	4	32.4	14.861	139	0	44.924	41	25.3551	25.6327	25.7785	25.9499	4.72526e+07	6.10807e+07	1.29264	0.151237
Q5NQA3	ZMO0478	Two component transcriptional regulator, winged helix family	13	3	62.8	27.153	239	0	74.055	54	25.7433	25.9741	25.6799	25.6819	6.08486e+07	5.3792e+07	0.88403	0.263318
Q5NQH8	rlmE	Ribosomal RNA large subunit methyltransferase E	7	2	58.8	24.277	221	0	42.677	29	23.6043	23.0238	23.414	23.2571	1.04289e+07	1.05853e+07	1.015	0.949557
Q5NQH2	argD	Acetylornithine aminotransferase	25	25	68.4	42.86	396	0	323.31	163	27.0798	27.1033	27.1693	27.4069	1.4301e+08	1.63884e+08	1.14596	0.241404
A0A0H3FYM0	Zmob_0954	Phospholipid/glycerol acyltransferase	2	2	8.5	26.075	234	0.00077042	3.0858	4
Q5NQ66	fusA	Elongation factor G	49	49	74.8	76.552	690	0	323.31	349	28.3332	28.3167	28.0687	28.2506	3.3624e+08	2.99849e+08	0.891772	0.212078
Q5NQ62	rplW	50S ribosomal protein L23	9	9	82.5	11.102	103	0	52.339	71	28.192	27.9533	28.0334	28.0764	2.82293e+08	2.78844e+08	0.987781	0.897126
Q5NQE6	ZMO0435	17 kDa surface antigen	2	2	29.3	15.412	147	0	22.844	48	29.3599	29.1986	28.3738	28.743	6.51537e+08	3.95305e+08	0.606727	0.0699787
Q5NQ58	rplP	50S ribosomal protein L16	6	6	46.2	15.887	143	0	52.741	47	25.9559	25.4954	25.2548	26.2043	5.54877e+07	5.56362e+07	1.00268	0.994833
A0A0H3FYP1	rplE	50S ribosomal protein L5	17	4	66.1	21.74	192	0	191.89	128	27.8199	28.0069	28.1265	28.1099	2.52799e+08	2.9136e+08	1.15254	0.160916
Q5NQD6	ZMO0445	Uncharacterized protein	11	11	34.2	55.441	521	0	89.005	34	23.0375	23.3215	23.3639	23.2072	9.50007e+06	1.02245e+07	1.07626	0.580458
A0A0H3FYP3	rpsE	30S ribosomal protein S5	18	8	66.1	24.622	233	0	266.27	75	27.3953	26.8689	26.5015	27.6012	1.4709e+08	1.39082e+08	0.945555	0.906727
Q5NQ42	rpsM	30S ribosomal protein S13	11	11	69.7	13.678	122	0	129.74	69	26.5206	26.102	25.7181	26.7261	8.32681e+07	7.82778e+07	0.940069	0.88524
Q5NQB9	pyrG	CTP synthase	19	19	43.8	59.793	544	0	170.91	97	26.6628	26.6085	26.3807	26.4245	1.04262e+08	8.87093e+07	0.850833	0.0216591
Q5NQ32	pnp	Polyribonucleotide nucleotidyltransferase	35	35	51.9	81.949	748	0	257.17	146	26.1811	25.8588	25.8161	26.6536	6.80441e+07	7.89745e+07	1.16064	0.679198
A0A0H3FYR5	Zmob_1086	DUF815 domain-containing protein	17	10	77.1	30.263	275	0	88.618	83	24.7713	24.7963	24.7024	24.7512	2.88849e+07	2.7766e+07	0.961264	0.173488
A0A0H3FYS0	Zmob_1002	Riboflavin synthase, alpha subunit	11	11	78.6	21.84	206	0	162.65	83	26.5289	26.4491	26.8274	25.547	9.41855e+07	7.64054e+07	0.811223	0.684281
A0A0H3FYS4	prmA	Ribosomal protein L11 methyltransferase	12	12	50.2	35.444	325	0	79.567	47	25.0929	25.0653	25.0727	25.1465	3.54449e+07	3.62036e+07	1.02141	0.519178
Q5NPZ3	ZMO0588	LapA_dom domain-containing protein	1	1	18.3	11.999	104	0	8.0162	3
Q5NQ89	ZMO0492	Nitrogen regulatory protein P-II	5	5	43.8	12.255	112	0	17.152	43	27.132	26.7776	26.9711	26.4236	1.30077e+08	1.08819e+08	0.836572	0.512633
Q5NPY2	accA	Acetyl-coenzyme A carboxylase carboxyl transferase subunit alpha	13	13	45.4	34.267	313	0	121.81	65	25.6251	25.6289	25.3029	25.6226	5.18194e+07	4.62433e+07	0.892393	0.412252
Q5NPX6	ZMO0605	Flagellar hook-associated protein 1	11	11	36.5	46.211	458	0	98.899	40	23.7991	23.7734	23.7283	23.5206	1.44669e+07	1.2932e+07	0.8939	0.261982
Q9Z5T6	flgF	Flagellar basal body protein	4	4	27.7	26.677	249	0	20.74	5	20.9661	20.4665	21.3675	20.3693	1.72277e+06	1.91434e+06	1.1112	0.810748
Q9Z5S8	flhA	Flagellar biosynthesis protein FlhA	3	3	5	74.985	707	0	3.6857	5	19.9302	19.5285	19.7329	21.3115	869222	1.50588e+06	1.73245	0.433008
A0A0H3FYW3	Zmob_1160	Flagellar motor switch protein FliM	8	4	39.2	36.876	332	0	145.66	22	23.9446	24.1998	23.7997	24.1162	1.7638e+07	1.62953e+07	0.923878	0.6308
A0A0H3FYW9	Zmob_1176	Uncharacterized protein	6	6	34.4	27.473	247	0	14.809	17	20.8907	21.0774	20.6833	19.9637	2.07411e+06	1.31213e+06	0.632624	0.217524
F8ES27	rpsJ	30S ribosomal protein S10	14	14	86.4	11.673	103	0	54.346	98	30.5568	30.4025	30.2341	30.6363	1.49726e+09	1.45182e+09	0.969652	0.855581
D2N0W1	rpsS	30S ribosomal protein S19	6	6	52.7	10.229	91	0	111.51	43	27.0112	27.3333	27.1039	28.163	1.51236e+08	2.08206e+08	1.37669	0.49236
Q5NRM7	cysC	Adenylyl-sulfate kinase	7	7	43.3	23.37	210	0	43.13	21	23.6975	23.9195	24.142	24.0639	1.4692e+07	1.80184e+07	1.22641	0.129428
Q5NQ56	rpsQ	30S ribosomal protein S17	10	10	72.3	9.4259	83	0	108	73	28.5904	28.4096	28.5466	29.1994	3.79619e+08	4.91636e+08	1.29508	0.385515
Q5NKZ0	rho	Transcription termination factor Rho	31	31	68.4	46.571	418	0	224.32	116	24.9613	24.8437	24.643	25.0512	3.13624e+07	3.01799e+07	0.962295	0.818493
Q5NQ51	rpsH	30S ribosomal protein S8	10	10	60.3	14.409	131	0	49.106	65	29.3304	29.2276	29.0708	29.2633	6.51407e+08	6.02777e+08	0.925346	0.412896
Q5NL07	ZMO1979	Cobyrinic acid ac-diamide synthase	6	6	35.3	28.8	266	0	33.696	21	22.7011	22.7491	22.7046	21.8791	6.93319e+06	5.13477e+06	0.740607	0.404674
A0A0H3FZ00	rplO	50S ribosomal protein L15	6	4	31.9	17.092	163	0	21.191	20	26.2811	26.2161	25.439	26.8188	7.97288e+07	7.33816e+07	0.920391	0.878385
Q5NQ40	rpoA	DNA-directed RNA polymerase subunit alpha	20	20	58.9	38.299	353	0	281.79	138	29.1121	29.0491	29.1775	29.0795	5.6772e+08	5.86896e+08	1.03378	0.497218
P48229	groES	Co-chaperonin GroES	12	12	95.8	10.264	95	0	95.625	58	28.4547	28.4978	28.3689	27.8884	3.73428e+08	2.93477e+08	0.785899	0.286273
Q5NQ30	truB	tRNA pseudouridine synthase B	7	7	34.7	32.587	303	0	51.027	18	23.5447	23.251	23.1967	23.2062	1.10526e+07	9.64579e+06	0.872719	0.313107
Q5NQ18	ZMO0563	Chorismate mutase	6	6	68	11.764	100	0	49.12	54	26.1978	26.4292	26.4785	26.2007	8.33976e+07	8.49181e+07	1.01823	0.898566
Q5NL77	ZMO1909	Uncharacterized protein	4	4	50.8	19.854	179	0	44.661	20	23.3821	23.714	23.8738	20.8204	1.22648e+07	5.33521e+06	0.435004	0.516096
Q5NL81	gpsA	Glycerol-3-phosphate dehydrogenase [NAD(P)+]	9	9	36.8	36.31	340	0	78.508	35	23.7214	23.7444	23.5829	23.5532	1.39416e+07	1.24363e+07	0.892033	0.0127249
D2N0X9	rpmF	50S ribosomal protein L32	4	4	72.9	6.7407	59	0	99.967	29	28.7013	28.3855	28.1488	29.7325	3.91214e+08	5.15216e+08	1.31697	0.671452
Q5NL97	ZMO1889	SAM-dependent methyltransferase-like protein	5	5	24.4	32.787	291	0	80.593	20	24.0175	23.5087	23.1363	23.7541	1.42366e+07	1.1421e+07	0.802232	0.510244
Q5NLB1	ZMO1875	Uncharacterized protein	4	4	53.3	13.618	122	0	11.811	5
Q5NQ03	ZMO0578	Sodium:dicarboxylate symporter	1	1	2.4	45.228	422	0.0014937	2.6138	2
Q5NPZ6	trpB	Tryptophan synthase beta chain	20	20	53.7	44.328	408	0	271.66	116	26.5779	26.4082	26.5825	26.6126	9.44507e+07	1.01545e+08	1.07511	0.349003
Q9RQC5	mviM	MviM	20	19	57.5	39.665	358	0	79.554	112	25.8837	25.9593	25.7855	25.9732	6.35562e+07	6.17249e+07	0.971186	0.717195
A0A0H3FZ87	Zmob_0004	UPF0303 protein Zmob_0004	8	8	65.1	20.451	186	0	63.17	35	23.2041	23.6342	23.3844	23.7044	1.1217e+07	1.22342e+07	1.09068	0.686294
A0A0H3FZ90	flgI	Flagellar P-ring protein	14	4	55.4	40.215	388	0	124.69	48	24.0682	23.8994	24.8165	24.5773	1.65896e+07	2.71965e+07	1.63937	0.0396385
Q9XBS4	tal	Low specificity L-threonine aldolase	11	9	48.4	36.585	337	0	95.66	56	25.4758	25.1726	24.8565	25.2174	4.20088e+07	3.44248e+07	0.819467	0.347215
Q9Z5T4	flgD	Basal-body rod modification protein FlgD	5	5	43.9	23.208	230	0	32.169	21	24.1257	24.402	24.7808	23.6876	2.01436e+07	1.97343e+07	0.979681	0.962879
Q9Z5S9	flgA	Flagella basal body P-ring formation protein FlgA	8	8	59.6	19.877	188	0	146.86	81	25.1926	25.1926	25.7442	25.3284	3.83475e+07	4.86623e+07	1.26898	0.240164
Q5NMW0	ZMO1326	PTS system fructose subfamily IIA component	5	5	33.6	14.117	134	0	88.801	12	24.2093	24.5483	24.2598	24.2064	2.18147e+07	1.97196e+07	0.903961	0.485416
Q5NMW5	guaB	Inosine-5-monophosphate dehydrogenase	29	12	80.2	51.629	485	0	323.31	184	27.2779	27.1318	27.1731	27.4672	1.54697e+08	1.67564e+08	1.08318	0.555278
A0A0H3FZA9	Zmob_1157	Flagellar FliJ protein	2	2	20.6	16.069	141	0	45.301	3
Q5NLJ4	ilvD	Dihydroxy-acid dehydratase	22	22	47.4	65.678	618	0	167.09	101	25.168	25.1431	25.0577	25.5913	3.73746e+07	4.20184e+07	1.12425	0.59167
Q5NMY1	ZMO1305	Uncharacterized protein	5	5	66.2	7.9499	71	0	13.13	15	22.2393	22.7239	22.3686	22.898	5.85645e+06	6.50592e+06	1.1109	0.713566
Q5NPT5	ZMO0651	Flagellar hook-associated protein 2	10	10	23.8	57.415	564	0	50.756	39	23.8252	23.9524	23.555	23.8368	1.55329e+07	1.35886e+07	0.874828	0.338387
Q5NRL5	hrcA	Heat-inducible transcription repressor HrcA	5	5	20.3	37.326	345	0	19.426	10	21.0255	21.1209	21.2606	21.2228	2.20629e+06	2.47964e+06	1.12389	0.0816414
Q5NN10	ZMO1276	Uncharacterized protein	1	1	17.7	8.1437	79	0.00078247	3.4387	4
Q5NN16	ZMO1270	8-amino-7-oxononanoate synthase	14	5	39.2	43.784	403	0	103.57	69	25.9963	25.9644	26.1295	25.8802	6.61995e+07	6.73349e+07	1.01715	0.863279
Q9Z674	vacJ	Lipoprotein	2	2	13.7	27.988	256	0	15.908	4
A0A0H3FZF0	Zmob_1203	Carboxymethylenebutenolidase	5	1	38.2	26.151	233	0.0015072	2.7634	2
Q5NN32	ZMO1254	Redoxin domain protein	1	1	11.4	19.419	176	0.0022157	2.484	5	20.5336	20.2055	20.0708	20.321	1.35468e+06	1.20108e+06	0.886612	0.488599
Q5NL03	ZMO1983	SMP-30/Gluconolaconase/LRE domain protein	1	1	5.5	36.177	329	0.00078309	3.4582	6	20.8493	20.4115	20.1623	20.5632	1.62323e+06	1.34831e+06	0.830637	0.462297
Q5NLQ1	ZMO1735	Glycosyl transferase group 1	3	3	9.4	39.822	361	0.00078616	3.5309	7
Q5NN38	ZMO1248	Uncharacterized protein	6	6	48.8	17.904	162	0	52.508	19	23.3105	23.7144	23.8746	22.882	1.19661e+07	1.09036e+07	0.911212	0.825697
P30799	ddh	2-hydroxyacid dehydrogenase homolog	11	11	42	36.495	331	0	150.24	41	25.4394	25.4453	25.954	25.5258	4.55944e+07	5.60376e+07	1.22905	0.299186
Q5NL16	panB2	3-methyl-2-oxobutanoate hydroxymethyltransferase 2	9	9	43.6	29.231	273	0	48.934	45	24.0287	24.0644	23.7736	23.912	1.73272e+07	1.50452e+07	0.868301	0.104078
A0A0H3FZH0	rplI	50S ribosomal protein L9	23	11	90.4	22.801	209	0	248.1	167	29.7629	29.6465	30.0628	30.2625	8.74993e+08	1.20187e+09	1.37358	0.0582051
Q5NN65	ZMO1221	Uncharacterized protein	1	1	10.3	25.341	233	0	5.3706	6
A0A0H3FZI4	Zmob_1246	Uncharacterized protein	2	2	29.5	14.06	139	0	9.3058	6	24.3749	24.3384	23.4893	23.6056	2.14828e+07	1.226e+07	0.570692	0.00561771
Q5NN83	trmJ	tRNA (cytidine/uridine-2-O-)-methyltransferase TrmJ	12	12	62.6	26.434	243	0	48.383	41	24.1115	23.9534	23.9743	23.9533	1.71587e+07	1.63616e+07	0.953541	0.480057
A0A0H3FZI8	Zmob_1251	Uncharacterized protein	5	5	34	24.498	215	0	12.031	11	22.2352	22.3292	21.4938	21.7658	5.10054e+06	3.24507e+06	0.63622	0.0453744
Q5NN94	ZMO1192	UBA/THIF-type NAD/FAD binding protein	14	14	54.4	27.008	252	0	71.325	42	23.7512	24.0167	23.9653	23.6994	1.54809e+07	1.49366e+07	0.964837	0.809181
Q5NLR2	murA	UDP-N-acetylglucosamine 1-carboxyvinyltransferase	19	19	62.2	44.754	426	0	317.11	115	25.3462	25.6994	25.604	25.5383	4.82094e+07	4.98521e+07	1.03407	0.813058
A0A0H3FZK1	mutM	Formamidopyrimidine-DNA glycosylase	10	10	41.9	30.664	270	0	118.01	35	22.5036	22.2784	22.1141	22.466	5.49993e+06	5.12831e+06	0.932432	0.676724
A0A0H3FZK3	Zmob_1266	Hydroxymethylbilane synthase	7	7	39	33.497	308	0	15.113	23	21.85	22.1566	22.0055	22.038	4.20389e+06	4.25803e+06	1.01288	0.915627
Q5NLR6	rpoZ	DNA-directed RNA polymerase subunit omega	8	8	80	13.53	125	0	47.388	27	24.1049	23.8996	23.5538	24.4295	1.68034e+07	1.66804e+07	0.992678	0.983331
Q5NL87	fabH	3-oxoacyl-[acyl-carrier-protein] synthase 3	11	11	46.1	34.208	323	0	272.74	74	24.7564	24.8321	24.8084	24.8403	2.9095e+07	2.97082e+07	1.02108	0.540178
Q5NLS1	ZMO1715	Biopolymer transport protein ExbD/TolR	6	4	49.7	17.43	163	0	36.976	33	25.7926	25.0899	24.7209	25.7277	4.55608e+07	3.91994e+07	0.860376	0.757547
Q5NL94	ZMO1892	Uncharacterized protein	2	2	24.4	15.297	135	0	19.266	8	21.4035	19.9445	20.0861	21.6472	1.67301e+06	1.91202e+06	1.14286	0.873523
Q9X3W0	arcA	Aerobic respiration control protein	13	13	63.5	26.958	241	0	83.524	64	24.7639	25.0644	25.277	24.6606	3.16159e+07	3.28369e+07	1.03862	0.88796
A0A0H3FZL8	Zmob_1282	NADH:flavin oxidoreductase/NADH oxidase	22	22	69.3	39.488	358	0	162.05	125	26.702	26.6675	26.9652	27.0738	1.07872e+08	1.36044e+08	1.26115	0.0277531
A0A0H3FZM0	Zmob_1435	Peptidase S16 lon domain protein	9	9	41.1	24.194	214	0	21.501	41	23.0494	23.0429	22.5954	23.1103	8.66128e+06	7.57523e+06	0.874609	0.531181
Q5NLA8	valS	Valine--tRNA ligase	17	17	22.9	100.42	884	0	37.298	43	23.1781	22.8406	22.519	23.4922	8.44309e+06	8.42099e+06	0.997382	0.994808
Q5NLT7	ZMO1699	Exodeoxyribonuclease III	7	7	30.3	30.593	264	0	57.831	30	23.0754	23.2447	22.6904	22.7631	9.37275e+06	6.9412e+06	0.740573	0.0423701
Q5NLB8	ZMO1868	Biotin/acetyl-CoA-carboxylase ligase	3	3	16.1	29.753	267	0	4.4686	4
Q5NLU6	ZMO1690	Chaperone DnaJ domain protein	14	6	56.9	32.491	313	0	158.7	97	25.7986	25.5177	25.1572	25.6718	5.29523e+07	4.47232e+07	0.844593	0.493306
Q9X5E9	pyrH	Uridylate kinase	9	9	49.2	26.315	242	0	102.34	45	24.771	25.0541	24.8884	25.1493	3.15804e+07	3.39949e+07	1.07646	0.636285
Q5NLW1	ZMO1675	Protein-disulfide isomerase-like protein	4	4	28.9	27.859	256	0	21.338	12	22.3185	22.5539	22.3472	22.8959	5.67509e+06	6.453e+06	1.13707	0.598033
Q5NLW7	coq7	3-demethoxyubiquinol 3-hydroxylase	8	8	60	20.841	185	0	67.4	48	24.58	24.6534	24.6108	24.9841	2.57262e+07	2.91592e+07	1.13344	0.442328
Q5NNF3	ZMO1133	Carbonic anhydrase	18	18	83.3	23.324	209	0	283.99	161	27.6347	27.5917	27.7119	27.4819	2.05307e+08	2.02995e+08	0.988736	0.90171
Q5NLX3	rsfS	Ribosomal silencing factor RsfS	6	6	54.9	14.542	133	0	75.417	36	25.9267	26.4611	26.4545	26.2861	7.67636e+07	8.67468e+07	1.13005	0.593281
Q5NNG2	ZMO1124	Two component, sigma54 specific, transcriptional regulator, Fis family	28	28	67.8	52.549	475	0	323.31	159	25.4422	25.2147	25.179	25.3252	4.2132e+07	3.99613e+07	0.948478	0.62926
Q5NLY3	ZMO1653	Aspartokinase	18	18	57.9	45.45	423	0	296.27	113	26.6034	26.6468	26.8747	26.7645	1.03503e+08	1.18439e+08	1.1443	0.0815445
Q5NNH0	ZMO1116	Glutamate synthase, small subunit	19	19	51.4	53.389	490	0	256.61	88	24.8659	24.6669	25.2489	25.6237	2.85381e+07	4.54049e+07	1.59103	0.0873604
Q5NMW1	ZMO1325	Nucleotide-binding protein ZMO1325	10	10	40.6	36.098	323	0	20.347	15	22.899	22.7083	22.2244	22.7581	7.32126e+06	5.89591e+06	0.805313	0.385199
Q5NLY8	ZMO1648	Type-5 uracil-DNA glycosylase	2	2	16.5	23.774	212	0.0022255	2.4988	1
Q5NLZ4	anmK	Anhydro-N-acetylmuramic acid kinase	11	11	40.3	39.563	365	0	34.14	36	23.6308	23.9047	23.8232	23.8651	1.42826e+07	1.50594e+07	1.05439	0.636719
Q5NLH6	rnfG	Ion-translocating oxidoreductase complex subunit G	2	2	16.9	25.721	236	0	3.8236	5	20.5215	20.6022	19.4614	20.6579	1.5479e+06	1.09285e+06	0.706023	0.490393
A0A0H3FZT4	Zmob_0035	Uncharacterized protein	4	4	14.5	33.697	289	0	19.631	8	21.4218	20.9516	20.6235	21.7681	2.38684e+06	2.40196e+06	1.00634	0.989587
A0A0H3FZT5	Zmob_0229	DNA-directed DNA polymerase	5	5	21.2	36.415	330	0	12.483	9	21.1532	20.889	20.9838	21.0629	2.12802e+06	2.13135e+06	1.00156	0.988442
Q5NLI9	cmk	Cytidylate kinase	10	10	58.1	22.855	210	0	98.55	51	24.6169	24.7983	24.3226	24.2633	2.73988e+07	2.05546e+07	0.750202	0.0491206
Q5NNK0	ZMO1086	Glucanase	10	9	33.6	37.577	339	0	165.26	36	23.9389	24.1843	24.3199	23.8767	1.75086e+07	1.79602e+07	1.02579	0.897975
A0A0H3FZU4	Zmob_0045	Uncharacterized protein	2	2	18.9	19.416	169	0	10.425	7	21.0817	21.1354	21.1573	20.5601	2.26106e+06	1.90152e+06	0.840987	0.492332
A0A0H3FZU8	Zmob_0239	Uncharacterized protein	4	4	75.4	7.3452	61	0	7.619	7	21.2302	21.2684	21.9252	21.7426	2.49273e+06	3.73826e+06	1.49966	0.0245229
D2N0W6	ZMO2014	Uncharacterized protein	4	4	25.8	21.263	186	0	32.742	14	22.661	21.8997	22.4407	22.5218	5.09395e+06	5.85494e+06	1.14939	0.652141
Q5NLK6	ZMO1780	Antibiotic biosynthesis monooxygenase	5	5	55.9	11.466	102	0	79.254	38	28.3179	28.4154	27.5861	27.3896	3.46118e+08	1.88219e+08	0.5438	0.0152131
A0A0H3FZV7	Zmob_0062	Transcriptional regulator, LacI family	8	7	38.7	37.999	346	0	63.955	36	23.6988	23.6919	23.3008	23.5013	1.35835e+07	1.10767e+07	0.815458	0.0992172
Q5NNL1	ffh	Signal recognition particle protein	15	15	44.1	50.828	474	0	139.02	51	23.5309	23.487	23.0529	23.917	1.19371e+07	1.17403e+07	0.98351	0.960818
A0A0H3FZW2	Zmob_0067	Threonine dehydratase	18	4	60.7	44.605	412	0	323.31	93	25.726	25.5601	25.6009	25.5745	5.23979e+07	5.04274e+07	0.962394	0.577948
A0A0H3FZW7	Zmob_1387	Gluconokinase	16	1	80.6	18.84	165	1	-2	1
P33675	eno	Enolase	30	30	76.2	45.742	429	0	323.31	297	29.8705	29.7914	30.0966	30.1032	9.55031e+08	1.15075e+09	1.20493	0.0210679
Q5NLN9	ZMO1747	Methylenetetrahydrofolate reductase	17	17	67.8	33.441	301	0	82.261	57	23.0064	23.1202	23.2011	23.1849	8.76487e+06	9.58945e+06	1.09408	0.152772
Q5NLP6	ZMO1740	Uncharacterized protein	6	6	68.9	10.169	90	0	87.844	48	26.8165	27.1064	27.2108	26.94	1.3068e+08	1.41417e+08	1.08216	0.6237
A0A0H3FZY3	Zmob_1535	DUF442 domain-containing protein	8	8	54.1	15.664	148	0	48.373	50	23.4822	23.4298	25.8651	25.5817	1.15071e+07	5.53996e+07	4.81438	0.00401491
A0A0H3FZY4	Zmob_0254	Phage shock protein A, PspA	12	11	52.7	25.072	222	0	115.31	41	25.4773	25.4794	25.4722	25.4629	4.67465e+07	4.63978e+07	0.99254	0.150997
Q5NNM9	ZMO1057	GCN5-related N-acetyltransferase	6	6	32.2	19.558	177	0	24.866	19	23.8999	24.1517	23.6021	23.6685	1.708e+07	1.30296e+07	0.762856	0.0954676
Q5NN60	rpsR	30S ribosomal protein S18	3	3	33.8	8.5061	74	0	5.9043	17	25.2908	25.0601	24.4785	26.1343	3.78928e+07	4.1494e+07	1.09504	0.88988
Q5NNN4	purC	Phosphoribosylaminoimidazole-succinocarboxamide synthase	17	17	57.9	29.611	259	0	289.36	117	27.6151	27.6555	27.5802	27.5321	2.08479e+08	1.97347e+08	0.946604	0.128102
Q5NN66	tatA	Sec-independent protein translocase protein TatA	4	4	54	9.3797	87	0	43.826	45	23.6966	23.4333	23.1954	23.8473	1.24093e+07	1.20399e+07	0.970236	0.912651
Q8GM45	recF	DNA replication and repair protein RecF	3	3	11.2	41.327	376	0	9.4248	9	19.4084	19.6967	19.1897	19.1403	768956	587814	0.764431	0.117839
A0A0H3FZZ9	Zmob_0119	NepR domain-containing protein	2	2	47.1	7.5413	70	0	21.865	11	22.0642	22.3995	22.2849	23.2607	4.92557e+06	7.16642e+06	1.45494	0.404373
A0A0H3G004	Zmob_1412	Uncharacterized protein	4	4	44.7	18.226	161	0	85.434	17	23.1667	23.2343	23.46	23.4879	9.63945e+06	1.1651e+07	1.20867	0.0174163
A0A0H3G010	Zmob_0276	TonB-dependent receptor	6	6	13	115.48	1058	0	43.161	9	19.5779	20.5098	20.1994	20.1717	1.08095e+06	1.19249e+06	1.1032	0.789878
Q5NLR8	ZMO1718	Uncharacterized protein	9	9	40	31.142	285	0	44.8	56	25.3127	25.387	25.4178	24.821	4.27628e+07	3.64499e+07	0.852374	0.523592
Q5NLS3	rpsU	30S ribosomal protein S21	2	2	22.1	8.3146	68	0.0007657	3.0289	8	27.8062	27.7332	27.0027	28.6052	2.28832e+08	2.34325e+08	1.02401	0.969842
Q5NNQ4	rlmN	Dual-specificity RNA methyltransferase RlmN	6	6	23.5	43.772	391	0	13.963	13	20.8465	21.1104	21.3253	21.2706	2.06605e+06	2.57819e+06	1.24788	0.141151
Q5NNA0	ZMO1186	Lytic transglycosylase catalytic	7	7	16.1	71.771	646	0	25.29	16	22.2412	22.327	22.1416	22.046	5.10729e+06	4.47594e+06	0.876383	0.0974855
D2N0X3	ZMO2021	Uncharacterized protein	1	1	21.7	6.8952	60	0	3.8298	2
Q9X3W4		Uncharacterized protein	1	1	4.2	27.021	239	0.010007	1.9472	2
A0A0H3G022	Zmob_0286	Anaerobic ribonucleoside-triphosphate reductase	17	7	40.9	76.108	672	0	129.76	81	23.9825	23.6665	23.0857	23.9424	1.48558e+07	1.19797e+07	0.806394	0.566676
Q5NLT9	ZMO1697	Transcriptional regulator, HxlR family	4	4	47.4	13.555	114	0	12.155	20	22.1764	22.6581	21.9	22.1978	5.60082e+06	4.33882e+06	0.774675	0.323022
Q5NNR7	ZMO1019	Deoxyhypusine synthase-like protein	20	20	75.4	38.951	350	0	247.56	129	28.2011	28.4887	28.7038	28.4306	3.40935e+08	3.97735e+08	1.1666	0.378887
A0A0H3G031	rppH	RNA pyrophosphohydrolase	12	12	74.2	18.115	155	0	52.459	67	24.3953	24.2619	24.6379	24.7095	2.1069e+07	2.67628e+07	1.27025	0.0448993
Q5NNS2	infA	Translation initiation factor IF-1	5	5	75	8.4388	72	0	47.279	42	27.4967	27.7515	27.7878	28.3131	2.06863e+08	2.77986e+08	1.34382	0.281582
A0A0H3G038	Zmob_0169	Aspartate racemase	8	8	32.8	25.839	232	0	39.378	39	24.5262	24.7798	24.461	24.2276	2.63811e+07	2.12993e+07	0.807368	0.215085
A0A0H3G040	Zmob_1463	Prephenate dehydratase	11	11	51.6	32.376	304	0	69.924	53	24.402	24.4592	24.3489	24.0359	2.26126e+07	1.91706e+07	0.847786	0.272948
Q9X5F0	frr	Ribosome-recycling factor	8	8	51.4	20.669	185	0	45.136	59	27.4723	27.4126	27.2566	27.1915	1.82386e+08	1.56765e+08	0.859524	0.0385322
Q5NNS7	ZMO1009	SapC family protein	12	6	60.3	29.761	262	0	242.44	112	26.5075	26.6629	26.6469	26.503	1.00679e+08	9.99692e+07	0.992945	0.931946
Q5NLW4	ZMO1672	Uncharacterized protein	4	4	27	17.683	159	0	10.495	15	23.0352	22.7941	22.8679	22.957	7.90658e+06	7.89453e+06	0.998475	0.987891
Q9RNY7	lipA	Lipoyl synthase	8	8	32.8	35.661	323	0	86.866	33	22.721	22.3421	22.8617	23.0314	6.06277e+06	8.08342e+06	1.33329	0.183564
Q9EZA6		Phosphoenolpyruvate--protein phosphotransferase	2	2	4.2	84.404	762	0	16.023	5	20.4208	20.3383	20.7779	20.613	1.36411e+06	1.69803e+06	1.24479	0.0756268
Q5NNV0	serS	Serine--tRNA ligase	19	19	56.9	47.73	425	0	194.91	116	24.5291	24.5692	24.4656	24.227	2.45491e+07	2.1329e+07	0.868829	0.235615
A0A0H3G060	ispDF	Bifunctional enzyme IspD/IspF	12	11	46.6	41.47	386	0	75.99	38	23.9169	23.4294	23.4408	23.941	1.33762e+07	1.35415e+07	1.01236	0.964144
Q5NLZ0	mfd	Transcription-repair-coupling factor	12	6	14.9	129.35	1167	0	53.526	20	21.5325	20.573	20.3069	21.6345	2.17527e+06	2.05499e+06	0.944703	0.929327
Q5NMA8	ZMO1528	Acriflavin resistance protein	4	4	6.2	110.5	1032	0.00078186	3.4091	2
Q5NMB5	ZMO1521	Uncharacterized protein	9	7	47.9	21.475	192	0	117.5	58	24.3815	24.4264	24.7449	24.5288	2.21983e+07	2.60878e+07	1.17521	0.169279
Q5NNH7	ZMO1109	Uncharacterized protein	41	41	80.7	46.259	431	0	323.31	313	29.5113	29.5224	29.4926	29.4454	7.68174e+08	7.43116e+08	0.96738	0.186881
Q9RNL4		AAA domain-containing protein	1	1	3.4	53.56	503	0	3.9466	6	19.3334	21.0133	20.0944	19.6301	1.18247e+06	953092	0.806015	0.755232
Q5NMC1	rplT	50S ribosomal protein L20	6	6	46.4	13.968	125	0	20.328	31	25.127	25.1223	24.799	25.6033	3.6582e+07	3.85748e+07	1.05447	0.866644
A0A0H3G079	Zmob_0336	Purine nucleoside permease	12	12	46.6	40.361	373	0	118.2	62	24.365	24.2568	24.27	24.1162	2.08119e+07	1.91797e+07	0.921577	0.336829
O50235	carA	Carbamoyl-phosphate synthase small chain	17	16	53.5	40.808	374	0	138.99	100	25.2919	25.2604	25.164	25.2158	4.06321e+07	3.82748e+07	0.941986	0.104525
A0A0H3G083	Zmob_0341	Efflux pump membrane protein	7	7	23.9	43.188	401	0	90.965	19	21.7953	20.8728	20.7613	22.9	2.64363e+06	3.72969e+06	1.41082	0.711354
Q5NM25	ZMO1611	Uncharacterized protein	4	4	37.8	12.156	111	0	8.7424	22	22.695	23.1182	23.8834	23.6249	7.86273e+06	1.41487e+07	1.79946	0.0759663
Q5NMD2	ZMO1504	Uncharacterized protein	6	6	42.9	18.171	163	0	95.86	23	23.1561	23.4868	23.209	22.9972	1.04824e+07	9.01012e+06	0.859551	0.381821
A0A0H3G091	trmL	tRNA (cytidine(34)-2-O)-methyltransferase	5	5	36.2	16.415	152	0	13.258	21	24.8568	24.8314	24.7322	24.8894	3.01178e+07	2.94303e+07	0.977173	0.71626
A0A0H3G093	hisE	Phosphoribosyl-ATP pyrophosphatase	6	6	56.1	11.699	107	0	61.477	30	23.7686	23.4242	23.3789	24.2892	1.2683e+07	1.49541e+07	1.17906	0.673612
O69014	rnhA	Ribonuclease H	4	4	30.1	17.25	156	0	28.02	12	21.8176	22.0969	22.0355	22.2675	4.07185e+06	4.65864e+06	1.14411	0.396703
Q5NNK7	rplS	50S ribosomal protein L19	8	8	53.2	14.122	124	0	111.02	38	28.3257	28.0491	28.004	28.2426	3.0567e+08	2.9239e+08	0.956556	0.759187
A0A0H3G096	Zmob_1543	Alanine racemase	14	14	53	38.078	349	0	54.134	63	23.4342	23.4285	23.4038	23.2091	1.1312e+07	1.03737e+07	0.917056	0.32825
A0A0H3G099	Zmob_0250	Fe-S metabolism associated SufE	5	5	47.8	15.122	134	0	143.96	30	22.5858	22.7911	23.0962	23.278	6.75938e+06	9.55015e+06	1.41287	0.0679787
Q5NME2	argB	Acetylglutamate kinase	16	16	63.5	31.709	301	0	191.02	87	24.58	24.6442	24.8194	24.4527	2.56441e+07	2.60732e+07	1.01673	0.909418
Q5NME8	kdsA	2-dehydro-3-deoxyphosphooctonate aldolase	14	2	56.5	31.254	292	0	321.04	94	28.3995	28.5257	28.5235	28.5298	3.69921e+08	3.86704e+08	1.04537	0.417608
Q5NNN0	ZMO1056	Polynucleotide adenylyltransferase region	5	5	19.7	44.958	406	0	10.097	17	24.1705	24.1919	23.8387	23.8493	1.90225e+07	1.50574e+07	0.791559	0.00125181
Q9RH18	cydA	Cytochrome oxidase D subunit A	3	3	9.2	52.439	476	0	10.697	5
A0A0H3G0B0	Zmob_0364	Guanine deaminase	6	6	23.1	47.402	433	0	10.427	13	21.6298	21.4166	21.3855	21.5114	3.01387e+06	2.86167e+06	0.949502	0.607307
Q5NNN6	pstB	Phosphate import ATP-binding protein PstB	16	16	68.6	32.751	290	0	146.5	75	25.1671	25.1128	25.0002	24.882	3.69735e+07	3.22115e+07	0.871205	0.0923004
A0A0H3G0B2	sucC	Succinate--CoA ligase [ADP-forming] subunit beta	21	12	65.6	42.021	398	0	323.31	125	26.1263	26.1757	26.0608	26.1108	7.45136e+07	7.12203e+07	0.955803	0.204707
A0A0H3G0B7	mscL	Large-conductance mechanosensitive channel	3	3	22.7	16.679	154	0	9.0444	7	20.4173	21.5308	19.9922	23.4225	2.05982e+06	3.42426e+06	1.66241	0.72366
D2YW16	nusB	Transcription antitermination protein NusB	8	8	66.9	17.99	157	0	94.747	37	27.3262	27.2159	26.8511	27.0783	1.61957e+08	1.30974e+08	0.808699	0.136045
Q5NM89	ZMO1547	Transcriptional regulator, TetR family	1	1	7.4	20.921	188	0.0015106	2.8227	3
Q5NMI1	ZMO1455	Resolvase domain protein	9	9	40.9	22.224	198	0	12.937	16	22.6374	22.7343	23.0078	22.6136	6.74724e+06	7.35717e+06	1.0904	0.60116
Q5NM95	ZMO1541	Ferrous iron transport protein B	15	15	32.9	70.046	641	0	65.255	33	22.9558	22.2013	22.2901	23.7257	6.26346e+06	8.43452e+06	1.34662	0.649372
Q5NNR3	queC	7-cyano-7-deazaguanine synthase	9	9	45.7	28.617	254	0	54.054	33	23.9607	23.5768	23.4416	23.4962	1.42923e+07	1.16104e+07	0.812353	0.262013
Q5NMI8	ZMO1448	Uncharacterized protein	2	2	22.3	14.513	130	0	3.5692	2
Q5NMB7	prs	Ribose-phosphate pyrophosphokinase	16	16	42.4	33.609	311	0	105.51	96	26.2836	26.3385	26.6665	26.5234	8.32549e+07	1.01365e+08	1.21752	0.0657741
A0A0H3G0E3	aat	Leucyl/phenylalanyl-tRNA--protein transferase	5	5	26.5	29.955	268	0	6.0944	12	21.7287	21.6056	21.4197	21.5292	3.33022e+06	2.9138e+06	0.874958	0.144237
A0A0H3G0E5	Zmob_0307	Phosphomethylpyrimidine kinase	11	11	62.2	29.652	283	0	73.776	72	24.5593	24.6982	24.689	24.6082	2.59409e+07	2.63002e+07	1.01385	0.827946
A0A0H3G0F0	purK	N5-carboxyaminoimidazole ribonucleotide synthase	10	10	34.5	39.753	362	0	50.521	47	24.0532	23.7602	23.8289	24.0634	1.57268e+07	1.61626e+07	1.02771	0.853038
A0A0H3G0F3	hisH	Imidazole glycerol phosphate synthase subunit HisH	10	10	78.4	22.882	213	0	102.51	45	24.1421	24.2033	24.5928	24.2996	1.89107e+07	2.28584e+07	1.20875	0.209289
A0A0H3G0F4	Zmob_1693	Peptidase M22 glycoprotease	4	4	28.4	21.781	208	0	68.528	25	22.8788	22.9663	23.1599	22.8554	7.95004e+06	8.43333e+06	1.06079	0.64479
Q5NNU7	ZMO0989	Heat shock protein Hsp20	11	11	52.5	18.215	162	0	26.49	33	25.582	26.0834	25.6413	25.8806	5.97605e+07	5.68624e+07	0.951505	0.82041
Q5NP22	folD	Bifunctional protein FolD	17	17	76.4	31.443	297	0	164.69	86	26.423	26.4561	27.4802	27.2364	9.10135e+07	1.72055e+08	1.89043	0.0174732
Q5NMM7	ZMO1409	Inositol monophosphatase	7	7	44	28.923	266	0	76.851	34	23.894	23.8868	24.1647	23.7612	1.55499e+07	1.63519e+07	1.05157	0.7536
A0A0H3G0G0	surE	5-nucleotidase SurE	12	12	49	27.739	255	0	92.957	37	24.5029	24.4274	24.4024	24.2641	2.31605e+07	2.11367e+07	0.912619	0.235959
A0A0H3G0G3	Zmob_1703	RNA polymerase, sigma-24 subunit, ECF subfamily	9	7	52.6	25.657	232	0	84.126	48	24.382	24.1733	24.5824	24.3009	2.03373e+07	2.2786e+07	1.12041	0.448048
Q5NNV6	ZMO0980	Beta sliding clamp	26	26	69.9	40.253	369	0	301.38	134	27.6944	27.865	27.6426	27.715	2.30422e+08	2.14852e+08	0.932429	0.389615
A0A0H3G0H2	Zmob_0332	Hopanoid biosynthesis associated protein HpnK	10	6	57.3	31.169	281	0	107.25	58	25.5352	25.3771	25.1938	24.9605	4.60329e+07	3.53977e+07	0.768965	0.114888
Q5NMG5	bipA	50S ribosomal subunit assembly factor BipA	29	29	49.1	66.097	605	0	225.22	179	26.6457	26.5631	26.4367	26.808	1.02028e+08	1.03304e+08	1.01251	0.93346
Q5NP52	rplM	50S ribosomal protein L13	7	7	51.6	17.614	159	0	88.38	54	25.6768	25.6367	25.5754	26.7468	5.28989e+07	7.50359e+07	1.41848	0.480145
A0A0H3G0I4	Zmob_0420	Uncharacterized protein	5	5	58.2	12.329	110	0	32.222	19	22.0627	22.3014	22.9952	20.9627	4.75842e+06	4.13349e+06	0.868668	0.860994
Q9Z5U2	rnc	Ribonuclease 3	10	10	37	26.849	246	0	46.268	41	25.2668	25.0891	24.7384	25.2207	3.79585e+07	3.30819e+07	0.871527	0.520868
Q9Z5U7	rpsD	30S ribosomal protein S4	14	14	54.4	23.367	204	0	85.335	77	26.7265	26.2222	25.92	26.8746	9.32344e+07	8.83838e+07	0.947974	0.899537
P06672	pdc	Pyruvate decarboxylase	34	34	63.9	60.925	568	0	323.31	383	30.2764	29.9773	29.7168	30.6875	1.17244e+09	1.23528e+09	1.05359	0.895707
Q5NNZ0	tig	Trigger factor	40	35	75	55.188	492	0	260.45	216	27.301	27.3043	27.9196	27.8714	1.65545e+08	2.4968e+08	1.50823	0.00165097
Q5NMJ6	ZMO1440	Porin_4 domain-containing protein	1	1	4.7	29.543	276	0.0014914	2.5772	0
Q9RME6	xseB	Exodeoxyribonuclease 7 small subunit	1	1	14.8	9.1071	81	0.0036576	2.3657	5
A0A0H3G0K7	Zmob_1679	Efflux transporter, RND family, MFP subunit	3	1	13.7	40.854	365	0	8.3357	5	20.813	19.2197	20.2354	21.1041	1.06052e+06	1.66807e+06	1.57287	0.546236
Q9RNP3	pdxH	Pyridoxine/pyridoxamine 5-phosphate oxidase	15	15	66.7	22.485	192	0	261.73	103	26.6577	26.7192	25.92	26.0183	1.0815e+08	6.56888e+07	0.607384	0.00643993
A0A0H3G0L0	Zmob_1759	Uncharacterized protein	1	1	9.3	17.33	150	1	-2	1
A0A0H3G0L1	clpB	Chaperone protein ClpB	54	29	66.6	95.664	864	0	323.31	250	26.2273	26.0886	25.6033	26.1811	7.4873e+07	6.22785e+07	0.831789	0.46554
Q5NMM4	ZMO1412	Transcriptional regulator, MucR family	12	12	50.4	15.226	137	0	97.574	127	30.1352	30.0424	29.7439	30.6074	1.14191e+09	1.21277e+09	1.06206	0.859954
Q5NMM9	asd	Aspartate-semialdehyde dehydrogenase	24	24	83	37.127	341	0	323.31	238	28.0399	28.0006	28.2612	27.8922	2.72225e+08	2.83097e+08	1.03994	0.789531
D2N0W3	ZMO2007	Uncharacterized protein	1	1	8.4	23.932	214	0	4.3903	1
Q5NMP0	ZMO1396	Uncharacterized protein	10	10	67.4	24.589	224	0	87.543	45	24.9578	24.9086	24.3737	24.4114	3.20363e+07	2.20241e+07	0.687473	0.00326977
Q5NMQ0	ZMO1386	Uncharacterized protein	2	2	14.3	25.341	231	0	14.053	5	20.2554	26.928	21.4124	27.0249	1.26418e+07	1.95225e+07	1.54429	0.898833
A0A0H3G0N8	fmt	Methionyl-tRNA formyltransferase	10	8	50.2	32.512	301	0	60.129	44	24.0008	24.0609	24.1617	23.7416	1.71398e+07	1.62242e+07	0.946583	0.744803
Q5NP19	ZMO0917	2-nitropropane dioxygenase, NPD	24	24	69	52.291	468	0	323.31	107	25.1961	25.112	25.4464	25.483	3.73361e+07	4.63073e+07	1.24028	0.0210868
A0A0H3G0P3	Zmob_0391	Branched-chain-amino-acid aminotransferase	22	13	67.2	40.553	366	0	238.53	179	26.1744	26.2143	26.5693	26.7493	7.67877e+07	1.05986e+08	1.38024	0.0371589
Q8GF26		Uncharacterized protein	1	1	14.7	10.728	95	0	24.159	4
Q5NP47	ZMO0889	Aldose 1-epimerase	8	8	30.7	41.889	384	0	21.488	22	22.7972	22.9401	22.7391	22.8141	7.65845e+06	7.18522e+06	0.938208	0.372357
Q5NPF1	ZMO0785	Putative pre-16S rRNA nuclease	5	5	42.9	18.356	163	0	14.99	22	23.6251	23.6215	23.455	23.5347	1.2922e+07	1.1821e+07	0.914797	0.0843517
Q9REP3	relB	Negative regulator of translation	1	1	10.8	10.589	93	0.0007764	3.2334	2
Q5NPG2	ZMO0774	Transcriptional regulator, LysR family	1	1	5	33.673	299	0	3.6165	3
Q5NP60	ZMO0876	Hopanoid biosynthesis associated membrane protein HpnM	8	8	62.2	21.155	196	0	63.897	38	26.9563	27.0231	26.7003	26.5157	1.33259e+08	1.02283e+08	0.767551	0.0602152
Q5NPG9	ZMO0767	Uncharacterized protein	4	2	9.4	74.805	702	0	8.1953	6	19.6574	21.3824	21.4703	21.4438	1.50348e+06	2.87891e+06	1.91483	0.390765
Q9RMF3	czcD	Cation efflux system protein	1	1	5.4	31.755	294	0.0015152	2.8687	1
Q5NPH6	ZMO0760	Glyoxalase/bleomycin resistance protein/dioxygenase	6	6	59.1	15.871	137	0	75.269	33	23.5107	23.8405	24.4144	23.2346	1.33989e+07	1.48554e+07	1.1087	0.830608
P50512	rpoH	RNA polymerase sigma factor RpoH	11	11	51	34.434	302	0	46.06	40	23.7507	23.7256	23.1857	23.8387	1.39925e+07	1.19639e+07	0.855026	0.560668
Q5NP81	ZMO0855	Polyprenyl synthetase	11	4	45	32.292	298	0	155.92	65	26.1032	26.3937	26.8114	26.4186	7.97196e+07	1.02781e+08	1.28928	0.272248
A0A0H3G0T3	Zmob_1783	Type I site-specific deoxyribonuclease	4	4	3.9	125.69	1125	0	3.5861	2
Q9RNP2	ntrC	Nitrogen assimilation regulatory protein	12	8	45.4	41.224	372	0	60.115	33	23.0735	23.2928	23.1997	23.2598	9.52388e+06	9.83697e+06	1.03287	0.721293
Q5NPJ3	prfC	Peptide chain release factor 3	16	16	41.6	59.059	529	0	62.871	57	22.9877	22.8867	22.7308	22.9833	8.03113e+06	7.5972e+06	0.945969	0.615318
A0A0H3G0U9	murC	UDP-N-acetylmuramate--L-alanine ligase	19	10	52.5	51.053	476	0	109.97	113	24.9973	24.9814	25.1119	25.1551	3.3308e+07	3.68079e+07	1.10508	0.0245512
Q9REP6		Uncharacterized protein	5	4	40.3	17.026	149	0	9.4987	10	22.5752	22.5233	20.2572	20.4962	6.1377e+06	1.36143e+06	0.221814	0.003153
A0A0H3G0V5	nusG	Transcription termination/antitermination protein NusG	14	4	81	19.946	179	0	120.02	113	26.9503	26.9326	27.2859	26.8185	1.28878e+08	1.39165e+08	1.07982	0.682405
A0A0H3G0W3	Zmob_0572	Ppx/GppA phosphatase	11	5	25	56.43	508	0	13.36	23	20.7395	20.2829	20.3371	21.1727	1.49445e+06	1.76953e+06	1.18407	0.659611
Q9REQ0	truA	tRNA pseudouridine synthase A	4	4	24.1	27.412	245	0	14.946	10	21.4536	21.2267	20.6599	21.4015	2.65474e+06	2.14225e+06	0.806952	0.508567
A0A0H3G0Y8	gatC	Aspartyl/glutamyl-tRNA(Asn/Gln) amidotransferase subunit C	2	2	32.3	10.357	96	0.00076746	3.0398	1
Q5NPF7	ZMO0779	Efflux transporter, RND family, MFP subunit	15	15	53.3	43.743	405	0	323.31	70	24.5505	24.3547	23.9081	24.4265	2.29596e+07	1.88401e+07	0.820578	0.411402
Q5NPG3	ZMO0773	Peptidyl-prolyl cis-trans isomerase	9	9	82.6	16.975	155	0	60.788	43	25.774	25.5519	26.0142	24.8444	5.31275e+07	4.51843e+07	0.850489	0.732615
Q9REP4		Uncharacterized protein	2	2	10.8	28.38	259	0	5.0391	3
A0A0H3G106	gloB	Hydroxyacylglutathione hydrolase	7	7	49	26.826	241	0	32.979	26	23.9507	23.8129	23.3719	23.8554	1.54579e+07	1.28354e+07	0.830345	0.397732
Q5NR21	rpmA	50S ribosomal protein L27	4	4	43.8	9.3807	89	0	24.861	27	26.5365	26.1367	25.8872	26.0275	8.47462e+07	6.51535e+07	0.768807	0.21527
Q5NPI3	ZMO0753	Glutaredoxin	10	10	77.4	9.4207	84	0	82.264	97	28.1116	28.1822	29.6675	29.6408	2.97206e+08	8.44869e+08	2.8427	0.000625711
Q5NR31	lexA	LexA repressor	5	5	28.6	24.358	217	0	6.0356	10	21.3579	21.4851	21.838	21.632	2.80882e+06	3.49055e+06	1.24271	0.122356
A0A0H3G121	Zmob_0650	Transcriptional regulator, RpiR family	7	5	37.4	34.616	305	0	81.715	25	21.567	21.5432	23.1314	23.011	3.08129e+06	8.81299e+06	2.86016	0.00163163
A0A0H3G123	Zmob_0553	Biotin carboxylase	23	23	61.3	49.493	452	0	111.31	133	25.729	25.8395	25.7429	25.785	5.77877e+07	5.69789e+07	0.986006	0.763563
Q5NPK7	rplL	50S ribosomal protein L7/L12	12	12	91.1	12.506	123	0	113.48	98	27.6915	27.4891	27.457	27.4442	2.02073e+08	1.83423e+08	0.907707	0.302044
P09404	pgk	Phosphoglycerate kinase	46	6	91.9	41.387	397	0	323.31	582	31.0692	30.9328	30.8196	30.7204	2.14895e+09	1.83097e+09	0.852031	0.111433
A0A0H3G130	greB	Transcription elongation factor GreB	7	6	58.2	18.646	165	0	22.619	26	23.179	23.0101	22.9685	23.4043	8.95661e+06	9.54572e+06	1.06577	0.73208
A0A0H3G133	ppk	Polyphosphate kinase	25	8	44.5	80.753	712	0	137.54	104	25.3102	25.1942	24.923	25.4017	3.99637e+07	3.75515e+07	0.939641	0.750281
A0A0H3G134	tolB	Tol-Pal system protein TolB	20	4	59.4	49.27	458	0	323.31	130	26.8055	26.8978	26.8329	26.8023	1.21103e+08	1.18278e+08	0.976676	0.556298
Q5NR72	ruvB	Holliday junction ATP-dependent DNA helicase RuvB	16	16	50.7	38.432	347	0	86.876	61	23.9536	23.8201	23.7153	23.9419	1.55114e+07	1.4898e+07	0.960459	0.70128
Q5NPM9	dapB	4-hydroxy-tetrahydrodipicolinate reductase	13	13	68.1	26.771	254	0	192.8	87	24.9801	25.2008	25.0682	25.0411	3.57254e+07	3.48505e+07	0.975509	0.778208
A0A0H3G143	Zmob_0588	Peroxiredoxin, Ohr subfamily	14	9	75.2	14.599	141	0	276.79	98	29.224	29.2395	28.723	28.5259	6.30431e+08	4.13824e+08	0.656415	0.0254853
Q5NR82	ZMO0148	Uncharacterized protein	12	12	67.2	28.869	268	0	175.49	76	24.7201	24.6986	24.7901	24.7135	2.74323e+07	2.82515e+07	1.02987	0.397754
Q5NPP9	ZMO0687	Thiamine pyrophosphate protein TPP binding domain protein	19	19	47.2	60.405	553	0	280.71	109	24.3327	24.4203	24.1131	24.4653	2.17799e+07	2.05012e+07	0.941286	0.677907
A0A0H3G147	Zmob_0690	Protein-tyrosine-phosphatase	13	13	79.9	17.465	159	0	59.239	45	25.5163	25.4856	25.2721	25.3383	4.74838e+07	4.14601e+07	0.873141	0.0330627
Q5NPR0	metZ	O-succinylhomoserine sulfhydrylase	23	23	67.4	44.181	402	0	323.31	127	26.343	26.3317	26.3618	26.3339	8.47898e+07	8.54055e+07	1.00726	0.559128
A0A0H3G156	Zmob_0700	Metallophosphoesterase	10	10	46.5	35.254	314	0	84.446	63	24.2104	24.5167	24.5677	24.5922	2.15848e+07	2.50791e+07	1.16189	0.294188
A0A0H3G158	atpF	ATP synthase subunit b	7	7	45.3	22.823	212	0	52.967	32	24.0828	23.377	22.9508	24.3824	1.39127e+07	1.33155e+07	0.957072	0.944
Q5NPS0	ZMO0666	Uncharacterized protein	7	7	50.8	13.961	132	0	50.749	32	26.0141	26.1425	25.7867	25.7086	7.08523e+07	5.63404e+07	0.795181	0.0479915
Q5NRB3	hcp	Hydroxylamine reductase	4	3	9.9	59.448	545	0.0015038	2.712	5
Q5NPS5	dnaJ	Chaperone protein DnaJ	13	13	47.7	40.71	375	0	141.62	60	24.6597	24.611	24.1388	24.205	2.60598e+07	1.89005e+07	0.725275	0.00776324
Q5NR22	ZMO0208	GCN5-related N-acetyltransferase	4	4	31.2	22.246	202	0	7.8668	9	20.221	21.0106	20.9925	21.1237	1.60683e+06	2.18332e+06	1.35877	0.384241
Q5NR32	prfB	Peptide chain release factor 2	12	12	34.4	41.697	375	0	50.332	53	24.3025	24.3454	24.3287	24.1657	2.10012e+07	1.99127e+07	0.948172	0.458457
A0A0H3G180	Zmob_0736	GTP pyrophosphokinase rsh	8	8	14.2	79.251	705	0	25.426	12	24.0282	23.047	23.024	24.082	1.21764e+07	1.23071e+07	1.01074	0.984902
Q5NRE9	cheB	Protein-glutamate methylesterase/protein-glutamine glutaminase	15	15	58.8	37.197	352	0	102.5	47	24.149	24.3911	24.8866	24.7476	2.02308e+07	2.95587e+07	1.46108	0.0593379
A0A0H3G190	Zmob_0746	PhoH family protein	18	3	63.1	40.157	363	0	235.22	95	24.9009	25.1481	24.8541	24.8201	3.41292e+07	2.99709e+07	0.878161	0.271844
A0A0H3G1A0	ettA	Energy-dependent translational throttle protein EttA	20	7	45	62.609	560	0	200.69	117	26.6183	26.3793	26.2259	26.5598	9.48289e+07	8.81121e+07	0.92917	0.657164
A0A0H3G1A6	Zmob_0661	Glyceraldehyde-3-phosphate dehydrogenase	51	21	95.5	36.102	337	0	323.31	1000	31.7955	31.7811	31.4943	31.7447	3.70885e+09	3.29922e+09	0.889553	0.310443
A0A0H3G1B7	Zmob_0671	Uncharacterized protein	2	2	5.6	38.198	359	0	9.7423	11	19.9258	18.824	19.3318	20.5324	679866	1.00038e+06	1.47144	0.564643
A0A0H3G1C8	Zmob_0681	UPF0335 protein Zmob_0681	7	7	59.5	9.2655	79	0	66.058	32	26.7626	26.9671	26.6228	26.7193	1.22213e+08	1.06855e+08	0.874337	0.228783
Q5NR85	ZMO0145	Peptidase M28	24	22	58.6	60.326	553	0	249.91	116	25.0745	24.913	25.0744	25.0118	3.34091e+07	3.45729e+07	1.03483	0.626025
Q5NR05	metXA	Homoserine O-acetyltransferase	4	2	11.8	41.184	373	0	14.398	11	24.9894	25.0828	24.9331	25.159	3.4405e+07	3.46418e+07	1.00688	0.942848
Q5NR91	ZMO0139	Aminoglycoside phosphotransferase	11	5	56.9	30.981	276	0	110.5	55	22.9034	22.9478	22.9227	23.3972	7.96696e+06	9.37184e+06	1.17634	0.429139
A0A0H3G1E5	Zmob_0696	Sel1 domain protein repeat-containing protein	10	3	56.9	30.496	274	0	31.752	18	22.016	22.608	22.1946	22.0056	5.2069e+06	4.49565e+06	0.863402	0.565674
Q5NQY8	ZMO0242	H+transporting two-sector ATPase delta/epsilon subunit	4	4	61.4	9.5457	88	0	34.297	17	24.1416	23.9377	23.6276	23.3878	1.72444e+07	1.19268e+07	0.691633	0.0774686
Q5NRA6	ZMO0124	ATPase-like protein	2	2	11.6	53.906	490	0.0022239	2.4976	4
Q5NQY1	rpmG	50S ribosomal protein L33	1	1	25.5	6.4695	55	0	32.742	20	26.1933	26.0138	25.3534	26.4476	7.21035e+07	6.26364e+07	0.868702	0.749278
Q5NRB4	ZMO0116	Transcriptional regulator, BadM/Rrf2 family	1	1	16.6	16.016	145	0.0015209	2.9381	2
Q5NQX0	ccmA	Cytochrome c biogenesis ATP-binding export protein CcmA	2	2	18.1	23.935	221	0	5.6176	7	20.2747	20.1785	20.1067	18.0029	1.22692e+06	544602	0.443878	0.381621
Q5NRC3	ZMO0107	NTP_transf_3 domain-containing protein	6	6	33.5	29.593	269	0	44.233	25	21.4726	21.5418	21.3989	21.6963	2.98064e+06	3.0653e+06	1.0284	0.816045
Q5NQV4	ZMO0276	OstA family protein	9	9	60.6	21.321	198	0	55.456	31	22.5264	22.6592	22.8071	22.3921	6.32575e+06	6.3556e+06	1.00472	0.977963
A0A0H3G1J1	cheD	Probable chemoreceptor glutamine deamidase CheD	2	2	17.5	20.245	183	0	7.4362	14	21.6863	21.4484	22.4426	22.2465	3.10753e+06	5.3258e+06	1.71384	0.0371543
A0A0H3G1K7	Zmob_0757	Uncharacterized protein	3	3	51.7	9.9571	89	0	102.52	14	23.5142	23.4409	22.9654	22.4048	1.16802e+07	6.74375e+06	0.577365	0.107191
Q5NQQ8	ZMO0322	Riboflavin biosynthesis protein	11	11	42.4	34.273	314	0	40.539	34	22.3897	22.4341	22.5749	22.3236	5.58019e+06	5.72657e+06	1.02623	0.797292
Q5NQQ3	ZMO0327	Sulfurtransferase	23	23	48.4	75.195	678	0	233.09	126	25.0236	24.9482	24.6387	25.233	3.32277e+07	3.20947e+07	0.965902	0.882669
Q9RNK3		Uncharacterized protein	7	5	30.7	29.085	261	0	29.126	21	22.8537	22.4688	22.8047	23.0168	6.63319e+06	7.88539e+06	1.18878	0.37395
Q5NR09	ZMO0221	Transcriptional regulator, CarD family	9	9	53.3	20.672	184	0	61.833	50	24.3439	24.4679	24.5096	24.464	2.2228e+07	2.35106e+07	1.0577	0.3452
A0A0H3G1P2	Zmob_0788	Short-chain dehydrogenase/reductase SDR	11	8	55	27.583	249	0	64.187	57	25.8124	25.7028	25.599	25.7758	5.67291e+07	5.40361e+07	0.952529	0.569388
A0A0H3G1P7	Zmob_0793	Uncharacterized protein	6	2	42.3	20.717	182	0	93.762	27	23.865	24.0773	24.1567	24.3808	1.64455e+07	2.02125e+07	1.22906	0.193683
A0A0H3G1Q1	atpH	ATP synthase subunit delta	14	3	75	19.857	184	0	145.25	103	29.3926	29.2092	28.997	29.3433	6.61389e+08	6.0408e+08	0.913351	0.573195
A0A0H3G1R0	Zmob_0808	Response regulator receiver protein	5	2	42.5	13.472	120	0	12.45	11	22.916	22.7332	22.7852	23.1549	7.42824e+06	8.21615e+06	1.10607	0.553699
A0A0H3G1R4	Zmob_0885	Probable branched-chain-amino-acid aminotransferase	6	6	33.6	25.001	223	0	26.569	18	21.4864	21.6219	22.1467	22.2426	3.07921e+06	4.80025e+06	1.55892	0.016373
Q5NQN2	hflX	GTPase HflX	21	20	58.7	50.894	460	0	150.64	95	24.2348	24.2082	23.9683	24.1169	1.95612e+07	1.72801e+07	0.883388	0.141182
A0A0H3G1S5	Zmob_0895	4-diphosphocytidyl-2C-methyl-D-erythritol synthase	13	13	41.2	48.366	447	0	91.055	50	23.5255	23.4476	23.1699	23.3419	1.17532e+07	1.00169e+07	0.852265	0.134547
P21906	glf	Glucose facilitated diffusion protein	3	3	6.1	50.115	473	0	6.4017	10	22.4664	21.7863	22.013	24.0848	4.57828e+06	8.67786e+06	1.89544	0.48657
Q5NQK7	ZMO0373	Uncharacterized protein	1	1	9.4	13.412	117	0.0015186	2.9361	2
A0A0H3G1U9	Zmob_0925	Putative phage major head protein	8	8	36.5	32.176	304	0	18.828	9	22.142	22.6707	21.2979	20.3037	5.55883e+06	1.8267e+06	0.328612	0.104122
A0A0H3G1W1	Zmob_0940	Ppx/GppA phosphatase	2	2	9.3	40.701	367	0.0043605	2.2624	4
Q5NQH1	argF	Ornithine carbamoyltransferase	19	19	59.1	34.018	313	0	100.62	121	25.489	25.7429	25.5938	25.7033	5.14242e+07	5.25996e+07	1.02286	0.835546
Q5NQG6	ZMO0414	MJ0042 family finger-like protein	1	1	9.2	38.105	346	0	11.963	3
Q5NQQ7	ileS	Isoleucine--tRNA ligase	25	25	37.4	106.26	941	0	111.83	81	22.6845	22.1115	21.9552	23.3629	5.52672e+06	6.62315e+06	1.19839	0.763915
Q04983	tyrC	Cyclohexadienyl dehydrogenase	6	6	30	32.05	293	0	49.757	24	23.2898	23.1948	23.4348	23.4081	9.92261e+06	1.12345e+07	1.13221	0.068276
Q5NQQ2	efp	Elongation factor P	12	12	61.5	20.925	187	0	80.304	64	26.511	26.5144	26.6209	26.1177	9.57434e+07	8.66857e+07	0.905396	0.626224
Q5NQC8	der	GTPase Der	21	20	48.2	50.128	454	0	42.24	72	23.5892	23.1925	22.8409	23.8249	1.09989e+07	1.05661e+07	0.960644	0.923015
Q5NQN6	ZMO0344	Peptidase U62 modulator of DNA gyrase	22	22	59.2	51.116	480	0	193.83	102	24.8689	24.7192	24.4259	24.5859	2.90898e+07	2.38244e+07	0.818992	0.119317
Q5NQN1	ZMO0349	UPF0301 protein ZMO0349	3	3	18.1	20.754	188	0	3.8546	7	20.8295	20.8149	20.6394	21.026	1.85398e+06	1.86756e+06	1.00733	0.961513
Q5NQ94	ZMO0487	HpcH/HpaI aldolase	20	20	86.3	28.828	270	0	172.99	108	25.5395	25.5308	25.4247	25.3193	4.86228e+07	4.34246e+07	0.893091	0.0908595
A0A0H3G226	Zmob_1019	Glutamine synthetase	32	23	69.6	52.171	470	0	176.42	217	29.9539	30.021	29.8642	30.0145	1.06446e+09	1.02955e+09	0.967201	0.617968
P21907	zwf	Glucose-6-phosphate 1-dehydrogenase	32	32	76.7	53.859	485	0	323.31	280	28.9309	28.8253	28.7947	28.7023	4.9336e+08	4.50979e+08	0.914098	0.205986
F8ES31	rpsL	30S ribosomal protein S12	5	5	40.7	13.991	123	0	34.654	29	24.944	24.9296	25.0553	25.9761	3.21161e+07	4.79715e+07	1.49369	0.335601
Q5NQ64	rplC	50S ribosomal protein L3	19	19	56.6	25.65	242	0	90.757	87	28.4013	28.027	27.9434	28.2632	3.1139e+08	2.88362e+08	0.926047	0.696628
Q5NQ60	rplV	50S ribosomal protein L22	7	7	54	13.728	126	0	76.536	61	26.6217	26.1267	25.9859	26.072	8.69813e+07	6.84696e+07	0.787175	0.303086
Q5NQH5	ZMO0405	ATP-dependent Clp protease, ATP-binding subunit clpA	35	35	53.6	85.382	773	0	200.93	135	23.6737	23.4594	23.4074	24.3904	1.24232e+07	1.5642e+07	1.25909	0.576696
Q5NQ55	rplN	50S ribosomal protein L14	8	8	54.5	13.288	123	0	51.827	45	27.087	26.9669	26.8656	27.1588	1.36746e+08	1.3536e+08	0.989864	0.93455
A0A0H3G264	Zmob_0946	Hsp33 protein	8	7	38.8	34.629	307	0	107.35	37	23.7601	23.5902	23.8019	23.5394	1.33948e+07	1.33532e+07	0.996895	0.979713
A0A0H3G265	rplF	50S ribosomal protein L6	12	7	78.5	19.363	177	0	93.306	65	27.5674	27.4213	27.2346	27.6776	1.89067e+08	1.84126e+08	0.973863	0.884929
Q5NQG4	ftsE	Cell division ATP-binding protein FtsE	3	3	16.3	26.103	233	0	13.498	7	20.6748	20.4238	20.7547	20.6369	1.53443e+06	1.69843e+06	1.10689	0.401431
F8ES06	secY	Protein translocase subunit SecY	4	4	12.8	50.325	460	0	15.548	7	22.0534	21.7469	21.0795	23.3441	3.9139e+06	4.85759e+06	1.24111	0.810632
Q5NQ39	rplQ	50S ribosomal protein L17	13	13	61.4	15.803	140	0	184.18	69	28.0953	27.9411	27.7066	28.2487	2.71847e+08	2.64312e+08	0.972282	0.898764
P34037	hisC	Histidinol-phosphate aminotransferase	22	22	74.8	40.341	369	0	176.06	115	26.0465	25.9925	25.6906	25.826	6.80231e+07	5.67566e+07	0.834373	0.069749
Q5NQ29	tdk	Thymidine kinase	3	3	20.2	22.094	193	0	6.0364	5	20.9675	19.5296	20.5888	20.7896	1.24572e+06	1.69075e+06	1.35725	0.605534
A0A0H3G286	rimP	Ribosome maturation factor RimP	3	3	31.5	20.242	184	0	19.28	14	21.6044	21.6319	22.0592	22.2397	3.219e+06	4.65214e+06	1.44521	0.0282855
A0A0H3G288	Zmob_0976	HAD-superfamily hydrolase, subfamily IA, variant 3	8	8	49.3	23.223	211	0	123.95	57	26.136	25.8856	26.2719	25.9897	6.76134e+07	7.34788e+07	1.08675	0.589657
Q5NQD4	ZMO0447	Uncharacterized protein	1	1	11.7	11.351	103	0.00077459	3.2	3
Q5NQB6	tpiA	Triosephosphate isomerase	9	9	43.8	26.267	249	0	93.932	40	23.4987	23.5505	23.6761	23.4922	1.20676e+07	1.25754e+07	1.04209	0.597041
Q5NQA9	ZMO0472	RpsU-divergently transcribed protein	7	7	42.5	26.12	226	0	29.822	29	23.6322	23.8662	24.0011	24.2667	1.41001e+07	1.84089e+07	1.30559	0.161781
Q5NPZ5	trpF	N-(5-phosphoribosyl)anthranilate isomerase	8	8	50.2	23.204	211	0	47.935	34	23.5198	23.41	23.448	23.6546	1.15781e+07	1.22925e+07	1.0617	0.537181
Q5NQA4	ZMO0477	Uncharacterized protein	1	1	10.3	13.461	116	0.0014925	2.6083	2
Q5NQ99	ZMO0482	Fructose-1,6-bisphosphatase	8	4	37.3	35.304	332	0	43.382	29	24.9149	24.7504	24.8448	24.3756	2.98789e+07	2.56096e+07	0.857114	0.465347
A0A0H3G2B8	Zmob_1121	Uncharacterized protein	10	10	25.3	60.172	545	0	59.162	30	21.6248	21.9036	22.0763	21.2628	3.56191e+06	3.33566e+06	0.936482	0.846148
A0A0H3G2C2	Zmob_1127	Chemotaxis MotA protein	5	5	22	30.531	287	0	17.648	20	20.7947	20.5308	20.8855	22.172	1.66e+06	3.02546e+06	1.82256	0.318004
Q9Z5T8	flgH	Flagellar L-ring protein	7	7	56.6	24.274	228	0	119.51	28	25.2187	24.5136	24.8965	24.9709	3.05809e+07	3.20479e+07	1.04797	0.866376
A0A0H3G2C9	Zmob_1025	Penicillin-insensitive transglycosylase	8	6	18.1	75.168	702	0	28.568	22	22.0845	21.4161	21.7656	21.8182	3.52777e+06	3.63095e+06	1.02925	0.91261
Q9Z5T3	flgC	Flagellar basal-body rod protein FlgC	3	3	41	14.435	134	0	9.7932	6
Q5NPW0	ZMO0621	Anti-sigma-28 factor	6	6	72.2	14.324	144	0	164.82	35	24.293	24.4242	24.6482	23.7063	2.15113e+07	1.89703e+07	0.881878	0.739614
Q5NQ67	rpsG	30S ribosomal protein S7	11	11	60.9	17.791	156	0	154.98	77	26.4306	26.3187	26.1453	26.7437	8.70065e+07	9.13229e+07	1.04961	0.839827
Q5NPU8	ZMO0634	Flagellar M-ring protein FliF	7	3	19.2	66.46	619	0	32.918	26	22.0939	21.9029	21.4121	22.5589	4.18962e+06	4.15248e+06	0.991137	0.984379
A0A0H3G2E9	rplD	50S ribosomal protein L4	18	13	72.5	22.28	207	0	178.73	111	28.782	28.1026	28.0115	28.6751	3.64744e+08	3.40551e+08	0.93367	0.854118
Q5NPU4	ZMO0639	Uncharacterized protein	3	3	33	18.757	182	0	29.286	12	20.4578	20.6587	20.4921	19.8816	1.54401e+06	1.19357e+06	0.77303	0.367177
A0A0H3G2F5	rpsC	30S ribosomal protein S3	15	6	70.6	25.785	231	0	227.11	91	26.8274	26.6509	26.2907	26.9	1.12015e+08	1.01389e+08	0.905136	0.694748
Q5NQ54	rplX	50S ribosomal protein L24	12	12	82.9	11.221	105	0	153.12	51	27.9816	27.822	27.4956	28.5679	2.50776e+08	2.74406e+08	1.09423	0.832923
A0A0H3G2G4	Zmob_1168	Flagellar secretion chaperone FliS	6	6	41.1	14.721	129	0	28.399	24	24.4382	24.3549	24.3685	23.9131	2.20848e+07	1.84972e+07	0.837554	0.384281
Q5NQ49	rplR	50S ribosomal protein L18	11	11	50	12.896	118	0	179.83	74	27.5068	27.193	26.6952	27.7263	1.71057e+08	1.55332e+08	0.908068	0.820407
Q5NPT0	ZMO0656	Phosphoribosyltransferase	10	10	80.3	19.26	173	0	146.12	60	25.3963	25.539	25.6172	25.1443	4.64012e+07	4.36886e+07	0.94154	0.758523
Q5NQ43	adk	Adenylate kinase	14	14	64.1	24.528	223	0	103.97	82	26.5345	26.5878	26.6108	26.5829	9.9013e+07	1.01495e+08	1.02507	0.356961
A0A0H3G2I1	rph	Ribonuclease PH	12	12	52.1	25.26	234	0	172.38	71	24.8088	24.8973	24.8187	25.019	3.03047e+07	3.1719e+07	1.04667	0.609008
A0A0H3G2J2	cysD	Sulfate adenylyltransferase subunit 2	9	1	37.7	35.395	302	0.0071994	2.0879	2
Q5NQ23	ZMO0558	Glucose sorbosone dehydrogenase	1	1	4.5	45.57	418	0.00077519	3.2075	1
Q5NKY8	hemE	Uroporphyrinogen decarboxylase	7	7	20.3	38.287	345	0	24.744	34	23.5403	23.4709	23.4936	23.5774	1.19091e+07	1.21589e+07	1.02098	0.637159
A0A0H3G2J9	Zmob_1090	ATP-dependent helicase HrpB	3	3	5	92.423	837	0	12.801	5	19.4233	18.4826	18.6417	19.2873	507465	511532	1.00802	0.985725
A0A0H3G2K4	Zmob_1204	Methylated-DNA--[protein]-cysteine S-methyltransferase	7	7	50.9	18.127	165	0	41.573	22	24.1381	24.3383	24.0462	24.3623	1.97894e+07	1.93289e+07	0.97673	0.872661
A0A0H3G2M0	Zmob_1112	Orotidine 5-phosphate decarboxylase	17	17	64	25.308	236	0	297.37	94	25.978	26.1783	26.1421	26.0907	7.08438e+07	7.27484e+07	1.02689	0.746702
A0A0H3G2N1	Zmob_1122	Integrase family protein	5	2	19.5	34.145	307	0	6.3231	10	21.1223	21.2461	21.1803	21.3583	2.38281e+06	2.52754e+06	1.06074	0.514885
Q5NL31	ZMO1955	Malate dehydrogenase (Oxaloacetate-decarboxylating)	23	23	51	61.864	561	0	177.24	101	24.6637	24.7203	24.3657	24.6473	2.71043e+07	2.38334e+07	0.879322	0.325579
Q9Z5T7	flgG	Flagellar basal-body rod protein FlgG	3	3	13.7	28.599	263	0	17.572	11	23.1307	23.2091	23.3079	22.8168	9.43687e+06	8.75894e+06	0.928162	0.707511
A0A0H3G2Q0	Zmob_1247	Thiol-disulfide isomerase	10	10	68.6	18.773	169	0	83.222	66	26.1228	26.5015	26.3384	26.3747	8.33186e+07	8.59217e+07	1.03124	0.837236
A0A0H3G2Q1	Zmob_1144	Uncharacterized protein	6	6	68	11.308	103	0	14.199	17	22.1494	22.169	22.296	21.8496	4.68359e+06	4.41135e+06	0.941872	0.736252
Q5NPU7	ZMO0635	Flagellar motor switch protein FliG	16	6	57.8	37.497	344	0	152.74	73	25.2602	25.4521	25.4545	25.1902	4.29495e+07	4.19548e+07	0.976841	0.855191
Q5NL88	yajC	Sec translocon accessory complex subunit YajC	1	1	15.7	12.406	115	0	3.8337	6
Q5NRL2	rpe	Ribulose-phosphate 3-epimerase	1	1	5	23.754	220	0.0007722	3.1503	5
Q5NLA2	queH	Epoxyqueuosine reductase QueH	1	1	9.1	23.062	197	0	3.6919	3
Q5NRL7	ZMO0013	dITP/XTP pyrophosphatase	4	4	33.5	22.937	209	0	101.62	18	23.8491	24.1796	24.3447	23.091	1.69452e+07	1.37969e+07	0.814211	0.692256
Q5NLA9	ZMO1877	Glutamine cyclotransferase	7	7	30	32.073	283	0	19.975	20	22.7275	22.8262	22.7356	22.7662	7.18654e+06	7.05815e+06	0.982135	0.664767
A0A0H3G2V5	coaX	Type III pantothenate kinase	5	5	21.8	29.707	275	0	22.171	14	21.638	21.6383	21.8013	21.816	3.26385e+06	3.6734e+06	1.12548	0.00186027
Q5NKY9	ZMO1997	Protoporphyrinogen IX oxidase	1	1	11.3	17.239	151	0.0015094	2.8226	2	20.8855	20.5609	18.9882	21.2659	1.73103e+06	1.1451e+06	0.661513	0.655913
A0A0H3G2W1	Zmob_1305	Flavodoxin	9	4	45.6	17.641	160	0	86.741	56	26.9536	26.5676	26.8158	26.7003	1.13696e+08	1.13494e+08	0.998222	0.990989
Q5NL12	ZMO1974	Transcriptional regulator, ArgP, LysR family	3	3	14.9	33.662	302	0.00076453	3.0178	3	20.1509	19.5477	19.0975	19.2424	944552	589822	0.624446	0.159914
Q5NL27	ZMO1959	Uncharacterized protein	2	2	3.1	114.44	1015	0.00076394	2.9943	3
P48220	groEL	Chaperonin GroEL	61	14	78.4	58.121	546	0	323.31	639	30.417	30.3602	30.202	30.1796	1.40568e+09	1.22556e+09	0.871866	0.0229567
Q5NLH2	rnfA	Ion-translocating oxidoreductase complex subunit A	1	1	4.1	20.85	193	0.0099644	1.9142	4
A0A0H3G328	rplY	50S ribosomal protein L25	17	14	90.5	23.376	220	0	323.31	232	28.3885	28.476	28.7663	28.7359	3.62218e+08	4.51795e+08	1.2473	0.0204472
A0A0H3G341	Zmob_1368	Antibiotic biosynthesis monooxygenase	11	11	92.5	14.269	133	0	201.34	117	30.7899	30.537	30.3041	30.0607	1.70066e+09	1.21846e+09	0.716465	0.111346
A0A0H3G352	Zmob_1278	Processing peptidase	6	4	21.6	44.966	408	0	14.727	20	21.4597	21.3324	20.9831	21.3595	2.75967e+06	2.36158e+06	0.85575	0.3753
Q9Z670	gntP	Gluconate permease	1	1	4.7	47.56	451	0	6.0631	2
Q5NLP0	ZMO1746	Homocysteine S-methyltransferase	12	12	47.3	38.203	351	0	39.452	39	23.2698	23.322	23.3177	23.4619	1.02983e+07	1.09908e+07	1.06724	0.34538
A0A0H3G373	Zmob_1300	RNA-metabolising metallo-beta-lactamase	19	13	38.5	59.477	546	0	75.654	83	24.2445	23.9756	23.6282	24.4019	1.81073e+07	1.69534e+07	0.936274	0.838142
F8EV51	Zymop_1379	Signal transduction histidine kinase, LytS	1	1	3.7	45.719	408	0	3.7398	3
Q5NLE8	ZMO1838	TOBE domain protein	3	3	58.6	7.3066	70	0	12.587	8	20.951	19.3207	25.8905	25.0195	1.15213e+06	4.59944e+07	39.9214	0.0288877
Q5NLQ4	ZMO1732	Alkyl hydroperoxide reductase C	22	22	86.7	19.875	180	0	323.31	305	26.9301	26.7243	30.5951	30.6582	1.19067e+08	1.65785e+09	13.9237	0.000801492
Q5NLQ9	ZMO1727	Aminotransferase	27	27	70.2	44.114	403	0	199.32	155	25.5071	25.3791	25.0939	25.6018	4.56182e+07	4.27022e+07	0.936079	0.750802
A0A0H3G3B0	Zmob_1428	Peptidyl-prolyl cis-trans isomerase	4	4	29.7	19.21	185	0	12.869	15	24.3565	24.8285	24.791	23.5746	2.52973e+07	1.90439e+07	0.752805	0.594193
Q5NLH8	ZMO1808	Uncharacterized protein	5	5	64.8	9.9647	88	0	15.788	13	22.3243	22.3099	22.6843	22.9088	5.22523e+06	7.28532e+06	1.39426	0.0508968
Q5NLS9	pyrE	Orotate phosphoribosyltransferase	18	18	87.7	20.78	195	0	159.07	111	28.0623	28.1737	28.2385	27.9821	2.91318e+08	2.89765e+08	0.994672	0.961038
Q5NLI5	ZMO1801	Integration host factor subunit beta	3	3	25.5	10.8	94	0	10.7	12	24.1242	24.097	23.6464	23.9367	1.81137e+07	1.45199e+07	0.8016	0.160133
A0A0H3G3C0	Zmob_1443	Zinc-type alcohol dehydrogenase-like protein	2	2	9.8	37.033	338	0	7.2995	7	23.3688	21.0341	22.2849	22.0006	4.82286e+06	4.63059e+06	0.960135	0.964731
Q5NLU4	ZMO1692	Enoyl-[acyl-carrier-protein] reductase [NADH]	19	19	68.3	28.97	268	0	252.54	104	27.23	27.3079	27.1531	27.2368	1.61721e+08	1.53635e+08	0.950002	0.325101
Q5NLJ2	ZMO1794	Uncharacterized protein	3	3	34.6	11.81	107	0	37.087	14	24.2442	23.2364	23.2093	24.8776	1.40137e+07	1.72901e+07	1.23379	0.785201
A0A0H3G3D0	Zmob_1458	Aminotransferase	11	11	23.2	59.37	530	0	37.104	26	23.3381	23.2371	21.6662	22.1767	1.02391e+07	3.97207e+06	0.387933	0.0344132
Q5NLV9	ZMO1677	Adenine DNA glycosylase	1	1	4.3	41.594	373	0	6.8337	3
Q5NLW5	ZMO1671	Uncharacterized protein	8	8	53.7	14.361	134	0	84.91	48	27.4402	27.5197	27.1923	26.9094	1.87189e+08	1.39032e+08	0.742734	0.0999464
Q5NLX1	ZMO1665	Peptidase M23	1	1	4.3	44.717	395	0	7.5319	4
Q5NLY1	ZMO1655	Antioxidant, AhpC/TSA family protein	5	5	36.2	20.242	185	0	41.987	20	23.6624	22.9906	23.3948	21.897	1.05192e+07	6.56287e+06	0.623895	0.494184
Q5NLM5	rsmI	Ribosomal RNA small subunit methyltransferase I	11	11	58.3	32.098	295	0	161.15	50	24.4096	24.4136	24.3204	23.924	2.2316e+07	1.82603e+07	0.818263	0.281811
Q9RNL6	engB	GTP-binding protein EngB	6	6	33.5	23.424	212	0	76.992	27	23.8393	24.0037	23.8819	24.0266	1.58887e+07	1.62531e+07	1.02293	0.79332
A0A0H3G3H0	thyA	Thymidylate synthase	9	8	36.8	33.586	296	0	21.189	34	24.117	24.1619	23.8834	24.1583	1.84803e+07	1.70217e+07	0.921075	0.484077
Q5NM13	rpoD	RNA polymerase sigma factor RpoD	23	23	51.6	76.719	671	0	279.28	88	24.9208	24.9443	24.513	24.9474	3.20219e+07	2.78305e+07	0.869109	0.450332
A0A0H3G3H5	carB	Carbamoyl-phosphate synthase large chain	47	1	50.9	119.39	1110	0	323.31	224	25.082	25.1416	24.593	25.1859	3.62588e+07	3.10786e+07	0.857133	0.533192
Q5NM26	ZMO1610	Uncharacterized protein	2	2	24.9	18.444	173	0	58.753	8	21.8006	21.1631	21.2318	22.6921	2.92868e+06	4.08504e+06	1.39484	0.607998
Q5NLN6	ZMO1750	Inhibitor_I42 domain-containing protein	4	4	43.5	12.777	115	0	8.7956	22	24.1409	24.4601	24.6878	25.463	2.06625e+07	3.53548e+07	1.71106	0.205757
A0A0H3G3I2	Zmob_1533	Pyruvate dehydrogenase E1 component subunit beta	23	20	63.2	49.832	462	0	235.48	142	26.1875	26.3217	26.5264	26.3803	8.00613e+07	9.18847e+07	1.14768	0.183072
A0A0H3G3I6	Zmob_1399	Methionine synthase	7	7	11	97.215	870	0	13.939	15	20.5888	20.6728	20.4108	20.8035	1.62361e+06	1.59724e+06	0.983755	0.917075
Q5NM55	ZMO1581	Antibiotic biosynthesis monooxygenase	6	6	56.1	10.79	98	0	24.325	13	23.893	23.5165	23.1456	24.681	1.36725e+07	1.57989e+07	1.15553	0.816594
Q5NLP8	ZMO1738	Two component transcriptional regulator, LytTR family	8	8	40.2	30.393	266	0	277.67	46	24.0243	24.1934	23.9721	24.0715	1.80919e+07	1.70329e+07	0.941464	0.468576
Q9RH21		Transcriptional regulator	3	3	16.9	34.131	302	0	5.0458	11	19.926	20.5749	20.3423	20.1757	1.24735e+06	1.25481e+06	1.00597	0.981862
Q5NM79	purF	Amidophosphoribosyltransferase	14	6	44.1	54.738	508	0	213.96	74	24.5509	24.1737	24.3515	24.6092	2.15669e+07	2.34056e+07	1.08525	0.656793
Q9RH05	hisD	Histidinol dehydrogenase	34	34	69.5	46.338	430	0	323.31	253	28.3533	28.5942	28.2535	28.2902	3.7277e+08	3.24094e+08	0.869421	0.23942
A0A0H3G3L4	Zmob_1584	Heat shock protein DnaJ domain protein	4	3	20.8	23.559	207	0	7.6263	10	21.4299	21.1303	21.2943	21.5099	2.54656e+06	2.77121e+06	1.08822	0.57664
A0A0H3G3L7	Zmob_1589	FeoA family protein	10	10	74	10.984	100	0	200.08	47	26.0722	26.1336	26.2619	25.8844	7.20687e+07	7.06014e+07	0.97964	0.890923
A0A0H3G3L9	Zmob_1595	KpsF/GutQ family protein	8	5	35.1	36.19	336	0	47.936	32	22.929	22.9602	23.1255	23.4044	8.07248e+06	1.00797e+07	1.24865	0.149962
A0A0H3G3M7	Zmob_1409	Serine O-acetyltransferase	2	2	17.1	28.136	257	0	8.8212	6
Q5NLR1	clpS	ATP-dependent Clp protease adapter protein ClpS	6	6	65.4	12.297	107	0	112.5	33	24.7362	24.926	25.2665	25.3456	2.98469e+07	4.14829e+07	1.38986	0.0437987
Q5NMC9	ppa	Inorganic pyrophosphatase	4	4	24.9	19.537	177	0	7.4187	15	22.7355	22.0585	22.2051	22.8209	5.52293e+06	5.98536e+06	1.08373	0.823542
A0A0H3G3N6	Zmob_1419	Glyoxalase/bleomycin resistance protein/dioxygenase	11	11	89.8	13.511	128	0	88.798	60	27.5931	27.1043	26.6711	26.9272	1.70916e+08	1.16775e+08	0.68323	0.184625
Q5NMD5	hisA	1-(5-phosphoribosyl)-5-[(5-phosphoribosylamino)methylideneamino] imidazole-4-carboxamide isomerase	10	10	54.8	26.146	250	0	54.731	39	23.7529	23.3386	23.7498	23.8366	1.22456e+07	1.45369e+07	1.18711	0.362752
A0A0H3G3P1	ppc	Phosphoenolpyruvate carboxylase	22	0	30.7	98.807	885	0.0093324	1.9907	0
Q5NLS0	ZMO1716	MotA/TolQ/ExbB proton channel	6	6	25.1	25.861	247	0	101.76	27	25.8258	24.7381	24.7706	26.8882	4.07971e+07	5.9625e+07	1.4615	0.690729
Q5NME6	ZMO1490	OMP_b-brl domain-containing protein	10	10	75	21.9	204	0	30.512	27	23.065	22.3388	22.4431	24.407	6.82275e+06	1.12627e+07	1.65076	0.561153
Q5NLT6	ZMO1700	Uncharacterized protein	3	3	19	16.907	142	0	3.6821	14	22.6741	21.417	21.6727	22.5107	4.32882e+06	4.46958e+06	1.03251	0.956829
A0A0H3G3T0	glyS	Glycine--tRNA ligase beta subunit	26	21	51.6	75.002	682	0	135.5	88	25.6331	25.2725	25.0056	25.829	4.59254e+07	4.48102e+07	0.975718	0.944289
Q5NMK2	ZMO1434	Uncharacterized protein	2	2	21.6	21.731	199	0.0022305	2.5281	2
Q5NLW6	ZMO1670	Uncharacterized protein	3	3	28.1	15.871	139	0	18.404	10	23.9127	24.1666	23.5986	24.2591	1.72447e+07	1.59697e+07	0.926064	0.783784
Q5NMK7	ZMO1429	RND efflux system, outer membrane lipoprotein, NodT family	2	1	4.6	62.139	567	0	4.0625	5	22.7921	22.1096	22.1203	22.0886	5.73292e+06	4.50923e+06	0.78655	0.417315
Q5NLX7	ftsH	ATP-dependent zinc metalloprotease FtsH	11	6	25.8	72.349	662	0	44.407	35	21.5721	21.3385	21.1796	22.2055	2.87537e+06	3.38927e+06	1.17873	0.6962
A0A0H3G3V1	Zmob_1691	DEAD/DEAH box helicase domain protein	5	2	18.6	50.343	458	0	8.9599	5	21.103	20.6796	20.4179	21.016	1.94493e+06	1.72355e+06	0.886175	0.681092
Q5NMM5	fur	Ferric uptake regulation protein	8	2	70.6	16.261	143	0	202.47	59	26.2519	26.4279	26.3026	25.9847	8.49363e+07	7.41343e+07	0.872823	0.392986
A0A0H3G3V7	ubiG	Ubiquinone biosynthesis O-methyltransferase	10	10	61.2	28.904	263	0	173.25	71	24.8976	24.9911	24.9706	25.0081	3.22841e+07	3.33077e+07	1.03171	0.465488
Q5NMN0	ZMO1406	Alpha/beta hydrolase fold protein	9	9	46	27.504	250	0	92.295	41	23.8699	24.1209	23.7508	23.9248	1.67242e+07	1.49932e+07	0.8965	0.41039
Q5NLZ3	tyrS	Tyrosine--tRNA ligase	15	15	32.8	45.014	409	0	62.448	48	24.4343	24.5391	23.9665	24.8219	2.35085e+07	2.20485e+07	0.937896	0.849923
Q9EZ97	secB	Protein-export protein SecB	5	5	35.4	18.384	164	0	36.085	19	25.5623	25.3134	25.0293	25.6314	4.54524e+07	4.21889e+07	0.928199	0.77274
A0A0H3G3X6	Zmob_1721	Toxic anion resistance family protein	29	20	69.8	46.164	424	0	239.89	110	25.1016	25.0935	24.8243	24.9405	3.59014e+07	3.09274e+07	0.861454	0.0661541
Q9Z5U5	hdl	Hydrolase	12	12	57.1	31.724	282	0	33.711	43	23.3762	23.2547	23.1777	23.573	1.04387e+07	1.08813e+07	1.0424	0.799311
Q9RNL5	yidC	Membrane protein insertase YidC	2	2	5.7	65.987	579	0	7.067	3
O50237	greA	Transcription elongation factor GreA	9	9	70.3	17.47	158	0	108.42	51	25.0375	24.8937	25.1936	24.5074	3.27633e+07	3.02505e+07	0.923304	0.773797
Q5NM37	ZMO1599	Hopanoid biosynthesis associated RND transporter like protein HpnN	1	1	1.7	94.122	869	0	23.8	2
Q5NM46	ZMO1590	ABC transporter related protein	11	11	51	27.653	253	0	47.772	40	24.4476	24.3065	23.8559	24.3148	2.17879e+07	1.77994e+07	0.816937	0.348312
Q5NM50	ZMO1586	Bacterioferritin	10	10	70.1	17.885	157	0	137.2	84	27.4748	27.5176	27.7015	27.5628	1.89314e+08	2.0802e+08	1.09881	0.201818
A0A0H3G423	Zmob_1784	Site-specific DNA-methyltransferase (adenine-specific)	17	17	41.3	54.391	487	0	64.947	33	24.0382	23.9171	19.5026	20.3355	1.65189e+07	991351	0.060013	0.0105801
Q5NM67	ZMO1569	Pyruvate formate-lyase-activating enzyme	7	7	41.1	28.38	263	0	30.447	24	21.9433	22.0192	23.4786	23.2161	4.14022e+06	1.06725e+07	2.57776	0.00985522
Q9XBS6	zm10orf4	Hypothetical competence-damage protein	16	11	73.9	27.18	253	0	248.71	74	26.215	26.3357	26.0524	25.9221	8.1221e+07	6.65176e+07	0.818971	0.0832716
A0A0H3G439	Zmob_0012	Aldo/keto reductase	16	8	66.5	31.615	281	0	195.67	154	28.2609	28.1519	28.0151	28.0965	3.09719e+08	2.79019e+08	0.900877	0.157186
Q9RH04	hisG	ATP phosphoribosyltransferase	10	10	47.7	24.535	222	0	38.528	44	24.633	24.5015	24.5008	24.6662	2.48582e+07	2.51401e+07	1.01134	0.89176
Q5NM92	ZMO1544	Cobalt chelatase, pCobS small subunit	23	8	71.3	37.023	327	0	129.83	129	26.2978	26.388	26.2183	26.4117	8.51164e+07	8.34848e+07	0.980831	0.818088
A0A0H3G448	Zmob_0022	tRNA/rRNA methyltransferase (SpoU)	11	4	53.4	29.519	268	0	48.149	53	25.5576	25.4987	25.4349	25.5317	4.83884e+07	4.69066e+07	0.969376	0.511524
Q8GF63		Uncharacterized protein	5	5	11.5	81.268	746	0	6.5419	5	20.3153	19.4061	19.6753	21.3938	952051	1.51884e+06	1.59534	0.559876
A0A0H3G457	Zmob_0032	Putative nucleoside triphosphate hydrolase domain protein	2	2	10	26.78	240	0.0043668	2.2815	9	21.4614	20.5503	20.8307	21.6475	2.10569e+06	2.47515e+06	1.17546	0.739749
Q5NMA7	ZMO1529	Efflux transporter, RND family, MFP subunit	8	8	30	47.947	440	0	16.105	8	20.1836	19.6131	20.1951	21.9425	977232	2.19954e+06	2.25079	0.330834
Q5NMC0	rpmI	50S ribosomal protein L35	4	4	38.8	7.6999	67	0	27.951	14	26.6326	25.9662	25.2988	27.2328	8.25866e+07	8.06858e+07	0.976985	0.976782
Q5NMC5	ZMO1511	DUF4167 domain-containing protein	11	8	37.5	40.794	357	0	112.38	44	24.0909	23.6655	23.1027	25.0264	1.54186e+07	1.7545e+07	1.13791	0.867393
Q5NMD6	hisF	Imidazole glycerol phosphate synthase subunit HisF	4	4	31.8	26.79	255	0	13.036	5	23.2992	23.4864	24.3473	24.5283	1.10138e+07	2.27248e+07	2.0633	0.0151709
A0A0H3G482	Zmob_0054	Sugar isomerase (SIS)	7	7	38.1	31.83	302	0	66.147	34	23.3576	23.4906	23.0167	22.7748	1.1255e+07	7.80381e+06	0.693362	0.0619698
A0A542VUH6	FBY58_1838	Uncharacterized protein	2	2	31.6	8.8881	76	0	5.9735	6	21.0696	21.8735	20.1554	19.7888	2.90794e+06	1.02849e+06	0.353683	0.0769263
Q5NME1	ZMO1495	Corrinoid adenosyltransferase	2	2	16.4	21.034	189	0	5.1861	5	21.3009	20.9112	21.4623	21.289	2.25714e+06	2.72089e+06	1.20546	0.333553
Q5NN00	ZMO1286	Sorbitol dehydrogenase small subunit	3	3	21.7	22.139	198	0	9.0548	7	21.0104	21.5242	21.3967	21.3014	2.52398e+06	2.67115e+06	1.05831	0.783948
Q5NN08	ZMO1278	3-oxoacyl-[acyl-carrier-protein] synthase 2	17	17	72.9	44.34	420	0	219.49	135	27.4	27.5009	27.77	27.2832	1.83403e+08	1.93347e+08	1.05422	0.788225
A0A0H3G4A0	Zmob_1641	Uncharacterized protein	1	1	30	8.1103	70	0	11.677	9	22.5646	22.5505	22.3742	22.4368	6.17313e+06	5.55559e+06	0.899964	0.0416681
Q5NMH0	ZMO1466	Alpha/beta hydrolase fold protein	5	5	26.4	30.135	269	0	32.693	27	23.6297	23.7856	22.7052	22.7116	1.36995e+07	6.85343e+06	0.500268	0.00603955
A0A0H3G4C0	Zmob_1661	Mannitol dehydrogenase domain-containing protein	18	16	47.3	55.917	503	0	94.728	76	24.7073	24.5989	24.2784	24.6178	2.63829e+07	2.2888e+07	0.86753	0.368793
A0A0H3G4C1	Zmob_0096	Peptidase M14 carboxypeptidase A	8	5	33.2	43.454	380	0	41.814	20	23.0369	22.7974	22.8767	22.9005	7.92044e+06	7.76509e+06	0.980386	0.834437
Q5NN51	ZMO1235	Ferric uptake regulation protein	8	8	64	17.649	161	0	36.492	31	24.5185	24.1235	24.1792	24.1277	2.09583e+07	1.866e+07	0.89034	0.488704
Q5NN57	folE	GTP cyclohydrolase 1	7	7	43.8	22.813	201	0	38.09	25	23.1686	23.0904	22.8274	23.29	9.17647e+06	8.73684e+06	0.952091	0.791198
A0A0H3G4D0	Zmob_1671	Transcriptional regulator, AsnC family	3	3	20.9	17.241	153	0.0022222	2.4975	2	21.0331	22.0732	21.7451	19.8905	3.07715e+06	1.84835e+06	0.600668	0.56065
Q5NN73	ZMO1213	Uncharacterized protein	2	2	26.2	15.641	141	0	6.9769	6	20.5972	21.6075	21.8552	20.7587	2.25136e+06	2.5943e+06	1.15233	0.809535
Q5NMN1	ZMO1405	Response regulator receiver protein	13	13	64.4	28.987	264	0	182.6	70	24.9584	25.0386	25.2276	25.4938	3.35195e+07	4.30856e+07	1.28539	0.121094
Q5NN86	ZMO1200	Sugar-phosphate isomerase, RpiB/LacA/LacB family	12	12	75.8	16.96	157	0	132.64	88	26.3619	26.4997	26.5356	26.6	9.04604e+07	9.94737e+07	1.09964	0.213328
A0A0H3G4F5	Zmob_1707	Uncharacterized protein	3	3	8.1	44.662	385	0	11.24	9	20.8846	20.8833	21.0818	21.5727	1.9351e+06	2.63117e+06	1.35971	0.212686
Q5NN92	ZMO1194	DNA protecting protein DprA	5	5	20.3	41.438	385	0	11.782	10	21.6971	21.4488	21.1336	21.545	3.1197e+06	2.65314e+06	0.850448	0.433265
Q9X3X3		ABC1 domain-containing protein	1	1	2.5	58.068	512	0.0015244	2.9656	1
Q5NNA2	ZMO1184	Electron transfer flavoprotein-ubiquinone oxidoreductase	23	23	54.7	60.228	548	0	204.66	126	25.0325	24.9033	25.3964	25.7344	3.28161e+07	4.96544e+07	1.51311	0.0807394
Q9X5E7	rpsB	30S ribosomal protein S2	27	27	90.8	27.38	250	0	263.93	223	28.8914	28.8385	29.0915	29.1661	4.88888e+08	5.87014e+08	1.20071	0.0287575
Q9X5F5	fabZ	3-hydroxyacyl-[acyl-carrier-protein] dehydratase FabZ	7	7	33.5	17.27	158	0	43.078	23	24.2291	24.2263	24.1145	24.786	1.9646e+07	2.29224e+07	1.16677	0.57565
D3G2C3	ZZM4_0102	Uncharacterized protein	3	2	38.6	9.5859	83	0	11.187	9	25.9625	26.0293	20.0317	19.6471	6.69186e+07	938097	0.0140185	0.00100321
Q5NNE6	ZMO1140	Acetolactate synthase	11	11	81.8	18.47	170	0	65.274	34	25.209	25.5847	25.8746	25.725	4.41786e+07	5.84145e+07	1.32223	0.18441
Q5NNG0	ZMO1126	Transcriptional regulator, Fis family	1	1	13.5	11.384	104	0	3.7387	10	21.6191	21.679	21.3189	21.6469	3.28869e+06	2.93094e+06	0.891218	0.42396
Q9RNZ6		Uncharacterized protein	8	8	39.9	25.687	223	0	18.016	23	22.6656	22.5378	22.7683	22.8245	6.36496e+06	7.28462e+06	1.14449	0.108112
A0A806CGC9	ZZM4_0153	Uncharacterized protein	1	1	11.5	10.358	96	0.00076805	3.0594	2
Q5NNH3	ZMO1113	FAD-dependent pyridine nucleotide-disulfide oxidoreductase	31	31	75.3	48.67	441	0	323.31	196	26.3643	26.3008	27.0123	27.7838	8.45065e+07	1.76861e+08	2.09287	0.110495
A0A0H3G4N7	Zmob_0222	DNA helicase	5	5	6.6	130.23	1162	0	5.6485	4
Q5NNJ3	ZMO1093	Hydrolase, TatD family	11	11	63.2	29.121	258	0	64.94	66	23.3667	23.6389	23.7082	23.7536	1.18861e+07	1.39223e+07	1.17131	0.240091
Q5NNK9	rimM	Ribosome maturation factor RimM	4	4	32.5	17.633	163	0	10.283	12	22.5848	22.5499	22.45	22.3773	6.21525e+06	5.58698e+06	0.898915	0.0623051
Q5NNL6	ftsY	Signal recognition particle receptor FtsY	11	2	57.4	33.19	310	0	82.996	51	24.2644	24.49	24.2642	23.9631	2.17909e+07	1.81526e+07	0.833037	0.296204
Q5NNM1	ZMO1065	Phage shock protein C, PspC	2	2	16.5	14.756	127	0	5.0901	3
Q5NNM6	ZMO1060	Superoxide dismutase	10	10	53.8	23.082	208	0	142.04	61	25.3884	25.8561	26.6687	26.4704	5.16504e+07	9.95947e+07	1.92825	0.0649757
A0A0H3G4T6	Zmob_0274	TPM_phosphatase domain-containing protein	1	1	3.8	37.447	345	1	-2	0
A0A806D8R5	ZZM4_0064	Cobyrinic acid ac-diamide synthase	8	8	53.2	22.805	216	0	45.382	24	23.9926	24.1308	20.3811	20.6511	1.75099e+07	1.49953e+06	0.0856391	0.00182456
Q5NNR5	ZMO1021	Alpha/beta fold family hydrolase-like protein	7	7	29.5	23.811	217	0	20.668	26	25.611	25.7306	25.495	25.6351	5.34166e+07	4.96405e+07	0.929309	0.369661
Q5NNS0	ZMO1016	Mammalian cell entry related domain protein	2	2	10.5	34.086	315	0.0015015	2.7002	1
Q5NNS5	yacG	DNA gyrase inhibitor YacG	5	5	54.1	6.7997	61	0	11.276	15	24.3184	24.3683	23.4944	24.2801	2.12853e+07	1.55157e+07	0.728938	0.366229
A0A0H3G4W9	Zmob_0304	Dihydropteroate synthase	4	3	23.4	40.142	368	0	10.822	9	21.4215	21.5339	21.9824	21.7783	2.92028e+06	3.86048e+06	1.32196	0.0744967
A0A0H3G4Y1	Zmob_0319	Uncharacterized protein	5	5	78.8	6.09	52	0	23.984	33	28.0103	27.827	26.5544	27.4731	2.53713e+08	1.35503e+08	0.534078	0.193077
Q5NNV8	ZMO0978	Periplasmic binding protein	4	4	19.3	33.297	301	0	7.104	4
Q5NNY7	clpX	ATP-dependent Clp protease ATP-binding subunit ClpX	27	27	62.1	45.989	422	0	323.31	193	27.071	27.1477	27.0329	26.9478	1.44789e+08	1.33322e+08	0.920804	0.173207
A0A0H3G513	Zmob_0362	NAD-dependent epimerase/dehydratase	1	1	4.8	37.648	333	0.0036603	2.3772	6
Q5NP25	ZMO0911	Polysaccharide export protein	4	4	14.5	45.832	421	0	6.4712	10	21.0161	20.0319	20.7453	21.0569	1.50778e+06	1.95817e+06	1.29871	0.541067
A0A0H3G573	Zmob_0408	Beta-lactamase	6	6	21.6	38.132	348	0	7.723	13	21.9484	21.7317	21.4803	21.8455	3.75405e+06	3.32031e+06	0.884459	0.491982
A0A0H3G577	Zmob_0413	Uncharacterized protein	8	8	62.7	19.877	177	0	39.243	57	24.4937	24.8245	24.8063	24.7762	2.64937e+07	2.90344e+07	1.0959	0.509744
Q5NP62	ZMO0874	Hopanoid biosynthesis associated radical SAM protein HpnH	19	19	61.2	42.749	381	0	323.31	99	25.8243	25.8204	25.9939	26.0085	5.93339e+07	6.71662e+07	1.132	0.00177343
A0A0H3G587	Zmob_0428	Squalene synthase HpnC	17	17	63.6	31.844	286	0	160.06	81	24.6566	24.7325	24.6261	24.7391	2.71521e+07	2.69273e+07	0.991722	0.876389
Q5NP72	ZMO0864	Cytidine deaminase	5	5	54	17.168	161	0	33.402	18	23.3218	23.8514	23.5219	23.2938	1.25972e+07	1.11292e+07	0.883462	0.598475
Q5NP83	ZMO0853	Peptidyl-prolyl cis-trans isomerase	10	8	40.1	30.365	277	0	130.74	42	24.6734	24.6966	24.7315	24.5295	2.69721e+07	2.59728e+07	0.962951	0.645699
Q9REQ2	def	Peptide deformylase	10	10	65	20.423	177	0	70.441	40	24.676	24.4368	24.407	24.4502	2.46727e+07	2.2581e+07	0.915221	0.403264
Q9REP9	rimO	Ribosomal protein S12 methylthiotransferase RimO	2	2	5.6	49.062	443	0.0036657	2.3813	4	19.709	19.4297	19.7359	19.6951	777961	860904	1.10662	0.409287
Q5NPF4	gatB	Aspartyl/glutamyl-tRNA(Asn/Gln) amidotransferase subunit B	23	4	52.4	54.11	490	0	323.31	124	26.1062	26.1224	25.805	25.744	7.26414e+07	5.73972e+07	0.790145	0.00850405
A0A0H3G5F8	Zmob_0514	Beta-lactamase domain protein	7	7	43.6	24.777	227	0	49.288	17	22.3387	22.8693	22.7982	22.5679	6.37499e+06	6.73405e+06	1.05632	0.810203
A0A0H3G5G4	mnmA	tRNA-specific 2-thiouridylase MnmA	16	7	56.5	40.394	370	0	188.11	69	23.3471	23.1283	23.2313	23.2205	9.89096e+06	9.81043e+06	0.991858	0.924066
Q5NPH9	ZMO0757	TPR repeat-containing protein	12	10	47.1	41.948	374	0	72.736	46	23.8054	24.0637	24.2991	23.7122	1.60327e+07	1.68429e+07	1.05053	0.845034
A0A0H3G5I0	Zmob_0539	Uncharacterized protein	7	7	54.8	19.879	177	0	28.687	27	23.2959	22.8678	23.0785	23.0081	8.87805e+06	8.64397e+06	0.973634	0.875324
A0A0H3G5I8	thiG	Thiazole synthase	19	1	56.8	34.895	331	1	-2	3
Q5NPL0	rplA	50S ribosomal protein L1	15	15	70	24.173	233	0	136.68	84	28.0237	27.9092	28.1187	27.5443	2.62269e+08	2.38846e+08	0.910693	0.69017
Q5NPL5	smpB	SsrA-binding protein	2	2	13.1	18.49	160	0	3.5965	7	22.5893	21.9547	19.4275	22.1035	5.06461e+06	1.78254e+06	0.351961	0.38758
Q5NPM1	aspS	Aspartate--tRNA(Asp/Asn) ligase	29	29	56.5	66.457	596	0	205.11	157	27.1754	27.1607	27.0368	27.3635	1.50798e+08	1.54196e+08	1.02253	0.862309
A0A0H3G5L1	Zmob_0575	Uncharacterized protein	8	8	31.4	40.2	363	0	32.975	29	22.6205	22.6283	22.4488	22.3868	6.46588e+06	5.60305e+06	0.866557	0.0221247
Q5NPP5	trmFO	Methylenetetrahydrofolate--tRNA-(uracil-5-)-methyltransferase TrmFO	21	21	59.6	49.769	446	0	105.52	66	23.527	23.7941	23.5049	23.4059	1.32596e+07	1.15022e+07	0.867462	0.286589
Q5NPR8	ZMO0668	ATP synthase F(0) sector subunit c	2	2	22.8	7.745	79	0.002214	2.4786	4	23.073	20.1148	22.765	23.1394	3.16527e+06	8.11522e+06	2.56383	0.45842
Q5NR24	proB	Glutamate 5-kinase	18	18	75.6	42.508	397	0	225.68	93	24.3047	24.4368	24.4392	24.0484	2.16932e+07	1.98661e+07	0.915771	0.60094
Q5NR38	ZMO0192	Peptidase M48 Ste24p	4	4	11.3	49.423	452	0	7.247	11	21.3828	20.4546	20.7436	21.1957	1.98227e+06	2.05354e+06	1.03595	0.930372
Q5NR50	ispG	4-hydroxy-3-methylbut-2-en-1-yl diphosphate synthase (flavodoxin)	20	20	76.7	39.941	377	0	230.77	121	26.4947	26.4508	27.2957	27.1751	9.31302e+07	1.58007e+08	1.69662	0.00700438
Q5NR55	ZMO0175	Uncharacterized protein	4	4	44.1	10.591	93	0	12.246	17	22.1495	22.0617	22.2339	22.2543	4.51291e+06	4.96753e+06	1.10074	0.0917041
Q5NR75	ruvA	Holliday junction ATP-dependent DNA helicase RuvA	3	3	19.2	22.707	213	0	17.361	13	22.1269	21.4233	21.6199	22.0961	3.58889e+06	3.80117e+06	1.05915	0.863301
Q5NR87	ZMO0143	ABC transporter related protein	10	10	38.9	35.294	319	0	111.44	31	23.4299	23.314	23.3182	23.203	1.08557e+07	1.00496e+07	0.925745	0.306363
A0A0H3G5X2	Zmob_0698	Sel1 domain protein repeat-containing protein	1	1	5.6	24.92	234	0.00076923	3.0829	5
A0A0H3G5X6	Zmob_0703	S1/P1 nuclease	15	15	60.2	35.707	319	0	193.22	106	25.8443	25.7406	26.0053	25.8834	5.81175e+07	6.45703e+07	1.11103	0.198096
A0A0H3G5Y6	Zmob_0713	Glutamine amidotransferase of anthranilate synthase	7	7	52.7	22.649	203	0	31.098	21	23.1051	23.6195	23.3348	23.3815	1.07833e+07	1.07526e+07	0.997153	0.98874
Q5NRC5	leuC	3-isopropylmalate dehydratase large subunit	20	20	50	51.812	484	0	110.12	82	24.4552	24.4323	24.6589	24.7554	2.28193e+07	2.73897e+07	1.20029	0.0336553
Q5NRF2	ZMO0078	CheW protein	10	10	68.9	19.706	177	0	125.04	58	25.847	25.8468	25.9111	25.364	6.03515e+07	5.21988e+07	0.864913	0.524031
A0A0H3G622	Zmob_0749	NHL repeat containing protein	14	14	47	50.963	453	0	71.608	51	24.1057	23.6346	23.5772	23.9896	1.53331e+07	1.44382e+07	0.941637	0.807728
A0A0H3G628	Zmob_0754	Porin	2	2	8.7	60.839	553	0.0015256	2.9708	3
A0A0H3G634	Zmob_0759	Phage protein	5	5	25.8	21.358	186	0	11.168	21	23.5751	23.3861	23.2024	23.4578	1.17049e+07	1.05452e+07	0.900924	0.443304
Q5NRI9	aroE	Shikimate dehydrogenase (NADP(+))	12	12	61.8	31.558	293	0	151.45	85	25.1625	24.9042	24.957	24.9911	3.43392e+07	3.29562e+07	0.959724	0.693639
Q5NRK2	ZMO0028	Restriction endonuclease	6	6	25.7	34.161	307	0	18.334	15	21.6872	21.7267	21.3377	20.9786	3.42323e+06	2.34011e+06	0.683597	0.0933857
Q5NQZ7	ZMO0233	SnoaL-like domain-containing protein	4	4	46.9	14.695	128	0	7.307	13	23.0966	23.0778	22.9279	23.1119	8.91116e+06	8.50521e+06	0.954444	0.542583
Q5NQZ0	atpG	ATP synthase gamma chain	13	13	56.4	32.346	298	0	244.75	61	26.5339	26.4636	25.9889	26.2575	9.48238e+07	7.30935e+07	0.770835	0.113832
Q5NQY4	hslV	ATP-dependent protease subunit HslV	6	6	42.4	19.667	184	0	72.935	49	25.9716	26.3539	26.4073	25.9278	7.51247e+07	7.53743e+07	1.00332	0.988964
Q5NQX3	ZMO0257	Two component transcriptional regulator, winged helix family	15	15	56.9	25.035	225	0	184.48	65	27.8217	28.0963	28.0516	27.6722	2.60913e+08	2.43928e+08	0.934902	0.718613
A0A0H3G6A8	Zmob_0833	RNA polymerase sigma-54 factor	7	3	20.2	55.516	499	0	46.376	19	22.4669	22.2019	21.9953	22.386	5.28839e+06	4.78686e+06	0.905164	0.604456
A0A0H3G6D5	Zmob_0858	Stress responsive alpha-beta barrel domain protein	6	4	42.9	17.417	156	0	214.84	27	23.9192	23.9633	24.0905	23.8225	1.61076e+07	1.62788e+07	1.01062	0.920851
A0A0H3G6E8	Zmob_0868	WGR domain protein	2	2	33.3	9.3196	78	0	6.0795	6	22.2899	19.7733	20.5411	22.4187	2.14357e+06	2.92472e+06	1.36442	0.802087
Q9RNJ6		Uncharacterized protein	3	3	22.4	17.602	170	0	7.146	6	21.5734	21.6241	21.2167	22.7023	3.17601e+06	4.07829e+06	1.28409	0.675373
Q5NQP9	ZMO0331	Uncharacterized protein	2	2	16.7	22.232	198	0	3.6781	3
A0A0H3G6L1	tgt	Queuine tRNA-ribosyltransferase	11	1	35.4	43.842	395	0.0022173	2.4841	4
P21908	glk	Glucokinase	16	16	48.1	34.897	324	0	173.59	149	29.2806	29.4502	29.3081	29.2439	6.91605e+08	6.50054e+08	0.93992	0.428122
Q5NQH3	ZMO0407	GcrA cell cycle regulator	22	22	78.7	25.222	230	0	181.62	205	27.7135	27.6339	27.0633	27.839	2.14104e+08	1.83494e+08	0.857036	0.625674
Q5NQF2	ZMO0429	Iron-sulfur cluster assembly accessory protein	9	9	56.6	12.229	113	0	69.76	19	25.1613	25.1376	25.796	25.3012	3.72167e+07	4.90787e+07	1.31873	0.248358
Q5NQE8	gmk	Guanylate kinase	12	12	64.4	24.76	216	0	68.834	44	24.2648	24.4173	24.6352	24.6131	2.12508e+07	2.58582e+07	1.21681	0.0667162
Q5NQE2	ZMO0439	Pseudouridine synthase	4	4	15.8	41.508	374	0	25.083	16	22.6816	21.8152	21.8659	23.0111	4.98241e+06	5.68416e+06	1.14084	0.815982
Q5NQD7	ZMO0444	Lipolytic protein G-D-S-L family	3	3	12.4	37.778	348	0	6.7686	6	20.418	20.3988	20.4323	20.819	1.39172e+06	1.61784e+06	1.16248	0.378522
A0A0H3G6T7	ribB	3,4-dihydroxy-2-butanone 4-phosphate synthase	27	19	78.1	40.881	379	0	311.66	137	26.5645	26.674	26.5229	26.5862	1.03083e+08	9.85632e+07	0.956152	0.413924
Q5NQ96	ZMO0485	Acyl-CoA dehydrogenase domain protein	22	22	53.6	43.277	392	0	323.31	135	26.7992	26.8783	26.7846	26.9507	1.20025e+08	1.22452e+08	1.02022	0.783299
A0A0H3G6W2	Zmob_1032	Putative GAF sensor protein	6	6	46.6	17.68	161	0	28.864	22	23.8725	23.7884	23.8724	24.1926	1.49167e+07	1.71592e+07	1.15034	0.346572
A0A0H3G6W6	Zmob_1037	Dihydrolipoyl dehydrogenase	16	16	57.9	49.745	466	0	145.94	80	25.1585	24.962	24.9324	24.8021	3.49858e+07	3.06048e+07	0.874779	0.243248
Q5NQ65	tuf	Elongation factor Tu	41	12	94.7	43.095	397	0	323.31	777	31.5	31.3523	31.5068	31.2114	2.88547e+09	2.7544e+09	0.954575	0.724006
Q5NQ61	rplB	50S ribosomal protein L2	9	9	36	30.543	278	0	90.617	43	23.7937	23.5645	23.5381	24.9578	1.34316e+07	1.99237e+07	1.48335	0.511788
Q5NQ57	rpmC	50S ribosomal protein L29	11	11	80.6	7.7288	67	0	130.64	68	30.368	30.5259	30.4638	31.1076	1.46366e+09	1.85104e+09	1.26467	0.414204
Q5NQ52	rpsN	30S ribosomal protein S14	2	2	13.9	11.538	101	0.0015004	2.6825	6	23.7436	23.5342	22.9288	24.7662	1.30621e+07	1.5094e+07	1.15556	0.842477
Q5NQ47	rpmD	50S ribosomal protein L30	12	12	86.2	6.5477	58	0	23.525	38	29.6595	28.693	28.093	29.2396	6.06639e+08	4.26012e+08	0.702249	0.566617
Q5NQ41	rpsK	30S ribosomal protein S11	7	7	33.3	13.904	129	0	47.231	47	26.6457	26.433	25.8229	26.7634	9.75305e+07	8.22297e+07	0.843117	0.660402
Q5NQ36	trpC	Indole-3-glycerol phosphate synthase	12	12	51.1	29.34	264	0	27.67	27	22.9201	23.094	22.9171	22.943	8.42988e+06	7.99153e+06	0.948	0.473277
Q5NQ31	rpsO	30S ribosomal protein S15	7	5	53.9	10.304	89	0	71.423	51	27.9062	27.601	27.3937	27.9608	2.26293e+08	2.14626e+08	0.948445	0.834615
A0A0H3G708	Zmob_1082	YlxR domain-containing protein	8	4	45.9	26.772	244	0	73.492	24	23.2871	23.1021	23.095	23.2446	9.60031e+06	9.4364e+06	0.982927	0.853922
Q5NQ05	ZMO0576	Pseudouridine synthase	4	4	14.3	58.652	510	0	28.83	12	22.1636	22.1601	21.9757	21.7399	4.6923e+06	3.80055e+06	0.809956	0.123194
Q5NPZ7	trpA	Tryptophan synthase alpha chain	12	12	43.1	28.838	274	0	73.554	46	25.757	25.8671	26.0453	25.8348	5.89131e+07	6.43761e+07	1.09273	0.394064
Q5NPZ2	radA	DNA repair protein RadA	8	8	22.9	48.78	455	0	16.18	18	23.0195	22.9615	22.8845	23.3352	8.33361e+06	9.05242e+06	1.08625	0.65181
Q5NPY7	aroK	Shikimate kinase	6	6	34.1	19.608	176	0	9.1242	17	21.9373	21.7611	21.6674	21.7674	3.77796e+06	3.44823e+06	0.912724	0.322998
Q5NPX5	ZMO0606	Rod-binding domain-containing protein	4	4	34.6	13.198	130	0	12.211	10	22.0794	21.6641	21.8387	21.7971	3.83747e+06	3.69682e+06	0.963347	0.820444
A0A0H3G755	Zmob_1135	Flagellar basal body protein	9	1	37.6	43.052	418	0	13.429	45	26.0339	24.7559	25.295	25.8021	4.41198e+07	4.90761e+07	1.11234	0.843952
Q5NPU6	ZMO0637	ATPase, FliI/YscN family	23	23	62.8	47.325	443	0	117	85	24.2736	24.322	24.4378	24.3228	2.06236e+07	2.18372e+07	1.05884	0.317095
Q5NPT9	ZMO0644	Flagellar motor switch protein FliN	5	5	48.5	10.816	103	0	11.184	15	24.5256	24.1268	23.9465	23.8243	2.10333e+07	1.54961e+07	0.736742	0.168929
A0A0H3G789	grpE	Protein GrpE	18	18	82.1	21.257	190	0	156.13	99	26.7279	26.9051	26.3312	26.0839	1.18187e+08	7.74922e+07	0.655673	0.0570959
Q5NRM8	ZMO0002	Aminotransferase class I and II	10	10	36.1	40.263	371	0	24.198	21	21.3508	21.5091	21.9383	22.2896	2.8253e+06	4.53902e+06	1.60656	0.0709915
A0A0H3G7D4	Zmob_1235	Glycosyl transferase group 1	3	3	15.8	44.259	393	0	20.622	13	22.2184	21.8645	21.9236	21.6743	4.31654e+06	3.64871e+06	0.845286	0.379086
A0A0H3G7G5	tsaD	tRNA N6-adenosine threonylcarbamoyltransferase	6	6	23.1	37.652	355	0	14.086	11	22.4788	22.3293	22.1617	22.2545	5.55004e+06	4.84504e+06	0.872974	0.155823
Q5NLA7	ZMO1879	Delta-aminolevulinic acid dehydratase	17	17	73.9	36.346	333	0	137.17	82	25.9195	26.2455	26.1824	26.2451	7.10591e+07	7.78276e+07	1.09525	0.51187
A0A0H3G7J8	Zmob_1297	Ribonuclease I-like protein	12	12	54.4	27.466	248	0	92.008	52	22.5962	22.6759	22.6678	22.7435	6.51836e+06	6.84025e+06	1.04938	0.333336
Q9RQC4	nosX	FAD:protein FMN transferase	9	9	35.9	34.283	315	0	26.342	27	22.1733	22.5836	23.0663	22.4429	5.45234e+06	7.0765e+06	1.29788	0.419544
Q5NLI0	ZMO1806	Acetyltransferase	6	6	29.4	21.386	197	0	12.992	16	22.473	22.2623	22.3258	22.8982	5.41167e+06	6.41064e+06	1.1846	0.506995
Q5NLI8	ZMO1798	30S ribosomal protein S1	41	41	67.4	61.708	568	0	323.31	282	29.2436	29.2622	29.3862	29.0302	6.39742e+08	6.20222e+08	0.969488	0.825402
Q9Z653		Uncharacterized protein	2	2	8.2	41.578	376	0.00077882	3.3259	2
Q5NLL0	ZMO1776	Aminopeptidase	49	29	70.5	96.327	872	0	323.31	392	28.7197	28.771	28.5405	28.6784	4.49999e+08	4.09542e+08	0.910096	0.205979
Q5NLM2	ZMO1764	ErfK/YbiS/YcfS/YnhG family protein	22	22	58	53.476	483	0	157.38	110	25.4803	25.296	25.5215	25.4895	4.39134e+07	4.76346e+07	1.08474	0.336354
A0A542W382	bamD	Outer membrane protein assembly factor BamD	2	2	8.1	38.277	344	0	5.1423	7	21.0895	20.5865	21.6092	21.3608	1.87435e+06	2.93523e+06	1.566	0.147445
A0A0H3G7U8	Zmob_1396	Transcriptional regulator, ArsR family	4	4	15.6	35.354	314	0	9.9032	6	20.6567	20.5209	20.92	20.4974	1.57705e+06	1.71369e+06	1.08664	0.643245
Q5NLP5	lepA	Elongation factor 4	9	9	22.9	66.714	602	0	68.24	36	23.4069	22.9292	22.4245	23.1745	9.42499e+06	7.3004e+06	0.774579	0.494352
Q5NLQ2	ZMO1734	Uncharacterized protein	3	3	8.4	45.234	395	0	5.9564	4	21.8804	20.7413	20.8882	22.1093	2.60131e+06	2.9632e+06	1.13912	0.842836
A0A0H3G7Z5	Zmob_1421	ROK family protein	22	16	79.7	32.609	301	0	323.31	189	28.7567	28.9301	28.9769	28.916	4.81645e+08	5.17315e+08	1.07406	0.378551
A0A0H3G7Z9	Zmob_1426	Biopolymer transport protein ExbD/TolR	6	3	57.1	15.705	140	0	55.286	39	24.3603	24.1574	24.0756	25.0439	2.00743e+07	2.47299e+07	1.23192	0.604863
A0A0H3G803	acpS	Holo-[acyl-carrier-protein] synthase	2	2	26.9	14.639	134	0	9.4073	8	21.1588	21.227	21.2261	20.8987	2.39713e+06	2.18989e+06	0.913546	0.516966
Q5NLU2	ZMO1694	TonB-dependent receptor	10	10	18.4	90.593	826	0	72.815	31	22.7801	22.4951	22.5508	23.4434	6.5254e+06	8.3718e+06	1.28296	0.523121
A0A0H3G820	Zmob_1451	Dihydroorotase, multifunctional complex type	21	1	64.1	48.708	446	0.01	1.9446	4
A0A0H3G824	Zmob_1456	Phosphoserine aminotransferase	18	11	52.3	41.953	386	0	102.05	103	25.3131	25.0899	26.0895	26.6355	3.85835e+07	8.62784e+07	2.23615	0.058876
Q5NM11	rnpA	Ribonuclease P protein component	2	2	25.3	17.236	154	0	4.5874	4	20.3227	19.5381	19.5574	20.4867	999190	1.06473e+06	1.06559	0.894029
A0A0H3G876	Zmob_1520	Uncharacterized protein	6	4	40.1	16.825	152	0	114.42	36	26.3274	26.2892	26.5579	26.2517	8.30962e+07	8.88455e+07	1.06919	0.595562
O50238		Uncharacterized protein	8	8	58.2	21.066	194	0	138.86	57	25.5336	25.6905	25.6012	25.3246	5.12856e+07	4.62488e+07	0.90179	0.447337
Q5NM29	ZMO1607	Septum formation initiator	1	1	11.4	11.51	105	0.0099502	1.8901	1
Q5NM43	ZMO1593	Peptidase M61 domain protein	28	14	56.5	72.438	644	0	323.31	221	26.5116	26.417	26.6818	26.5064	9.25867e+07	1.01303e+08	1.09414	0.322476
A0A0H3G8C7	thiL	Thiamine-monophosphate kinase	11	6	52.6	34.612	321	0	92.451	55	23.4025	23.3985	23.377	23.383	1.10725e+07	1.09165e+07	0.98591	0.0294772
A0A0H3G8F8	pheS	Phenylalanine--tRNA ligase alpha subunit	21	21	57	40.815	370	0	135.86	99	25.2033	25.3767	24.9953	25.2367	4.10239e+07	3.63637e+07	0.886404	0.362301
Q5NMC7	prfA	Peptide chain release factor 1	14	14	50	39.32	358	0	87.918	86	24.5938	24.5146	24.2891	24.6864	2.46352e+07	2.35261e+07	0.954981	0.774003
Q5NMF6	ZMO1480	Electron transfer flavoprotein alpha/beta-subunit	18	18	85.1	27.273	249	0	188.61	106	26.6366	26.7636	26.8769	26.6979	1.09024e+08	1.15827e+08	1.0624	0.509621
Q5NMG3	ZMO1473	Uncharacterized protein	6	6	30.7	25.714	228	0	20.425	26	23.1726	23.3786	23.2024	23.2623	1.01545e+07	9.85438e+06	0.970444	0.725617
A0A0H3G8L4	Zmob_1668	FAD dependent oxidoreductase	12	12	49.3	39.448	365	0	169.7	72	24.8667	24.7876	25.103	25.0003	2.97658e+07	3.47775e+07	1.16837	0.0741496
Q5NMK0	ZMO1436	Uncharacterized protein	2	2	13	16.076	146	0.0050688	2.1773	3
Q5NMM3	ZMO1413	Ribosomal-protein-alanine acetyltransferase	2	2	19.6	18.213	158	0	5.3746	4	20.5479	19.6654	20.332	19.1717	1.12905e+06	882867	0.781956	0.674512
Q5NMP9	ZMO1387	Two component transcriptional regulator, winged helix family	14	14	67.1	26.638	234	0	203.66	76	25.8071	25.7336	25.6072	25.4714	5.72329e+07	4.8763e+07	0.85201	0.0958057
Q9Z5U3		Uncharacterized protein	7	7	58.8	19.008	170	0	93.697	23	23.5078	23.8965	23.9906	23.5642	1.3648e+07	1.43782e+07	1.0535	0.818735
Q9Z5V0	rpsT	30S ribosomal protein S20	4	4	40.2	9.5149	87	0	223.37	26	27.5307	27.1697	26.5253	28.0019	1.71094e+08	1.61122e+08	0.941717	0.919663
Q9REN9	parA	Chromosome partitioning protein	7	7	37.7	23.831	220	0	26.736	16	23.5252	23.4765	20.7776	21.119	1.18703e+07	2.02338e+06	0.170457	0.00453261
A0A1Z1NDZ7	B9T50_09170	DNA-binding protein	8	8	43.7	16.951	151	0	77.244	15	24.3647	24.6697	20.7417	20.2061	2.40117e+07	1.45634e+06	0.0606511	0.00575859
A0A1Z1NE15	B9T50_09095	Type I restriction enzyme R Protein	1	1	1.6	115.81	1022	1	-2	1
A0A1Z1NE36	B9T50_09165	PIN domain-containing protein	6	6	34.3	21.974	198	0	35.199	18	23.1058	22.9933	20.1488	20.7998	8.68155e+06	1.45675e+06	0.167798	0.0160583
A0A806D029	ZZM4_0156	Addiction module antitoxin, RelB/DinJ family	3	2	35.9	10.424	92	0	6.0119	8	23.1085	23.0548	20.4344	20.0856	8.87697e+06	1.25564e+06	0.141449	0.00388678
A0A542VUF1	FBY58_1818	Exonuclease SbcC	1	1	1.5	121.87	1082	1	-2	1
Q8GF42	ZZM4_0088	Uncharacterized protein	4	4	43.1	8.1283	72	0	6.651	8	22.6273	22.3861	19.4044	20.239	5.95936e+06	926688	0.155501	0.0251907
B3GN75		Uncharacterized protein	6	5	31.5	18.556	162	0	9.087	7	22.5811	22.2759	19.567	20.0163	5.64478e+06	907585	0.160783	0.0104433
A0A542VYT6	nadA	Quinolinate synthase A	8	2	30.7	36.294	332	0	8.2302	23	23.0827	22.5071	22.9078	23.1749	7.27701e+06	8.63251e+06	1.18627	0.5186
A0A542VYW4	FBY58_0045	Uncharacterized protein	5	1	19.4	36.756	340	0.0007716	3.122	3	20.2547	21.3065	20.8142	20.6672	1.80133e+06	1.75213e+06	0.972683	0.946864
A0A542VYX7	ychF	Ribosome-binding ATPase YchF	9	1	39.1	39.425	366	0	6.1263	1
A0A542VYY1	groL	60 kDa chaperonin	49	2	65.2	58.365	549	0	5.4152	14	25.2604	25.5469	25.0057	25.006	4.43881e+07	3.36905e+07	0.758999	0.108858
A0A542VZ14	mnmG	tRNA uridine 5-carboxymethylaminomethyl modification enzyme MnmG	2	1	3.4	66.796	615	0.0015175	2.8928	4
A0A542VZ29	FBY58_0120	Putative heparinase superfamily protein	5	1	9.4	65.163	588	0	11.206	3
A0A542VZ43	cysD	Sulfate adenylyltransferase subunit 2	9	1	38.1	35.354	302	0	73.543	34	24.2252	24.3904	24.5115	24.4756	2.07669e+07	2.36207e+07	1.13742	0.159129
A0A542VZ64	FBY58_0157	Phosphate starvation-inducible PhoH-like protein	17	2	51	40.256	363	0	4.0193	9	22.7187	22.519	22.5086	22.8732	6.44091e+06	6.77077e+06	1.05121	0.761949
A0A542VZ78	FBY58_0129	Uncharacterized protein	1	1	3	27.912	236	0.0065076	2.1421	1
A0A542VZ80	bioB	Biotin synthase	5	3	22.1	36.176	335	0.00078493	3.4969	4	21.9722	21.9406	20.8973	21.4143	4.06936e+06	2.3363e+06	0.574121	0.0906369
A0A542VZ98	FBY58_0186	ATP-binding cassette subfamily F protein uup	3	1	5.9	66.486	597	0.0007734	3.1696	1
A0A542VZD0	FBY58_0214	Fructosamine-3-kinase	7	1	29	31.141	276	0.00078431	3.4721	4
A0A542VZD4	FBY58_0226	Pyruvate kinase	46	1	63.2	51.453	475	0.00437	2.2991	8	26.2298	27.9427	27.4891	27.4209	1.42488e+08	1.83979e+08	1.29119	0.708988
A0A542VZE0	FBY58_0232	Lactate dehydrogenase-like 2-hydroxyacid dehydrogenase	5	1	24.3	33.181	309	0	11.03	9	27.1741	26.6528	26.537	26.6513	1.26402e+08	1.01306e+08	0.801461	0.354061
A0A542VZE5	tolB	Tol-Pal system protein TolB	17	1	44.3	49.436	461	1	-2	1
A0A542VZE8	FBY58_0219	L-aspartate oxidase	14	2	42.8	58.329	530	0	8.4249	3	21.4245	21.4639	21.5933	20.5757	2.85334e+06	2.22361e+06	0.7793	0.553082
A0A542VZM5	atpH	ATP synthase subunit delta	12	1	71.7	19.886	184	0	51.67	9	21.2067	22.3414	23.1318	19.52	3.58625e+06	2.62869e+06	0.732992	0.834899
A0A542VZN2	atpD	ATP synthase subunit beta	28	1	71.5	52.098	484	1	-2	1
A0A542VZR5	FBY58_0371	Meso-butanediol dehydrogenase/(S,S)-butanediol dehydrogenase/diacetyl reductase	10	2	55	26.699	251	0	4.1602	9	25.3336	20.7855	25.1132	25.7414	8.74195e+06	4.51211e+07	5.16144	0.410743
A0A542VZV3	edd	Phosphogluconate dehydratase	23	1	40.1	65.23	608	0.0036496	2.3299	1
A0A542W027	fhs	Formate--tetrahydrofolate ligase	20	2	39.5	59.104	557	0	3.7193	10	25.0992	24.9697	24.8805	25.2957	3.43659e+07	3.56676e+07	1.03788	0.828203
A0A542W055	trpE	Anthranilate synthase component 1	8	1	15.1	56.428	516	0	5.5069	9	22.8307	22.4219	23.1915	22.9857	6.47425e+06	8.91974e+06	1.37773	0.180825
A0A542W069	FBY58_0513	Fructose-1,6-bisphosphatase	4	1	14.2	35.408	332	0	6.865	3
A0A542W0B3	FBY58_0576	Aconitate hydratase A	12	2	19	81.988	756	0.0007776	3.2517	7	22.1228	22.0966	21.633	22.8225	4.52566e+06	4.91164e+06	1.08529	0.861013
A0A542W0B7	rpsE	30S ribosomal protein S5	11	1	50.2	24.625	233	0	4.3208	8
A0A542W0C0	FBY58_0597	Octaprenyl-diphosphate synthase	9	1	38.9	36.852	337	0.00078555	3.5107	1
A0A542W0C1	FBY58_0590	YlxR domain-containing protein	6	2	32	26.43	244	0	36.871	5
A0A542W0C2	nusA	Transcription termination/antitermination protein NusA	23	3	47.4	59.933	538	0	17.929	12	24.6975	24.9285	26.0167	24.1988	2.94755e+07	3.61565e+07	1.22666	0.778206
A0A542W0G7	aroB	3-dehydroquinate synthase	10	2	24.8	41.008	379	0	8.5418	14	24.8083	24.8325	24.6342	25.0631	2.9627e+07	3.02125e+07	1.01976	0.907452
A0A542W0P3	ppk	Polyphosphate kinase	18	1	30.9	80.699	712	1	-2	1
A0A542W0S1	FBY58_0728	Soluble lytic murein transglycosylase	11	1	20.4	78.315	697	0.00077399	3.1904	4
A0A542W0S3	FBY58_0731	Endothelin-converting enzyme	16	1	21.4	76.387	681	0.00077101	3.0926	4
A0A542W0S4	FBY58_0705	Ohr subfamily peroxiredoxin	7	2	37.6	14.596	141	0.0029412	2.4195	6	26.1943	26.2007	25.9165	25.7707	7.69538e+07	6.02151e+07	0.782484	0.0399659
A0A542W0T0	FBY58_0747	Heme-degrading monooxygenase HmoA	6	1	45.9	11.266	98	0	4.0125	8	19.4333	19.5023	21.2123	20.8234	725098	2.12328e+06	2.92826	0.0158539
A0A542W0U6	FBY58_0763	Tetratricopeptide repeat protein	2	1	5.5	50.895	455	0	3.7196	3
A0A542W0V8	gatB	Aspartyl/glutamyl-tRNA(Asn/Gln) amidotransferase subunit B	17	1	38	56.451	511	0	9.5186	11	25.9213	26.2677	26.12	26.0135	7.1652e+07	7.02886e+07	0.980972	0.892473
A0A542W0W1	gatA	Glutamyl-tRNA(Gln) amidotransferase subunit A	12	2	31.5	52.371	492	0	11.247	7	25.3702	25.5518	25.1275	24.9249	4.61865e+07	3.41693e+07	0.739812	0.085511
A0A542W0W3	nusG	Transcription termination/antitermination protein NusG	11	1	69.8	19.961	179	0.0043764	2.3113	0
A0A542W0W8	argC	N-acetyl-gamma-glutamyl-phosphate reductase	4	1	16.7	33.774	312	0	14.905	1
A0A542W0Z2	fmt	Methionyl-tRNA formyltransferase	3	1	10.4	33.142	308	0.0029477	2.4425	3
A0A542W100	murB	UDP-N-acetylenolpyruvoylglucosamine reductase	7	1	24.8	33.562	306	0.0072098	2.1166	3
A0A542W106	ftsZ	Cell division protein FtsZ	14	1	44	49.346	470	0.0015049	2.7245	2
A0A542W111	FBY58_0845	Peptidyl-prolyl cis-trans isomerase	4	2	12.4	30.294	274	0	7.6398	8	23.0745	23.1245	22.9133	22.7431	8.9874e+06	7.44685e+06	0.828588	0.0922875
A0A542W113	FBY58_0840	Porin	5	2	9.8	69.333	625	0	6.4669	3
A0A542W133	dcd	dCTP deaminase	9	1	53.8	20.558	184	0.0093123	1.9811	2
A0A542W138	FBY58_0833	Sporulation related protein	7	1	13.7	68.747	637	1	-2	3
A0A542W150	lysS	Lysine--tRNA ligase	13	1	26.7	59.758	525	0	4.4438	1
A0A542W162	FBY58_0893	Glucans biosynthesis protein	20	1	36.3	58.608	523	1	-2	0
A0A542W174	gltX	Glutamate--tRNA ligase	5	1	12.6	50.564	444	0.0043573	2.2436	6
A0A542W1D1	FBY58_0956	Adenine deaminase	8	2	31.2	38.01	337	0	5.2809	4
A0A542W1D6	metE	5-methyltetrahydropteroyltriglutamate--homocysteine methyltransferase	21	0	32.4	85.327	759	0.0022189	2.4915	1
A0A542W1G5	FBY58_0995	Uncharacterized protein	1	1	3	36.905	338	1	-2	1
A0A542W1S5	psd	Phosphatidylserine decarboxylase proenzyme	2	2	13	27.064	246	0.0093391	1.992	1
A0A542W1T4	astB	N-succinylarginine dihydrolase	3	1	6.8	46.762	424	0	4.2007	4
A0A542W1V9	ubiE	Ubiquinone/menaquinone biosynthesis C-methyltransferase UbiE	5	1	27.7	27.237	242	0	3.8518	11	22.1846	22.6844	22.5713	22.4577	5.6683e+06	5.9915e+06	1.05702	0.784453
A0A542W1W1	topA	DNA topoisomerase 1	12	1	14.7	108.91	991	0.000777	3.2488	3
A0A542W1Y3	FBY58_1165	5-aminolevulinate synthase	9	1	32.9	44.174	404	0	15.264	6	20.0856	20.067	21.7763	21.2109	1.10552e+06	2.95267e+06	2.67085	0.0376039
A0A542W200	FBY58_1209	Propanol-preferring alcohol dehydrogenase	11	1	40.4	36.149	337	0	3.5927	1
A0A542W211	rplI	50S ribosomal protein L9	13	1	50.7	22.875	209	1	-2	2
A0A542W220	FBY58_1233	Threonine dehydratase	15	1	46.4	44.633	412	0.00076511	3.0278	1
A0A542W264	guaB	Inosine-5-monophosphate dehydrogenase	18	1	50.7	51.783	485	0	11.56	4
A0A542W275	pdxA	4-hydroxythreonine-4-phosphate dehydrogenase	8	1	37.7	35.438	334	0.0043541	2.2249	1
A0A542W276	FBY58_1289	L-threonine aldolase	3	1	9.8	36.745	337	0.0099786	1.9399	4
A0A542W2C7	fur	Ferric uptake regulation protein	7	1	60.8	16.371	143	0	5.1167	1
A0A542W2F0	FBY58_1354	Putative Zn-dependent peptidase	22	2	20.5	104.57	965	0	32.032	13	23.09	23.4532	23.8324	21.7533	1.01264e+07	7.26652e+06	0.717582	0.694525
A0A542W2F3	FBY58_1350	ATP-dependent RNA helicase RhlE	4	1	15.6	50.549	462	0.0015083	2.8053	1
A0A542W2J8	FBY58_1411	Uncharacterized protein	2	2	18.3	14.98	131	0.0072046	2.1001	7
A0A542W2P1	FBY58_1454	Uncharacterized protein	3	1	29.7	21.357	192	1	-2	1
A0A542W2Q5	FBY58_1470	Cobaltochelatase CobT subunit	9	2	21	67.652	613	0.0007837	3.467	6	22.6305	22.4658	22.2869	22.4234	6.13291e+06	5.36495e+06	0.874781	0.212908
A0A542W2U1	FBY58_1517	Alcohol dehydrogenase	16	1	38.9	40.043	383	0	11.076	4
A0A542W2W0	FBY58_1529	Uncharacterized protein	4	1	31.1	22.971	209	1	-2	2
A0A542W2W1	FBY58_1516	Glycyl aminopeptidase	15	1	28.3	72.589	644	0	51.143	9	24.4685	24.2986	24.1214	19.7711	2.18865e+07	4.04097e+06	0.184633	0.379269
A0A542W2X0	pdhA	Pyruvate dehydrogenase E1 component subunit alpha	11	2	42.4	38.678	354	0	6.9798	6	21.6048	22.2835	22.0874	20.5592	4.03502e+06	2.62397e+06	0.650299	0.53513
A0A542W2Z2	FBY58_1569	Enoyl-[acyl-carrier protein] reductase II	8	1	35.4	38.083	359	0	19.062	3	21.0111	20.0343	20.5496	19.0061	1.50641e+06	898933	0.596737	0.500445
A0A542W343	FBY58_1594	AMP nucleosidase	1	1	6.2	32.72	291	0.0086331	2.06	4
A0A542W344	FBY58_1605	DnaJ-like protein	7	1	27	32.423	311	0.0043636	2.2787	3
A0A542W355	FBY58_1629	Outer membrane transport energization protein ExbD	3	1	20.8	17.205	159	0.004351	2.2114	2
A0A542W373	FBY58_1624	Signal peptidase I	2	1	6.5	32.626	291	0	6.1275	8	20.3172	20.2786	19.8078	20.5723	1.28903e+06	1.19623e+06	0.928009	0.804708
A0A542W3A5	FBY58_1661	Ferredoxin--NADP reductase	11	1	42.9	31.049	275	0	10.917	13	24.4793	24.6298	26.9609	27.0616	2.46415e+07	1.35268e+08	5.48943	0.00135545
A0A542W3C1	FBY58_1678	Putative PIG3 family NAD(P)H quinone oxidoreductase	4	2	10.3	35.257	331	0	5.7281	12	21.7215	21.7458	22.0305	21.5241	3.48718e+06	3.59434e+06	1.03073	0.879104
A0A542W3C4	FBY58_1682	Aminopeptidase	21	1	26.6	96.442	872	0	6.5065	11	23.8842	23.8863	23.4453	23.3177	1.54945e+07	1.09278e+07	0.70527	0.015674
A0A542W3C7	FBY58_1633	Fructokinase	8	2	21.7	36.049	336	0	11.309	7	23.2328	22.6434	22.858	21.8007	8.03626e+06	5.26998e+06	0.655775	0.420454
A0A542W3L7	FBY58_1725	Putative nitrogen fixation protein	1	1	6.2	16.487	146	1	-2	1
A0A806CDX2	ZZM4_0009	Uncharacterized protein	1	1	37	11.588	108	0.0014981	2.6413	3
A0A806CDY8	ZZM4_0039	Cobyrinic acid ac-diamide synthase	1	1	4.2	23.336	216	0.0099573	1.9035	1
A0A806CE22	ZZM4_0150	DGQHR domain protein	2	2	2.4	57.997	496	0.0022288	2.5193	2
A0A806CGA0	ZZM4_0062	GCN5-related N-acetyltransferase	2	2	15.2	18.125	164	0	25.104	6	23.0634	22.9795	20.1249	20.7643	8.5144e+06	1.42702e+06	0.167601	0.0152974
A0A806CKP3	ZZM4_0151	Putative secreted protein	1	1	3.5	44.192	399	0.0099857	1.9412	2
A0A806CP43	ZZM4_0047	Uncharacterized protein	2	2	17.3	17.742	156	0	13.815	7	23.0552	22.4098	20.8454	20.3401	6.96888e+06	1.58138e+06	0.226919	0.0347803
F8EWG9	Zymop_1727	Uncharacterized protein	2	1	12.9	19.479	171	1	-2	1
A0A806CP81	ZZM4_0148	DNA adenine methylase	2	2	5.3	30.736	266	1	-2	3
A0A806D7Q8	ZZM4_0038	Uncharacterized protein	1	1	25.3	8.4998	75	0	5.7591	6	24.1052	24.1345	20.0902	20.1926	1.82301e+07	1.15656e+06	0.0634425	0.000179364
A0A806D8Q5	ZZM4_0044	Uncharacterized protein	1	1	18.5	9.4496	81	0.0043732	2.303	2
Q8GF30		ABC transporter domain-containing protein	7	7	39	32.185	295	0	33.938	14	22.0446	22.2758	19.5023	19.0201	4.687e+06	628343	0.134061	0.00840184
A0A806DA69	ZZM4_0002	Addiction module antitoxin, RelB/DinJ family	3	3	35.3	9.3419	85	0	28.661	6	22.521	22.4905	20.685	19.4592	5.95532e+06	1.10229e+06	0.185093	0.0579998
A0A806DAF0	ZZM4_0143	Uncharacterized protein	6	6	57.2	16.347	145	0	53.449	17	24.7027	24.9815	19.948	19.2916	3.00765e+07	805670	0.0267874	0.00462977
A0A806DAF5	ZZM4_0154	Cobyrinic acid ac-diamide synthase	5	5	30	22.022	207	0	39.503	18	23.1091	23.3991	19.9813	21.2107	1.00043e+07	1.58493e+06	0.158424	0.0520872
P0DJA2	adhB	Alcohol dehydrogenase 2	31	14	82	40.145	383	0	323.31	294	29.3309	29.5185	29.3363	29.1012	7.20651e+08	6.24775e+08	0.866959	0.304305
D2N0W7	ZMO2015	Uncharacterized protein	14	14	68.6	21.326	191	0	65.904	69	26.6102	26.606	26.916	26.9676	1.0229e+08	1.28914e+08	1.26028	0.00595956
D2N0W9	ZMO2017	Capsule biosynthesis phosphatase	4	4	45.2	14.448	124	0	44.447	29	24.9064	24.987	25.031	24.2799	3.23379e+07	2.64266e+07	0.817203	0.5213
D2N0Y1	ZMO2033	Transcriptional regulator, XRE family	2	2	28.6	7.038	63	0.0022124	2.4658	1
Q9EZ99	trpS	Tryptophan--tRNA ligase	15	15	54.4	37.474	340	0	215.55	86	26.254	26.1795	26.2464	26.3308	7.799e+07	8.1969e+07	1.05102	0.330215
D2YW19	dnaX	DNA polymerase III subunit gamma/tau	9	9	19.6	69.297	628	0	34.853	22	21.6016	21.3469	20.8765	21.3155	2.91344e+06	2.24146e+06	0.769349	0.27453
Q9RNL8		Uncharacterized protein	2	2	13.9	19.243	173	0.0086269	2.0529	3
D2YW28	ZMO1861	2-nitropropane dioxygenase NPD	17	17	65.9	35.118	323	0	199.41	59	24.3092	24.2033	25.5264	25.1674	2.0038e+07	4.26747e+07	2.12969	0.0282058
D2YW29	ZMO1582	Uracil-DNA glycosylase superfamily	2	2	21	18.383	167	0	6.7448	7	21.4334	21.765	21.9666	21.6596	3.177e+06	3.68467e+06	1.15979	0.443801
Q9RNZ0		Uncharacterized protein	8	8	56.4	18.894	179	0	21.026	30	22.2496	22.381	21.996	21.8998	5.21879e+06	4.0455e+06	0.77518	0.0457724
D2YW33	ZMO1578	Short-chain dehydrogenase/reductase SDR	7	7	31.7	27.552	262	0	11.696	18	22.6742	22.6062	22.5354	22.8025	6.53694e+06	6.66867e+06	1.02015	0.853851
P0DJA6	zrp	HTH-type transcriptional regulator Zrp	1	1	9.2	17.427	153	0.0015129	2.8362	2
P0DJA3	sacB	Levansucrase	11	11	36.6	46.761	423	0	27.844	31	24.2582	24.4969	21.5255	21.3493	2.17954e+07	2.8399e+06	0.130298	0.00253653
P0DJA4	sacC	Extracellular sucrase	2	2	8.5	46.1	413	0	10.241	7	20.4136	19.7963	20.4665	21.2244	1.12771e+06	1.88405e+06	1.67069	0.268985
P0DJA5	grp	Glutamate uptake regulatory protein	7	7	52.4	18.722	164	0	21.635	13	22.5853	23.0009	22.9255	22.4164	7.26786e+06	6.67792e+06	0.91883	0.74581
F8DT93	lolD	Lipoprotein-releasing system ATP-binding protein LolD	6	6	39.7	25.834	232	0	27.307	16	21.7953	22.0106	22.3028	22.2615	3.92148e+06	5.10033e+06	1.30061	0.0743277
F8DT95	proS	Proline--tRNA ligase	20	1	59.4	50.288	443	1	-2	1
F8ERV5	Zymop_1680	Toxic anion resistance family protein	14	5	33.9	46.313	425	0	7.2921	11	22.3318	21.9893	21.6203	22.0051	4.68802e+06	3.6837e+06	0.785768	0.309428
F8ERZ2	rpsO	30S ribosomal protein S15	4	2	31.5	10.272	89	0.0029455	2.4382	3	23.6424	22.7474	22.7733	22.9396	9.60209e+06	7.59414e+06	0.790884	0.534589
F8ES00	Zymop_0673	Aconitate hydratase A	6	1	9.3	82.285	756	0	3.6454	6	22.2696	21.7705	22.0693	22.5678	4.25296e+06	5.2305e+06	1.22985	0.48652
F8ES07	rplO	50S ribosomal protein L15	3	1	18.4	17.102	163	0	8.5953	4
F8ES11	rplF	50S ribosomal protein L6	6	1	28.8	19.467	177	0.0029433	2.42	1
F8ES25	rplD	50S ribosomal protein L4	6	1	24.5	22.484	208	0	3.6195	1
F8ES28	tuf	Elongation factor Tu	30	1	64.5	43.095	397	0.0036684	2.3938	3
F8ES63	Zymop_0736	Fructose-1,6-bisphosphatase	2	1	17.8	35.351	332	0.002939	2.4182	4
F8ES81	proS	Proline--tRNA ligase	9	1	24.6	49.67	439	0.0029369	2.4164	2
F8ESB8	ftsE	Cell division ATP-binding protein FtsE	1	1	6.9	26.168	233	0.0015026	2.7031	1
F8ESC3	Zymop_0797	Hsp33 protein	3	2	12.7	34.317	308	1	-2	2
F8ESF6	edd	Phosphogluconate dehydratase	12	1	18.9	65.248	608	0.003655	2.3657	1
F8ESG8	mutL	DNA mismatch repair protein MutL	4	2	9.2	68.172	622	0.0014892	2.5471	2
F8ESI6	Zymop_0861	Inositol-1-monophosphatase	12	2	39.9	29.867	271	0.001514	2.8501	2
F8ESR0	Zymop_0936	Periplasmic serine endoprotease DegP-like	9	1	19	54.602	526	0.007215	2.1205	4
F8ESX7	Zymop_0982	Phospho-2-dehydro-3-deoxyheptonate aldolase	8	2	14.9	49.222	442	0.00076336	2.9938	6	25.6142	25.6394	25.4099	25.1178	5.18125e+07	4.02869e+07	0.777551	0.131649
F8ESY5	pgk	Phosphoglycerate kinase	40	2	73.6	41.504	397	0	8.3257	17	24.7736	23.7335	24.1193	24.3625	2.00007e+07	1.98255e+07	0.991242	0.983202
F8ESY6	Zymop_0991	Glyceraldehyde-3-phosphate dehydrogenase	31	1	55.2	36.212	337	0.0050651	2.1647	7
F8ESZ1	thiC	Phosphomethylpyrimidine synthase	12	1	28.3	67.405	607	0	11.02	11	21.5948	20.8265	21.3661	19.7362	2.42685e+06	1.53644e+06	0.633103	0.540319
F8ET09	queH	Epoxyqueuosine reductase QueH	1	1	6.5	25.502	217	1	-2	1
F8ET50	proC	Pyrroline-5-carboxylate reductase	1	1	8.4	30.328	285	0	12.375	1
F8ETJ8	Zymop_0104	5-aminolevulinate synthase	6	1	20.5	44.268	404	0	87.032	4
F8ETM8	recA	Protein RecA	10	1	32.1	38.4	355	0.0015198	2.9378	6
F8ETN1	Zymop_0137	Phosphate-specific transport system accessory protein PhoU	4	1	17.9	26.672	240	0.0014881	2.5463	7	21.931	22.8788	22.279	22.5437	5.55313e+06	5.57807e+06	1.00449	0.990712
F8ETP1	dxr	1-deoxy-D-xylulose 5-phosphate reductoisomerase	5	1	16.5	41.924	388	0.0093257	1.9865	2
F8ETQ3	Zymop_0159	O-phosphoserine phosphohydrolase	6	3	16.7	32.111	293	0	7.2741	19	25.2783	25.2914	25.5421	24.9835	4.08786e+07	4.02587e+07	0.984837	0.944293
F8ETR2	ispDF	Bifunctional enzyme IspD/IspF	2	1	3.6	41.916	391	1	-2	0
F8ETU7	purH	Bifunctional purine biosynthesis protein PurH	6	1	11.4	56.696	534	1	-2	0
F8ETV5	dnaQ	DNA polymerase III subunit epsilon	4	1	19.4	25.679	232	0	6.4507	5
F8ETW8	mnmE	tRNA modification GTPase MnmE	1	1	2.3	46.862	432	0.0099929	1.9446	8
F8EU12	Zymop_0189	Nucleotidyl transferase	5	1	15.8	28	253	0.0007728	3.1684	6	22.7776	20.8533	20.2737	22.6005	3.69067e+06	2.83929e+06	0.769317	0.825512
F8EU39	ftsY	Signal recognition particle receptor FtsY	3	1	16.2	33.06	309	0	3.5699	4	21.6197	21.9272	22.5083	19.6457	3.58467e+06	2.21216e+06	0.617117	0.676346
F8EU61	Zymop_0238	Uncharacterized protein	2	2	4.6	58.741	527	0.00078003	3.3397	7
F8EU69	argG	Argininosuccinate synthase	20	1	50	45.822	408	0	8.9711	11	20.4754	20.3627	20.3419	20.1007	1.40198e+06	1.22243e+06	0.871928	0.275725
F8EU85	rplY	50S ribosomal protein L25	4	1	16.6	22.884	211	0	4.6221	6
F8EUJ0	Zymop_0303	Hopanoid biosynthesis associated radical SAM protein HpnJ	21	2	57.6	54.166	476	0.0014993	2.6461	1
F8EUL1	tig	Trigger factor	10	5	13	54.985	494	0	13.147	25	26.2695	25.9013	25.9527	25.9248	7.12e+07	6.43195e+07	0.903364	0.510372
F8EUM3	Zymop_1278	PhnA protein	1	1	10.9	11.356	101	0.00076687	3.0355	6
Q5NLG3	nifH	Nitrogenase iron protein	5	5	26.4	32.051	295	0	6.4225	6	20.2589	22.647	23.9432	23.3764	2.87074e+06	1.32525e+07	4.6164	0.21397
F8EUV9	secA	Protein translocase subunit SecA	14	2	17.7	104.55	924	0.0022272	2.5095	3
F8EV26	rsmI	Ribosomal RNA small subunit methyltransferase I	3	3	9.9	31.902	293	0.001497	2.6413	3	22.7774	19.5234	20.2512	21.2735	2.32758e+06	1.77867e+06	0.764172	0.841158
F8EV98	Zymop_1426	Heat shock protein DnaJ domain protein	4	1	18.4	33.08	315	0.0014959	2.6305	5
F8EV99	Zymop_1427	Membrane protein	1	1	6.9	18.905	175	1	-2	1
F8EVA2	purA	Adenylosuccinate synthetase	10	1	23.1	46.723	429	0.0099715	1.9154	4
F8EVC7	murC	UDP-N-acetylmuramate--L-alanine ligase	10	1	30	51.199	476	1	-2	1
F8EVE5	Zymop_0449	DNA recombination protein RmuC homolog	2	2	5.4	50.864	448	0.00077942	3.3317	2
F8EVJ1	Zymop_1438	Prephenate dehydratase	1	1	6.2	33.043	307	1	-2	3
F8EVQ1	Zymop_1498	Uncharacterized protein	1	1	9.5	11.728	105	1	-2	1
F8EVQ3	Zymop_1500	Uncharacterized protein	3	1	8.8	22.391	205	0.010021	1.9569	4
F8EVS8	Zymop_0502	CsbD family protein	1	1	8.6	11.354	105	0.0036523	2.3303	5
F8EVW8	Zymop_0543	Oxidoreductase domain protein	11	1	24.9	47.941	441	1	-2	3	21.5334	22.0281	22.7314	23.0219	3.60298e+06	7.70099e+06	2.1374	0.0622005
F8EVZ4	Zymop_1514	Iron-containing alcohol dehydrogenase	11	1	39.7	39.897	383	1	-2	0
F8EW03	gyrB	DNA gyrase subunit B	15	1	21.9	90.145	812	0	3.5554	5
F8EW87	kdsA	2-dehydro-3-deoxyphosphooctonate aldolase	13	1	49.5	31.447	293	0.0065029	2.1261	1
F8EWC1	clpB	Chaperone protein ClpB	26	1	31.8	95.77	864	0	9.9813	12	25.077	24.4081	24.3608	24.8165	2.80713e+07	2.52297e+07	0.898773	0.7402
F8EWD6	Zymop_1658	Peptidase S9B dipeptidylpeptidase IV domain protein	3	2	4.3	81.704	728	0.00076628	3.0308	3
F8EWE0	Zymop_1662	RNA polymerase, sigma-24 subunit, ECF subfamily	4	2	24.5	25.86	233	0	5.5902	11	21.9133	21.5958	22.6371	22.4207	3.53806e+06	6.05167e+06	1.71045	0.0563936
F8EWE4	Zymop_1666	N-acetyltransferase domain-containing protein	1	1	3.1	44.603	385	0	4.0432	2
F8EWK8	Zymop_2076	Uncharacterized protein	2	1	26.5	9.4187	83	0.001506	2.7364	2
Q9Z659	yugJ	NADH-dependent butanol dehydrogenase	23	23	64.4	42.559	385	0	323.31	162	26.6842	26.8955	26.7069	26.909	1.16024e+08	1.17487e+08	1.01261	0.912895
Q9Z5S7	ylxH-1	ATP-binding protein	6	6	22.7	30.14	273	0	12.247	15	22.4906	22.1192	21.9896	22.4263	5.18143e+06	4.84461e+06	0.934996	0.767335
Q9Z5U6		Uncharacterized protein	11	11	58	35.749	326	0	77.12	34	23.1194	22.8096	23.5509	23.4005	8.18476e+06	1.16652e+07	1.42523	0.0972004
Q9X5F7	trxB1	Thioredoxin reductase	17	17	84.9	34.28	318	0	323.31	98	25.3658	25.4137	25.5681	25.0834	4.39625e+07	4.20552e+07	0.956616	0.817335
Q9RH09	gsh	Glutamate--cysteine ligase	19	19	53	52.544	462	0	230.73	91	24.6394	24.8092	25.002	25.3694	2.77175e+07	3.81641e+07	1.3769	0.150192
H2VFN5	ZMO1171	Beta-N-acetylhexosaminidase	11	11	42.7	38.101	344	0	46.149	43	23.682	23.6871	23.7004	23.7451	1.3482e+07	1.38438e+07	1.02684	0.231545
Q9RNM3	murF	UDP-N-acetylmuramoyl-tripeptide--D-alanyl-D-alanine ligase	14	14	50.1	49.305	463	0	76.014	50	23.1044	23.0817	23.1369	22.6917	8.94762e+06	7.90489e+06	0.883463	0.506751
Q9X5F6	cat	Chloramphenicol acetyltransferase	2	2	10.1	24.773	217	0.0014903	2.5522	2	20.2044	19.0984	20.8516	20.5981	823495	1.73306e+06	2.10451	0.199017
Q9X5E0	phoB	Phosphate regulon transcriptional regulatory protein PhoB	11	11	56.3	26.758	231	0	45.065	40	23.2807	23.1974	23.0735	22.9867	9.90034e+06	8.56542e+06	0.865164	0.0737954
Q9FDK6		Amino acid amido hydrolase	12	12	48.4	41.676	380	0	218.03	65	25.0267	24.9185	24.7822	24.7825	3.29234e+07	2.8855e+07	0.876429	0.0721448
O69013		Uncharacterized protein	12	12	48.3	47.226	429	0	171.15	75	25.0531	25.3634	25.7077	25.4832	3.87651e+07	5.0699e+07	1.30785	0.180571
H2VFQ2	ZMO1855	Glutamine amidotransferase class-I	5	5	23.1	27.937	251	0	5.3892	6	19.8103	21.0115	20.5339	21.5213	1.39414e+06	2.13766e+06	1.53332	0.510843
Q9RNY8		Ribosome association toxin RatA	3	3	39.5	17.129	147	0	9.5518	12	23.3725	23.5407	24.0782	22.2744	1.15119e+07	9.4789e+06	0.823397	0.786226
Q9XBS2	pepN	Aminopeptidase N	26	17	43.4	97.5	867	0	136.49	90	24.6458	24.3266	24.0655	24.9866	2.35001e+07	2.41595e+07	1.02806	0.942174
Q9Z5S5		Uncharacterized protein	12	12	45.6	25.613	228	0	288.68	92	27.3767	27.8765	27.9322	28.1584	2.07223e+08	2.76993e+08	1.3367	0.266508
H2VFR2	ZMO0628	Uncharacterized protein	13	13	59.6	23.292	208	0	75.025	55	25.3309	25.7615	25.6105	25.7588	4.89984e+07	5.39323e+07	1.10069	0.605093
Q9FDL6		NADH dehydogenase	5	5	28	25.104	232	0	31.371	12	22.4247	19.7689	20.9616	22.5479	2.2427e+06	3.53852e+06	1.5778	0.711973
Q9RNN3	zm11orf4	Tetratricopeptide repeat protein	21	15	42.3	69.768	648	0	150.04	86	23.7116	23.6704	23.6336	23.7802	1.35426e+07	1.36923e+07	1.01105	0.85427
Q9XBR4	zm10orf9	Uncharacterized protein zm10orf9	10	10	56.9	22.329	204	0	110.59	57	25.1886	25.2199	25.1809	25.0676	3.86572e+07	3.65733e+07	0.946092	0.306718
Q5NNK2	ZMO1084	Cyclic di-GMP-binding protein	3	2	5.6	84.628	771	0	4.9075	3	21.7724	19.4349	21.7714	22.7433	1.59336e+06	5.0134e+06	3.14643	0.321427
O31151	uvrA	UvrABC system protein A	24	24	42.4	104.01	946	0	99.734	64	23.2874	22.9013	22.4225	23.5841	8.95563e+06	8.40776e+06	0.938823	0.895352
O66112	pdhA	Pyruvate dehydrogenase E1 component subunit alpha	17	7	58.2	38.653	354	0	92.11	85	25.4678	25.6102	25.8717	25.8905	4.87526e+07	6.17997e+07	1.26762	0.0413496
O66114	ZMO0505	Uncharacterized RNA pseudouridine synthase ZMO0505	2	2	9.6	24.408	219	0	4.1589	6	21.4737	21.3621	21.2908	21.4061	2.8017e+06	2.67006e+06	0.953014	0.47821
O66118		Uncharacterized protein	2	2	14.6	26.248	239	0	6.9904	6	22.1371	22.1819	21.9533	20.2366	4.68473e+06	2.23984e+06	0.478115	0.340767
O66119	pdhC	Dihydrolipoyllysine-residue acetyltransferase component of pyruvate dehydrogenase complex	15	12	45	46.833	440	0	185.54	84	25.3824	25.0134	25.3669	25.6141	3.84873e+07	4.71419e+07	1.22487	0.318314
O66120	ZMO0511	Uncharacterized acyl-CoA thioester hydrolase ZMO0511	8	8	59.7	16.241	149	0	64.912	42	25.8374	26.2239	26.574	26.2904	6.85507e+07	9.05476e+07	1.32089	0.235911
O69015	thrB	Homoserine kinase	15	8	63.1	36.737	320	0	92.764	69	24.4812	24.4167	24.0268	24.316	2.29018e+07	1.8894e+07	0.825001	0.201896
P0DJA7	sacA	Sucrose-6-phosphate hydrolase	12	12	29.3	58.574	512	0	25.585	28	22.5951	22.4155	21.9075	22.6261	5.95361e+06	5.04625e+06	0.847596	0.585497
P0DJA8	proS	Proline--tRNA ligase	20	1	59.4	50.314	443	0	283.99	95	25.4314	25.5122	25.8659	25.6504	4.65342e+07	5.67521e+07	1.21958	0.130575
P14924	phoC	Acid phosphatase	13	13	53	29.003	264	0	158.73	75	27.3259	27.6617	27.5575	27.3235	1.89004e+08	1.82146e+08	0.963716	0.818799
P28718	pgi	Glucose-6-phosphate isomerase	34	34	72.4	55.398	507	0	323.31	230	27.9071	28.0105	27.5949	27.6235	2.60877e+08	2.0474e+08	0.784814	0.0227648
P28719	ligA	DNA ligase	15	15	25.6	82.189	731	0	32.926	36	22.0671	22.2779	21.4315	22.0962	4.72703e+06	3.56097e+06	0.753321	0.361919
P28720	tgt	Queuine tRNA-ribosyltransferase	12	2	40.7	42.842	386	0	62.907	44	24.5466	24.3056	24.3485	24.1642	2.25413e+07	2.00401e+07	0.889038	0.379663
P33990	shc	Squalene--hopene cyclase	4	4	9.9	74.108	658	0	5.6692	5	19.9536	20.7794	20.5339	20.6005	1.35186e+06	1.55362e+06	1.14925	0.675903
Q01578	gnl	Gluconolactonase	19	19	63.5	38.452	356	0	281.78	96	26.136	26.1635	26.5201	26.4993	7.44481e+07	9.55465e+07	1.2834	0.00229034
Q2M490	groEL	60 kDa chaperonin (Fragment)	16	1	71.6	21.132	197	0	82.171	10	20.9538	20.8761	20.5378	20.2062	1.97703e+06	1.35703e+06	0.686397	0.0859058
Q3V8G3	ZMO0636	Uncharacterized protein	8	8	38.7	27.9	253	0	15.526	13	20.5696	20.2991	20.5422	21.0167	1.41692e+06	1.79985e+06	1.27026	0.333714
Q3V8G5	ZMO0428	FeS assembly SUF system protein	1	1	19.4	15.875	144	0	25.497	7
Q56998	uvrB	UvrABC system protein B	3	3	6.8	83.723	740	0	5.0731	8	20.9957	20.0058	19.7677	20.6856	1.48368e+06	1.22697e+06	0.82698	0.724026
Q5NKZ3	ZMO1993	Alcohol dehydrogenase GroES domain protein	20	20	77.1	35.495	332	0	323.31	123	24.9575	24.7755	24.3859	24.6349	3.05891e+07	2.3898e+07	0.781257	0.147222
Q5NKZ4	ZMO1992	Carboxymethylenebutenolidase	9	5	54.9	26.204	233	0	100.43	46	23.3968	23.0808	23.0037	22.9497	9.89855e+06	8.2543e+06	0.83389	0.243634
Q5NKZ8	mnmE	tRNA modification GTPase MnmE	15	10	47.7	47.461	434	0	137.29	53	23.2855	23.1555	22.9233	23.057	9.77383e+06	8.33155e+06	0.852435	0.13206
Q5NL02	ZMO1984	Aldo/keto reductase	16	16	54.6	37.033	328	0	124.91	66	24.3259	24.4878	24.6332	24.7353	2.2243e+07	2.69586e+07	1.21201	0.101315
Q5NL05	mnmG	tRNA uridine 5-carboxymethylaminomethyl modification enzyme MnmG	8	7	23.8	67.382	621	0	24.636	15	21.3446	21.0894	21.2496	21.3413	2.43756e+06	2.5738e+06	1.05589	0.621316
Q5NL06	rsmG	Ribosomal RNA small subunit methyltransferase G	10	7	62.4	24.686	221	0	36.347	39	23.459	23.2985	23.4422	23.5798	1.09071e+07	1.19539e+07	1.09597	0.337568
Q5NL08	ZMO1978	ParB-like partition protein	11	7	55.9	34.279	311	0	168.79	58	23.5781	23.3902	23.3134	23.3961	1.17336e+07	1.07271e+07	0.914219	0.334563
Q5NL10	ZMO1976	Uncharacterized protein	5	5	30.5	30.88	285	0	130.95	19	22.714	23.2593	24.0019	23.6712	8.31115e+06	1.498e+07	1.8024	0.11663
Q5NL11	ZMO1975	Ornithine cyclodeaminase/mu-crystallin	5	5	26.5	33.087	310	0	17.494	13	21.6359	21.8458	21.8427	21.998	3.50462e+06	3.96895e+06	1.13249	0.302936
Q5NL15	panC	Pantothenate synthetase	10	10	38	32.259	287	0	17.692	33	23.3889	23.0465	22.8439	23.4268	9.75483e+06	9.21347e+06	0.944504	0.830184
Q5NL19	ZMO1967	Beta-lactamase	9	9	42.8	33.427	306	0	60.702	41	23.4148	23.2293	23.716	23.4878	1.04868e+07	1.27312e+07	1.21402	0.197392
Q5NL20	ZMO1966	DUF4062 domain-containing protein	8	8	30.7	38.226	329	0	144.98	29	23.0578	22.6024	22.4615	22.9185	7.45667e+06	6.76655e+06	0.90745	0.706392
Q5NL22	gltX2	Glutamate--tRNA ligase 2	29	29	74.2	53.892	481	0	323.31	202	25.9387	25.969	25.7831	25.884	6.49964e+07	5.97979e+07	0.920019	0.149921
Q5NL23	ZMO1963	Citrate synthase	14	14	54.5	47.545	429	0	119.82	78	23.9492	24.1108	23.6206	23.9087	1.71301e+07	1.42519e+07	0.831981	0.24929
Q5NL24	ZMO1962	Histidine kinase	20	20	55.3	53.136	472	0	171.02	74	22.7655	22.8353	22.9087	22.9265	7.30462e+06	7.9229e+06	1.08464	0.082782
Q5NL28	ZMO1958	Uncharacterized protein	6	6	50	15.401	140	0	109.6	38	24.2439	24.6832	24.5522	23.9073	2.31343e+07	1.96735e+07	0.850404	0.609889
Q5NL30	ZMO1956	DNA repair protein RecN	15	14	41.9	61.279	558	0	63.575	55	23.562	23.5241	23.1408	23.5057	1.22224e+07	1.04954e+07	0.858698	0.353519
Q5NL34	panB1	3-methyl-2-oxobutanoate hydroxymethyltransferase 1	1	1	6.3	31.784	302	0	6.684	4
Q5NL36	ZMO1950	Aminotransferase	6	6	28.4	43.572	394	0	25.292	15	21.4875	21.4037	20.9621	21.5645	2.85614e+06	2.51705e+06	0.881275	0.609643
Q5NL37	ZMO1949	Ribosyldihydronicotinamide dehydrogenase (Quinone)	3	3	13.9	27.008	238	0	4.049	3	21.6677	20.8283	21.41	22.0225	2.49054e+06	3.4454e+06	1.38339	0.462597
Q5NL38	ZMO1948	YbaK/prolyl-tRNA synthetase associated region	2	2	23.5	16.339	153	0	4.9037	5	21.0793	20.6039	20.1449	21.1399	1.87908e+06	1.63674e+06	0.871032	0.75249
Q5NL41	ZMO1945	Phenazine biosynthesis protein PhzF family	6	6	34.9	31.495	295	0	40.615	28	21.8117	22.0057	21.7698	21.4181	3.93705e+06	3.1654e+06	0.804004	0.257654
Q5NL42	ZMO1944	Transcriptional regulator, GntR family with aminotransferase domain	4	4	13.1	49.094	457	0	5.0813	5
Q5NL52	ZMO1934	N-6 DNA methylase	5	5	8.3	77.572	672	0	5.8091	10	20.9706	20.4769	20.0742	21.3688	1.73174e+06	1.72901e+06	0.998423	0.997677
Q5NL54	ZMO1932	Uncharacterized protein	5	5	19.4	29.803	263	0	7.1421	11	25.0082	24.9256	24.6503	24.865	3.27931e+07	2.8366e+07	0.864998	0.210483
Q5NL59	ZMO1927	Protease 4	10	9	22.4	68.086	637	0	35.67	19	23.2009	22.4603	22.387	23.7458	7.45905e+06	8.78377e+06	1.1776	0.789306
Q5NL61	ZMO1925	Peptidase U32	8	6	18.6	63.995	581	0	44.704	21	22.4783	22.1063	22.4214	22.9265	5.13635e+06	6.69163e+06	1.3028	0.347813
Q5NL62	ubiV	Ubiquinone biosynthesis protein UbiV	8	8	36.9	34.63	317	0	27.781	31	22.7514	22.7069	22.9026	22.992	6.95272e+06	8.08777e+06	1.16325	0.0486207
Q5NL64	ZMO1922	Capsule polysaccharide biosynthesis protein	1	1	4.5	52.541	464	0	7.7034	1
Q5NL68	bioA	Adenosylmethionine-8-amino-7-oxononanoate aminotransferase	7	7	23.5	46.929	421	0	44.892	22	23.4684	23.7832	23.4914	23.5733	1.29439e+07	1.21326e+07	0.937324	0.623836
Q5NL69	ZMO1917	8-amino-7-oxononanoate synthase	7	7	27.6	43.704	402	0	22.823	23	22.2369	21.9299	21.7833	22.3089	4.44403e+06	4.33056e+06	0.974467	0.913624
Q5NL71	bioD	ATP-dependent dethiobiotin synthetase BioD	8	8	29.5	53.22	475	0	31.751	32	22.37	22.0404	21.9787	22.0902	4.83531e+06	4.29564e+06	0.888389	0.429919
Q5NL73	gshB	Glutathione synthetase	17	17	57.6	34.928	316	0	247.14	99	26.5822	26.6288	26.6116	26.3545	1.02107e+08	9.37968e+07	0.918615	0.447591
Q5NL74	ychF	Ribosome-binding ATPase YchF	17	9	65.6	39.466	366	0	286.55	126	26.4513	26.4269	26.2919	25.7691	9.09837e+07	6.85437e+07	0.753362	0.258849
Q5NL75	pth	Peptidyl-tRNA hydrolase	4	4	31.7	20.866	189	0	11.872	10	21.7862	21.9494	22.1017	21.946	3.82702e+06	4.26423e+06	1.11424	0.300785
Q5NL79	mutS	DNA mismatch repair protein MutS	16	16	25.8	94.796	869	0	44.219	29	21.608	21.3711	20.7656	21.9661	2.94447e+06	2.70251e+06	0.917824	0.858459
Q5NL80	infC	Translation initiation factor IF-3	14	14	75.4	20.636	179	0	139.53	99	27.9184	27.8324	27.6012	28.3888	2.46226e+08	2.67506e+08	1.08642	0.791255
Q5NL85	ZMO1901	Uncharacterized protein	11	7	46.8	39.194	357	0	113.27	48	24.4431	24.4538	24.0951	24.3797	2.28934e+07	1.97782e+07	0.863927	0.27666
Q5NL86	plsX	Phosphate acyltransferase	9	9	41	37.423	351	0	39.599	23	21.9245	21.892	21.9845	22.3512	3.93595e+06	4.71189e+06	1.19714	0.293904
Q5NL91	ZMO1895	PfkB domain protein	12	12	52.5	36.115	335	0	108.66	63	25.3067	25.2405	25.2862	24.7888	4.05613e+07	3.4437e+07	0.849012	0.445967
Q5NL95	ZMO1891	Threonine synthase	24	16	73.8	50.404	465	0	323.31	128	25.285	25.0057	24.6008	25.1986	3.71115e+07	3.13003e+07	0.843411	0.534061
Q5NL99	ZMO1887	Isochorismatase hydrolase	7	7	48.4	20.772	188	0	129.44	39	24.2729	24.4994	24.482	24.4255	2.19264e+07	2.29781e+07	1.04796	0.621098
Q5NLA3	ZMO1883	D-isomer specific 2-hydroxyacid dehydrogenase NAD-binding protein	7	7	32.9	35.217	313	0	44.334	18	21.7134	21.5032	21.5648	21.2884	3.19706e+06	2.81871e+06	0.881655	0.405176
Q5NLB0	ZMO1876	Uncharacterized protein	3	3	29	18.256	162	0	9.3667	11	21.9294	22.3115	21.742	22.3349	4.5595e+06	4.30753e+06	0.944738	0.837755
Q5NLB2	ZMO1874	BolA family protein	3	3	64.9	8.5146	77	0	13.445	14	22.7445	22.5681	23.3399	23.3137	6.61039e+06	1.05211e+07	1.59159	0.0172281
Q5NLB3	ZMO1873	Glutaredoxin	4	4	49.1	12.355	110	0	55.545	22	23.8658	24.2643	25.0307	25.5088	1.75513e+07	4.04538e+07	2.30488	0.0607288
Q5NLB5	nadA	Quinolinate synthase A	19	13	68.4	36.252	332	0	284.19	146	26.3579	26.3476	26.5403	26.4013	8.56974e+07	9.30046e+07	1.08527	0.232326
Q5NLB6	ZMO1870	Quinolinate phosphoribosyltransferase [decarboxylating]	15	15	58.4	34.941	327	0	74.174	69	24.748	24.779	24.7822	25.2069	2.84808e+07	3.34272e+07	1.17367	0.391274
Q5NLD3	ZMO1853	Dihydrodipicolinate synthetase	13	13	65.1	33.238	298	0	29.442	35	22.1975	22.3389	22.8419	22.9863	5.05108e+06	7.90371e+06	1.56475	0.0236061
Q5NLE1	ZMO1845	PhnA protein	5	5	63.9	10.927	97	0	66.623	35	26.6267	26.8767	27.3476	27.7617	1.12996e+08	1.97141e+08	1.74467	0.0799993
Q5NLF8	ZMO1828	Nitrogen fixation protein NifX	1	1	11	17.749	164	0	20.361	1
Q5NLG4	ZMO1822	TonB-dependent siderophore receptor	30	30	58.3	78.242	709	0	323.31	113	23.6644	23.2932	23.0795	24.1474	1.16901e+07	1.28337e+07	1.09782	0.833921
Q5NLG5	ZMO1821	SIR2_2 domain-containing protein	3	3	15	32.477	286	0	8.0192	7	20.9884	20.1588	20.5703	19.6769	1.56053e+06	1.1424e+06	0.732059	0.537301
Q5NLH0	ZMO1816	Nif-specific regulatory protein	5	3	17.4	63.887	568	0	27.436	7	20.1117	19.2658	22.0053	22.1969	845094	4.49873e+06	5.32335	0.0308355
Q5NLH4	rnfC	Ion-translocating oxidoreductase complex subunit C	6	6	21.4	52.136	487	0	15.73	13	21.5515	20.7264	21.5304	20.8757	2.3092e+06	2.41408e+06	1.04542	0.914274
Q5NLI1	ZMO1805	Haloacid dehalogenase domain protein hydrolase	5	4	27.2	23.873	217	0	16.044	10	22.0577	22.2831	22.3344	23.1984	4.72015e+06	7.13477e+06	1.51155	0.313543
Q5NLI6	ZMO1800	Phenazine biosynthesis protein PhzF family	17	17	73.1	30.375	279	0	156.16	91	23.9059	23.908	24.1712	23.9971	1.57295e+07	1.77846e+07	1.13065	0.178891
Q5NLJ0	aroA	3-phosphoshikimate 1-carboxyvinyltransferase	15	15	44.8	47.788	453	0	115.25	59	24.854	25.0489	24.8166	25.0624	3.24434e+07	3.21761e+07	0.991761	0.946282
Q5NLJ3	ZMO1793	Transcriptional regulator, LysR family	2	2	11.2	34.111	304	0	3.7617	8	19.8612	18.814	20.36	18.888	662502	807991	1.21961	0.781212
Q5NLJ8	ZMO1788	Uncharacterized protein	17	17	36	67.419	614	0	69.324	61	22.8977	22.9848	22.9405	22.7819	8.05373e+06	7.61913e+06	0.946037	0.469769
Q5NLL3	ZMO1773	Aldo/keto reductase	10	10	36.6	30.348	276	0	65.229	32	24.8182	24.7122	24.458	24.429	2.85148e+07	2.28154e+07	0.800124	0.0279215
Q5NLL9	ZMO1767	UTP--glucose-1-phosphate uridylyltransferase	17	17	66.7	31.704	288	0	199.17	116	26.3172	26.4943	26.2851	26.4477	8.8902e+07	8.6513e+07	0.973128	0.774802
Q5NLM3	ZMO1763	Uncharacterized protein	3	3	21.7	21.311	198	0	8.155	9	22.1803	21.3791	21.2932	22.5237	3.60041e+06	3.93631e+06	1.09329	0.877003
Q5NLM9	ZMO1757	Gluconokinase	17	2	81.2	18.812	165	0	101.58	84	26.5116	26.5703	26.4786	26.3515	9.76392e+07	8.94806e+07	0.916441	0.214034
Q5NLN2	ZMO1754	Aldehyde Dehydrogenase	41	41	77.7	49.622	458	0	323.31	377	29.1664	29.2472	28.6951	28.6811	6.19602e+08	4.32495e+08	0.69802	0.00619478
Q5NLN3	ZMO1753	Ferredoxin--NADP reductase	19	9	66.9	31.188	275	0	323.31	143	26.6091	26.7881	29.3307	29.2547	1.0891e+08	6.57627e+08	6.03824	0.00140144
Q5NLP3	ZMO1743	Bis(5nucleosyl)-tetraphosphatase, ApaH	9	9	34.1	33.537	302	0	22.044	29	22.8761	22.6318	22.6451	22.8992	7.07338e+06	7.16295e+06	1.01266	0.927357
Q5NLQ3	ZMO1733	Transcriptional regulator, LysR family	22	22	70.9	34.721	313	0	215.28	138	26.9876	27.3042	27.5683	27.6999	1.485e+08	2.08303e+08	1.40271	0.104322
Q5NLR3	ZMO1723	Purine nucleoside phosphorylase	11	11	58.7	27.209	252	0	89.808	53	24.276	24.1797	24.2246	24.2714	1.96481e+07	1.99244e+07	1.01406	0.742828
Q5NLR4	ZMO1722	S-(hydroxymethyl)glutathione dehydrogenase	18	18	56.4	39.582	369	0	76.952	73	24.7363	24.6341	24.5089	24.6247	2.69766e+07	2.48505e+07	0.921187	0.264799
Q5NLR9	ZMO1717	TonB family protein	7	7	49.4	25.897	243	0	130.91	29	24.5251	23.9401	23.6291	25.0657	1.97125e+07	2.13453e+07	1.08283	0.895894
Q5NLS8	pdxJ	Pyridoxine 5-phosphate synthase	12	12	56.6	27.971	256	0	148.16	94	26.9615	26.9651	26.8578	27.0181	1.30845e+08	1.28567e+08	0.982588	0.781828
Q5NLT1	ZMO1705	Thioredoxin domain protein	15	14	55.6	32.931	304	0	113.55	71	25.2523	25.1665	24.6876	24.8391	3.87948e+07	2.84783e+07	0.734074	0.0360381
Q5NLT3	ZMO1703	Ubiquinone biosynthesis hydroxylase, UbiH/UbiF/VisC/COQ6 family	12	12	35.8	44.137	405	0	73.839	55	23.428	23.3836	23.3277	23.2169	1.11137e+07	1.01312e+07	0.9116	0.154793
Q5NLT5	ZMO1701	Outer membrane lipoprotein carrier protein LolA	10	4	57.7	24.357	222	0	49.954	36	24.0498	24.143	24.158	23.8387	1.79367e+07	1.67583e+07	0.934305	0.615208
Q5NLT8	ribA	GTP cyclohydrolase-2	19	10	61.8	39.794	364	0	167.24	99	24.585	24.5787	24.38	24.3712	2.51114e+07	2.17664e+07	0.866792	0.000686523
Q5NLU3	aroC	Chorismate synthase	19	19	68.4	38.332	358	0	109.27	70	24.9354	24.8035	24.4728	24.8472	3.0651e+07	2.65096e+07	0.864885	0.401941
Q5NLU7	ZMO1689	Dihydroorotase, multifunctional complex type	21	1	65.2	48.678	446	0	129.31	108	24.846	25.0057	24.8746	24.9195	3.18742e+07	3.12437e+07	0.98022	0.761395
Q5NLU8	ZMO1688	Folate-binding protein YgfZ	9	9	44.9	31.02	274	0	56.669	32	23.288	23.2462	22.7653	23.1872	1.00947e+07	8.25171e+06	0.817431	0.303636
Q5NLU9	purA	Adenylosuccinate synthetase	25	16	61.5	46.767	429	0	323.31	146	25.67	25.4637	25.4279	25.6266	4.9703e+07	4.83578e+07	0.972936	0.808165
Q5NLV0	ZMO1686	tRNA synthetase class II (G H P and S)	18	18	59.8	40.814	371	0	164.97	88	25.2827	25.0716	25.1907	25.3393	3.79389e+07	4.03201e+07	1.06276	0.566451
Q5NLV1	ZMO1685	D-3-phosphoglycerate dehydrogenase	28	28	53.1	56.312	527	0	323.31	193	27.1416	27.1003	27.7127	28.1343	1.45955e+08	2.54567e+08	1.74415	0.0631375
Q5NLV3	ZMO1683	L-asparaginase, type II	11	11	46.2	38.7	366	0	85.786	52	23.8314	23.8605	23.7867	23.5188	1.50782e+07	1.31881e+07	0.874647	0.287905
Q5NLW3	ZMO1673	Aldo/keto reductase	8	8	40.3	30.323	273	0	97.901	27	23.8286	23.9752	23.667	23.5385	1.56743e+07	1.27389e+07	0.812724	0.091753
Q5NLW9	ZMO1667	Carboxyl-terminal protease	18	18	58.6	49.968	459	0	250.24	96	24.7329	24.8509	24.9414	24.8613	2.90472e+07	3.13359e+07	1.07879	0.264724
Q5NLX2	rlmH	Ribosomal RNA large subunit methyltransferase H	5	5	40.1	16.156	142	0	15.9	19	23.3343	23.512	23.2519	23.253	1.12477e+07	9.99269e+06	0.888423	0.194639
Q5NLX5	proA	Gamma-glutamyl phosphate reductase	20	20	60	45.809	428	0	217.87	99	24.7182	24.7794	24.5924	24.7565	2.81927e+07	2.67767e+07	0.949774	0.485381
Q5NLX9	ZMO1657	Uncharacterized protein	17	17	64.9	38.632	356	0	323.31	134	27.4891	27.618	27.1825	26.8539	1.96988e+08	1.35922e+08	0.690002	0.0936933
Q5NLY0	ZMO1656	Transcriptional regulator, XRE family	7	7	32.6	32.636	301	0	24.677	19	23.086	22.7409	22.3957	22.9085	7.90016e+06	6.59107e+06	0.834295	0.486796
Q5NLY4	ZMO1652	2-nitropropane dioxygenase NPD	14	7	61.3	38.082	359	0	306.49	75	25.8113	25.6285	25.4576	25.6693	5.52665e+07	4.95871e+07	0.897235	0.379554
Q9EZA5		Triacylglycerol lipase	4	4	15.7	37.059	332	0	8.872	10	21.8539	21.482	21.5369	21.8626	3.33199e+06	3.40623e+06	1.02228	0.90941
Q9EZ96		Tim44 domain-containing protein (Fragment)	6	6	47.8	22.589	201	0	53.698	25	23.2638	22.8183	22.9908	23.4968	8.63096e+06	9.93284e+06	1.15084	0.608746
Q5NM04	dapE	Succinyl-diaminopimelate desuccinylase	20	20	68.1	40.019	376	0	166.08	103	26.4394	26.4585	26.2277	26.1824	9.1607e+07	7.73579e+07	0.844454	0.0100242
Q5NM05	ZMO1631	TonB-dependent siderophore receptor	18	18	39.8	83.087	763	0	128.1	57	23.5366	23.134	23.2952	24.3394	1.05835e+07	1.47814e+07	1.39664	0.479841
Q5NM27	ZMO1609	Uncharacterized protein	14	9	78	22.841	209	0	273.99	98	28.3975	28.4335	28.1694	28.3033	3.58032e+08	3.16219e+08	0.883215	0.122771
Q5NM34	ZMO1602	Acyl-CoA:diacylglycerol acyltransferase	11	1	32.8	54.297	485	0	89.423	30	22.1686	22.2113	22.1539	22.1161	4.78447e+06	4.60576e+06	0.962646	0.193963
Q5NM47	ZMO1589	TIR protein	12	12	49.8	35.212	309	0	69.287	43	24.5066	24.4431	24.3247	24.086	2.33164e+07	1.93438e+07	0.829622	0.160829
Q5NM53	gyrB	DNA gyrase subunit B	32	18	46.3	90.657	812	0	236.93	122	23.6328	23.4243	23.1193	23.9419	1.21004e+07	1.21177e+07	1.00143	0.99657
Q5NM57	ZMO1579	Hydrolases of the alpha/beta superfamily K06889	4	4	13.9	41.555	373	0	13.974	10	21.9621	21.8198	21.8443	22.4213	3.88892e+06	4.59866e+06	1.1825	0.501179
Q5NM60	ZMO1576	Short-chain dehydrogenase/reductase SDR	14	14	75.8	26.508	248	0	127.55	93	27.2515	27.276	27.2933	27.5777	1.61139e+08	1.81513e+08	1.12644	0.351814
Q5NM63	ZMO1573	Dyp-type peroxidase family	12	12	56.3	34.922	309	0	97.344	46	23.4362	23.2591	23.4481	23.5045	1.06744e+07	1.16698e+07	1.09325	0.3005
Q5NM66	ZMO1570	Formate C-acetyltransferase	26	13	48.9	86.086	771	0	290.17	102	23.0262	22.692	23.5525	24.6786	7.60809e+06	1.81765e+07	2.3891	0.165797
Q5NM68	ZMO1568	TonB-dependent receptor	2	2	5.4	88.216	802	0	13.61	2
Q5NM69	ZMO1567	Aminoglycoside phosphotransferase	5	5	18.7	44.845	390	0	13.836	21	21.0449	20.7621	21.1818	21.1101	1.96148e+06	2.32038e+06	1.18298	0.238356
Q5NM75	ZMO1561	Short-chain dehydrogenase/reductase SDR	10	10	73.5	24.857	234	0	118.54	47	23.1234	23.3569	24.1864	24.1134	9.90806e+06	1.8614e+07	1.87868	0.017597
Q5NM82	ZMO1554	Ribosomal RNA small subunit methyltransferase E	8	8	40.2	28.48	256	0	47.64	23	21.841	21.985	21.9584	21.8382	3.94878e+06	3.9088e+06	0.989875	0.889994
Q5NM87	ZMO1549	BolA family protein	8	8	79.2	11.495	101	0	57.774	43	24.9055	24.8589	25.3394	25.1986	3.0924e+07	4.04314e+07	1.30744	0.0348406
Q5NM93	ZMO1543	Cobalt chelatase, pCobT subunit	21	14	46.6	69.003	620	0	82.736	91	23.2094	23.3097	23.297	23.2146	1.00418e+07	1.00159e+07	0.997419	0.959419
Q5NM94	ZMO1542	Single-stranded DNA-binding protein	10	10	73.6	20.405	193	0	72.932	65	26.1198	26.054	26.1395	25.9616	7.12765e+07	6.95033e+07	0.975123	0.738493
Q5NMA4	purQ	Phosphoribosylformylglycinamidine synthase subunit PurQ	10	10	48.4	23.951	221	0	46.442	51	24.9258	25.1118	25.1579	24.981	3.39949e+07	3.52098e+07	1.03574	0.731135
Q5NMA5	purS	Phosphoribosylformylglycinamidine synthase subunit PurS	4	4	54.5	8.6249	77	0	18.815	10	24.0302	24.3323	24.0611	24.0803	1.90231e+07	1.76201e+07	0.926247	0.541205
Q5NMB1	ZMO1525	RND efflux system, outer membrane lipoprotein, NodT family	4	4	6.9	108.6	1027	0	7.5265	9	23.2311	22.5347	22.1734	22.4836	7.73459e+06	5.26688e+06	0.680951	0.283092
Q5NMB4	ZMO1522	TonB-dependent receptor	21	18	37.4	107.9	1010	0	323.31	93	23.1646	23.0153	23.2866	24.2445	8.92815e+06	1.42608e+07	1.59729	0.298063
Q5NMB6	ZMO1520	Uncharacterized protein	4	4	56.6	8.6646	76	0	32.87	26	24.775	24.547	24.7284	24.2608	2.65286e+07	2.36378e+07	0.891032	0.587787
Q5NMB8	ZMO1518	Inositol monophosphatase	11	11	64.1	28.641	259	0	63.061	48	23.854	23.7806	24.0427	23.8392	1.47812e+07	1.61044e+07	1.08952	0.37115
Q5NMC3	pheT	Phenylalanine--tRNA ligase beta subunit	39	28	66.2	85.111	789	0	265.02	197	25.233	25.0759	24.6866	25.1251	3.73456e+07	3.14353e+07	0.84174	0.397663
Q5NMC6	prmC	Release factor glutamine methyltransferase	5	1	20.3	31.918	286	0	11.208	10	21.6083	21.4002	21.5297	21.6979	2.97461e+06	3.20925e+06	1.07888	0.498935
Q5NMC8	hisS	Histidine--tRNA ligase	21	11	66.8	46.813	419	0	162.16	101	24.5247	24.392	24.4074	24.4804	2.30516e+07	2.28212e+07	0.990006	0.865958
Q5NMD0	ZMO1506	Uncharacterized protein	5	5	67	12.39	112	0	64.85	42	25.5239	25.4578	25.3164	24.7274	4.71541e+07	3.40681e+07	0.722484	0.2544
Q5NMD8	ZMO1498	Histidine triad (HIT) protein	6	6	63.2	13.989	125	0	25.329	19	24.1263	23.6491	23.3699	24.1624	1.55208e+07	1.42665e+07	0.919185	0.817278
Q5NME0	ppc	Phosphoenolpyruvate carboxylase	25	3	33.8	98.748	885	0	80.221	70	23.5181	22.7975	22.6497	23.8272	9.35808e+06	9.89619e+06	1.0575	0.917648
Q5NME5	ZMO1491	OMP_b-brl domain-containing protein	8	8	29.6	28.644	267	0	19.012	23	22.4302	22.2863	22.0121	23.9405	5.37662e+06	8.2519e+06	1.53478	0.588124
Q5NME7	ZMO1489	3-deoxy-D-manno-octulosonate cytidylyltransferase	17	17	59	29.083	266	0	87.877	82	25.4962	25.3948	25.5102	25.6049	4.56933e+07	4.93844e+07	1.08078	0.247596
Q5NMF1	ZMO1485	Deoxyguanosinetriphosphate triphosphohydrolase	12	12	31.4	50.449	446	0	24.783	45	23.5104	23.558	23.214	23.4434	1.21479e+07	1.0535e+07	0.867234	0.221537
Q5NMF7	ZMO1479	Electron transfer flavoprotein alpha subunit	9	9	44.2	32.317	310	0	213.93	95	27.24	27.0724	26.9293	26.761	1.49568e+08	1.2056e+08	0.806056	0.12003
Q5NMF8	pgl	6-phosphogluconolactonase	18	18	79.1	25.531	235	0	323.31	153	28.2787	28.4945	28.622	28.3454	3.50929e+08	3.75358e+08	1.06961	0.635529
Q5NMG8	ZMO1468	Uncharacterized protein	17	17	23.3	96.272	807	0	26	37	22.0995	21.1708	21.2773	22.5787	3.25718e+06	3.99006e+06	1.22501	0.749278
Q5NMH4	ZMO1462	NMT1/THI5 like domain protein	9	9	34.8	35.012	310	0	95.919	35	22.642	22.3623	22.4419	22.7362	5.94045e+06	6.3093e+06	1.06209	0.710303
Q5NMH6	ZMO1460	3-mercaptopyruvate sulfurtransferase	14	14	55.5	32.515	292	0	50.104	44	24.613	24.7441	24.3998	24.5747	2.68528e+07	2.35173e+07	0.875786	0.222089
Q5NMI5	ZMO1451	Purine nucleoside permease	11	11	44.8	39.039	346	0	59.295	30	22.9576	23.0663	23.1243	23.206	8.45844e+06	9.40608e+06	1.11203	0.153053
Q5NMI9	ZMO1447	GumN family protein	3	3	16.7	39.035	353	0	11.859	10	22.2409	21.9035	22.2805	21.5189	4.40956e+06	3.91259e+06	0.887297	0.718906
Q5NMJ1	glyQ	Glycine--tRNA ligase alpha subunit	10	10	43.1	33.047	290	0	124.1	40	24.6989	24.443	24.3797	24.4138	2.49219e+07	2.20875e+07	0.886265	0.30962
Q5NMJ4	ZMO1442	Uncharacterized protein	13	13	59.5	34.268	299	0	118.4	67	25.1882	25.18	25.2323	25.3566	3.81208e+07	4.11518e+07	1.07951	0.218321
Q5NMJ7	ZMO1439	Nitrilase/cyanide hydratase and apolipoprotein N-acyltransferase	13	11	69.2	29.024	263	0	76.293	47	23.9879	23.8432	24.0056	24.0026	1.58231e+07	1.68255e+07	1.06335	0.345469
Q5NMK1	leuS	Leucine--tRNA ligase	38	37	51.4	95.427	846	0	275.44	153	24.8699	24.7159	24.4322	25.3821	2.90681e+07	3.14629e+07	1.08239	0.834449
Q5NMK3	ZMO1433	DNA polymerase III, delta subunit	7	7	24.3	36.941	337	0	11.012	20	22.5153	22.3988	22.0638	22.1745	5.75766e+06	4.5553e+06	0.791172	0.0521685
Q5NML3	ZMO1423	Peptidase M16 domain protein	35	29	50.5	104.52	948	0	206.38	133	25.0338	24.9933	25.245	25.4343	3.38716e+07	4.24611e+07	1.25359	0.077952
Q5NML4	ZMO1422	Peptidase M16 domain protein	63	43	71	105.02	968	0	323.31	408	27.9998	28.136	28.34	28.2784	2.81376e+08	3.32599e+08	1.18204	0.0840426
Q5NML6	purE	N5-carboxyaminoimidazole ribonucleotide mutase	7	4	49.2	18.899	179	0	193.46	36	25.2042	25.4082	25.3649	25.6645	4.14883e+07	4.79389e+07	1.15548	0.368918
Q5NMM1	ZMO1415	Scaffold protein Nfu/NifU	9	9	54.6	20.701	183	0	21.234	22	24.0725	24.2625	24.5761	24.7019	1.88427e+07	2.61262e+07	1.38655	0.0537103
Q5NMM8	ZMO1408	Peptidase S9B dipeptidylpeptidase IV domain protein	32	31	51.3	82.283	733	0	81.281	97	23.0125	23.0393	23.1466	23.4201	8.54053e+06	1.02091e+07	1.19537	0.201778
Q5NMN3	ZMO1403	Peptidase M23	2	2	11.3	36.469	337	0	3.9594	3
Q5NMN5	ZMO1401	Exodeoxyribonuclease III	10	10	59	30.025	261	0	72.841	55	23.9937	24.1294	25.0842	24.8013	1.75086e+07	3.22499e+07	1.84194	0.0302648
Q5NMP4	ZMO1392	Uncharacterized protein	9	9	46.4	19.092	179	0	31.982	39	23.9256	23.7883	23.9888	23.8866	1.51933e+07	1.60684e+07	1.0576	0.444938
Q5NMP7	ZMO1389	Cytochrome c biogenesis protein transmembrane region	5	5	10.5	78.935	726	0	18.197	6	19.9651	20.4352	20.4159	20.927	1.2046e+06	1.67004e+06	1.38638	0.307525
Q5NMP8	ZMO1388	Glutathione hydrolase proenzyme	24	24	61.5	59.445	563	0	287.13	129	25.6859	25.8643	26.0432	25.7161	5.74237e+07	6.1738e+07	1.07513	0.631226
Q5NMQ2	era	GTPase Era	16	16	69	33.513	306	0	168.67	54	24.4323	24.3718	24.2087	24.3248	2.21691e+07	2.01847e+07	0.910486	0.174625
Q5NMR2	ZMO1374	NAD-dependent epimerase/dehydratase	10	10	43.2	35.481	317	0	177.39	51	24.6927	24.4343	24.0527	24.702	2.47945e+07	2.1793e+07	0.878944	0.647423
Q5NMR4	ZMO1372	Short-chain dehydrogenase/reductase SDR	10	10	47.7	31.147	281	0	77.14	35	23.3853	23.736	23.8752	23.8685	1.2373e+07	1.53515e+07	1.24072	0.217996
Q9Z5U9	copp	Coproporphyrinogen-III oxidase	10	10	26.8	50.955	452	0	23.575	21	22.2325	22.1673	22.4763	22.762	4.81757e+06	6.44244e+06	1.33728	0.103501
Q5NMT5	ZMO1351	Carboxymethylenebutenolidase	13	13	54.8	36.47	334	0	171.92	73	24.5064	24.5495	24.5748	24.5023	2.41908e+07	2.43698e+07	1.0074	0.824468
Q9XBS0	zm10orf6	Uncharacterized protein zm10orf6	11	11	59.6	32.46	302	0	47.577	34	23.4795	23.3352	23.4427	23.6856	1.11256e+07	1.24025e+07	1.11477	0.382736
Q5NMW6	ZMO1320	Fmu (Sun) domain protein	9	9	34.3	44.756	408	0	37.418	21	22.7741	22.9556	22.9496	22.7811	7.63869e+06	7.64122e+06	1.00033	0.997266
Q5NMW7	ZMO1319	Uncharacterized protein	9	9	69.9	20.586	196	0	124.08	45	25.3898	25.4232	25.6033	25.0393	4.44755e+07	4.19252e+07	0.942657	0.79142
Q5NMW9	ZMO1317	Thymidylate_kin domain-containing protein	1	1	10.9	28.42	256	0	6.075	3
Q5NMX3	pdxA	4-hydroxythreonine-4-phosphate dehydrogenase	21	14	75.5	35.452	335	0	180.67	102	24.9921	24.8925	24.9506	24.8666	3.22398e+07	3.14937e+07	0.976857	0.655735
Q5NMX7	pepA	Probable cytosol aminopeptidase	25	25	60.9	52.536	494	0	142.96	91	23.1856	22.9742	23.143	24.2636	8.8662e+06	1.36588e+07	1.54054	0.388345
Q5NMX8	ZMO1308	DNA polymerase III chi subunit HolC	4	4	26.4	17.196	148	0	6.3356	12	22.2692	22.6094	22.8067	22.6727	5.68721e+06	7.0038e+06	1.2315	0.242073
Q5NMX9	ZMO1307	Fumarate hydratase class I	5	5	14.6	55.147	507	0	8.19	5
Q5NMY3	proC	Pyrroline-5-carboxylate reductase	12	12	49.6	30.095	284	0	47.156	48	24.8227	25.355	25.3542	25.0506	3.56862e+07	3.86076e+07	1.08187	0.746542
Q5NMY5	ZMO1301	Uncharacterized protein	3	3	10.8	43.114	362	0	4.3791	5	19.6899	19.0306	19.8532	19.1884	672995	752224	1.11773	0.764317
Q5NMY6	ZMO1300	Uncharacterized protein	15	15	65.4	27.409	240	0	154.68	90	25.9628	26.1989	26.0735	26.2479	7.09771e+07	7.50164e+07	1.05691	0.641006
Q5NMY7	ZMO1299	Capsular polysaccharide biosynthesis protein	4	4	11.3	62.139	541	0	6.124	6	21.9238	20.4988	21.0023	20.6764	2.42793e+06	1.87617e+06	0.772746	0.661408
Q5NMY8	ZMO1298	TonB-dependent receptor plug	4	4	5.8	87.578	805	0	5.7285	7	24.6101	23.8407	24.8609	24.6107	1.9614e+07	2.79389e+07	1.42443	0.334293
Q5NMZ5	ZMO1291	Peptidase S10 serine carboxypeptidase	21	21	53.5	59.625	536	0	265.01	121	25.579	25.7301	25.6096	25.6243	5.28186e+07	5.14588e+07	0.974255	0.669084
Q5NN14	ZMO1272	Succinylglutamic semialdehyde dehydrogenase	26	26	72.1	50.575	469	0	323.31	144	26.488	26.4396	26.4721	26.5011	9.2555e+07	9.40283e+07	1.01592	0.503699
Q5NN19	guaA	GMP synthase [glutamine-hydrolyzing]	25	25	62	57.837	526	0	187.14	168	26.6309	26.7155	26.7409	26.8797	1.07014e+08	1.17679e+08	1.09966	0.233916
Q5NN35	ZMO1251	Uncharacterized protein	7	7	46.3	17.551	162	0	172.87	52	25.7802	25.854	25.7752	25.1913	5.91172e+07	4.69043e+07	0.793412	0.374256
Q5NN53	ZMO1233	Mannose-1-phosphate guanylyltransferase	19	19	55.7	52.267	470	0	207.82	76	24.4077	24.3926	24.1992	24.2383	2.21397e+07	1.95237e+07	0.881842	0.0130825
Q5NN55	ZMO1231	Single-stranded-DNA-specific exonuclease RecJ	2	2	6.5	62.715	586	0	15.278	7	20.3134	20.0231	19.3771	20.6453	1.17828e+06	1.05674e+06	0.89685	0.8317
Q5NN63	ZMO1223	Malonyl CoA-acyl carrier protein transacylase	12	12	63	32.747	311	0	125.99	75	26.7277	26.7514	26.7558	26.4398	1.12046e+08	1.01563e+08	0.906435	0.465535
Q5NN64	ZMO1222	3-oxoacyl-[acyl-carrier-protein] reductase	14	14	64.9	25.694	245	0	198.67	103	27.66	27.5524	27.2776	27.3002	2.04308e+08	1.63975e+08	0.802588	0.0287225
Q5NN72	ZMO1214	DEAD/DEAH box helicase domain protein	11	11	31.2	56.119	506	0	65.507	23	22.5077	22.038	22.0343	22.785	5.06748e+06	5.57166e+06	1.09949	0.786496
Q5NN75	ZMO1211	Pyridine nucleotide-disulfide oxidoreductase dimerization region	25	25	65.4	48.834	448	0	323.31	113	24.9362	24.6707	26.9695	27.1712	2.92814e+07	1.40925e+08	4.8128	0.00536626
Q5NN79	ZMO1207	Nitrilase/cyanide hydratase and apolipoprotein N-acyltransferase	10	10	46.8	36.292	329	0	50.991	34	22.2944	22.3916	22.737	22.488	5.32013e+06	6.41271e+06	1.20537	0.181273
Q5NN84	nrdR	Transcriptional repressor NrdR	8	8	52.6	18.024	156	0	57.591	27	24.1409	24.0449	24.1178	24.1513	1.78926e+07	1.84173e+07	1.02932	0.498292
Q5NN89	murI	Glutamate racemase	12	10	63.8	30.202	276	0	33.309	38	23.5855	23.792	23.5678	23.856	1.35219e+07	1.37404e+07	1.01616	0.908149
Q5NN96	coaBC	Coenzyme A biosynthesis bifunctional protein CoaBC	10	9	44.1	45.362	417	0	120.9	32	23.5879	23.7711	23.5836	23.8843	1.34354e+07	1.39517e+07	1.03843	0.786537
Q5NNB4	astB	N-succinylarginine dihydrolase	18	16	45.3	47.27	424	0	67.652	68	24.6806	24.3441	24.2198	24.6155	2.39305e+07	2.24099e+07	0.936457	0.750312
Q5NNB9	ZMO1167	Peptidase S15	32	28	63.7	73.349	651	0	323.31	205	25.9646	25.9291	25.961	26.0396	6.46801e+07	6.71241e+07	1.03779	0.340278
Q5NND8	bamA	Outer membrane protein assembly factor BamA	11	11	12.2	118.2	1075	0	49.717	49	22.8314	22.7735	22.2848	22.6778	7.31508e+06	5.85524e+06	0.800434	0.247325
Q5NNE7	ZMO1139	Acetolactate synthase	19	19	31.4	64.881	595	0	103.72	80	25.2957	25.2385	25.1277	25.6492	4.03776e+07	4.39224e+07	1.08779	0.688932
Q5NNE9	ZMO1137	O-phosphoserine phosphohydrolase	20	17	67.9	32.079	293	0	300.78	108	28.0847	28.1387	28.266	27.9677	2.90049e+08	2.91078e+08	1.00355	0.976168
Q5NNF0	ZMO1136	Cytochrome-c peroxidase	25	25	60.5	53.253	481	0	232.7	82	24.6656	24.4672	25.595	25.663	2.48448e+07	5.18916e+07	2.08863	0.00959802
Q5NNF1	ZMO1135	Peptidase U62 modulator of DNA gyrase	25	25	70.5	47.501	448	0	171.3	129	24.6286	24.6624	24.4633	24.4727	2.62437e+07	2.32059e+07	0.884246	0.00963777
Q5NNF6	ZMO1130	CinA domain protein	10	10	51.8	24.161	228	0	165.66	37	25.0152	24.968	24.7994	24.8188	3.33595e+07	2.93963e+07	0.881197	0.0190253
Q5NNI1	ZMO1105	Histidine kinase	9	9	19.8	84.302	754	0	26.432	25	21.9812	21.7899	21.9307	22.717	3.87443e+06	5.24994e+06	1.35502	0.391918
Q5NNI5	ZMO1101	t(6)A37 threonylcarbamoyladenosine biosynthesis protein TsaE	2	2	17.2	19.866	174	0.003663	2.3812	1
Q5NNI6	ZMO1100	Nucleotidyl transferase	15	11	45.5	28.298	253	0	55.931	62	24.0585	24.0696	23.9788	24.3727	1.75389e+07	1.89512e+07	1.08052	0.6278
Q5NNI9	ZMO1097	Thioredoxin	8	8	82.1	11.461	106	0	109.97	25	25.6244	25.2975	26.5941	27.3132	4.61861e+07	1.29972e+08	2.8141	0.0634336
Q5NNJ0	rnr	Ribonuclease R	11	11	19.7	84.587	762	0	45.662	24	20.6504	20.9316	20.8507	21.9137	1.81428e+06	2.73331e+06	1.50655	0.394692
Q5NNJ1	ZMO1095	MazG family protein	8	8	33	30.916	273	0	21.368	24	23.0167	23.0614	23.0575	22.7893	8.61881e+06	7.95486e+06	0.922964	0.484581
Q5NNJ4	metG	Methionine--tRNA ligase	28	21	64.5	58.597	521	0	251.87	132	24.5492	24.6171	24.219	24.637	2.5134e+07	2.25718e+07	0.898056	0.539974
Q5NNJ6	tmk	Thymidylate kinase	10	10	51.9	23.785	216	0	31.932	37	24.6943	24.6016	24.6371	24.5782	2.62889e+07	2.55647e+07	0.972449	0.539305
Q5NNJ7	ZMO1089	Serine-type D-Ala-D-Ala carboxypeptidase	14	14	52.8	43.009	400	0	299.84	91	26.4704	26.4739	26.7824	26.756	9.30909e+07	1.14375e+08	1.22864	0.00201561
Q5NNL4	dapF	Diaminopimelate epimerase	11	11	53.9	29.297	269	0	62.456	56	24.5983	24.9545	24.9257	25.1174	2.87373e+07	3.40594e+07	1.1852	0.349223
Q5NNL7	ZMO1069	Heat shock protein DnaJ domain protein	7	4	46	20.471	174	0	25.843	29	21.9761	22.4801	22.2746	22.4782	4.91272e+06	5.4446e+06	1.10826	0.640008
Q5NNL8	ZMO1068	Uncharacterized protein	8	8	62.5	15.528	144	0	60.112	30	25.6876	25.7204	26.0156	24.8738	5.4659e+07	4.56682e+07	0.835511	0.694359
Q5NNM5	ZMO1061	Sigma54 specific transcriptional acivator, PspF, Fis family	4	4	17.3	40.19	358	0	14.526	17	22.068	21.2141	21.1161	21.3337	3.27038e+06	2.45097e+06	0.749445	0.444659
Q5NNN2	parC	DNA topoisomerase 4 subunit A	3	3	6.3	84.039	748	0	3.957	5	20.5053	21.168	24.8416	25.1167	1.87267e+06	3.3073e+07	17.6609	0.00741792
Q5NNP5	ZMO1041	NUDIX hydrolase	5	5	46.7	20.265	184	0	77.826	24	23.7662	23.6258	23.3335	23.504	1.35894e+07	1.12134e+07	0.825158	0.12872
Q5NNP7	ZMO1039	Ribonucleoside-diphosphate reductase	27	27	53.3	68.651	613	0	202.88	114	24.6393	24.4361	24.3767	25.4353	2.43546e+07	3.14382e+07	1.29085	0.564912
Q5NNQ0	argG	Argininosuccinate synthase	30	11	81.4	45.703	408	0	307.95	182	27.1585	27.0961	27.0586	27.163	1.46596e+08	1.4493e+08	0.988638	0.811726
Q5NNQ2	ZMO1034	Calcium-binding EF-hand-containing protein	12	12	62.3	22.428	204	0	178.14	177	29.3117	29.4441	29.1134	28.4969	6.9764e+08	4.69047e+08	0.672334	0.210923
Q5NNQ7	ZMO1029	ABC transporter related protein	16	16	65.6	33.851	305	0	84.395	53	23.2219	23.4069	23.0815	23.1819	1.04311e+07	9.19038e+06	0.881056	0.224824
Q5NNQ9	ZMO1027	Anaerobic ribonucleoside-triphosphate reductase activating protein	5	5	44.5	22.09	200	0	58.865	21	22.7824	23.2856	23.2802	22.3636	8.58878e+06	7.41438e+06	0.863264	0.724234
Q5NNR4	ZMO1022	Cysteine desulfurase	15	4	59.5	38.074	348	0	93.375	67	23.0556	23.0105	22.8622	22.9402	8.5828e+06	7.83349e+06	0.912696	0.0996499
Q5NNR9	ZMO1017	ABC transporter related protein	9	5	39.9	28.658	263	0	85.889	36	23.2496	23.3264	23.0947	23.0072	1.02419e+07	8.69015e+06	0.848492	0.0553709
Q5NNS3	ZMO1013	dTTP/UTP pyrophosphatase	12	12	66.8	22.17	202	0	29.173	29	23.7661	23.9138	23.8331	23.9428	1.50153e+07	1.55233e+07	1.03383	0.653903
Q5NNS4	ZMO1012	Uncharacterized protein	4	4	16.6	36.764	337	0	7.9066	15	20.9565	20.6587	20.6226	20.3161	1.83532e+06	1.4517e+06	0.790979	0.254166
Q5NNS6	ZMO1010	Uncharacterized protein	4	4	25.4	19.737	173	0	33.043	5	22.9002	22.3992	22.2357	22.7937	6.5804e+06	5.9924e+06	0.910643	0.753212
Q5NNS8	ZMO1008	FAD linked oxidase domain protein	18	18	52.8	51.774	481	0	110.49	72	24.5028	24.3162	24.357	24.7241	2.22839e+07	2.44022e+07	1.09506	0.58967
Q5NNT7	ZMO0999	Threonylcarbamoyl-AMP synthase	10	10	51.1	34.843	329	0	36.292	40	23.1786	23.1349	23.2836	22.9586	9.35128e+06	9.12326e+06	0.975616	0.848191
Q5NNT8	msrA	Peptide methionine sulfoxide reductase MsrA	7	7	53.3	20.216	180	0	33.622	30	25.0456	25.0909	24.7836	24.9435	3.51807e+07	3.05256e+07	0.867681	0.132674
Q5NNU4	ZMO0992	Peptidase S10 serine carboxypeptidase	20	20	48.6	59.171	531	0	99.115	102	24.6017	24.5919	24.9867	25.0581	2.53734e+07	3.40795e+07	1.34312	0.00710064
Q5NNV2	ZMO0984	Peptidase M23	6	6	29.2	32.001	291	0	8.8181	11	22.0459	21.739	22.0228	22.0877	3.89296e+06	4.35805e+06	1.11947	0.408238
Q5NNW5	ZMO0971	Adenine deaminase	14	8	50.7	37.881	337	0	105.66	66	24.6401	24.6429	24.3331	24.3335	2.61715e+07	2.11375e+07	0.807653	2.11103e-05
Q5NNX3	ZMO0963	Transcriptional regulator, TetR family	8	8	43.1	23.828	209	0	14.604	22	22.7785	23.0254	22.8822	23.0592	7.83751e+06	8.21993e+06	1.04879	0.695222
Q5NNX4	ZMO0962	N-acetylglucosamine-6-phosphate deacetylase	7	7	32.5	41.125	381	0	51.25	34	21.996	22.2959	22.1588	22.4079	4.64082e+06	5.10446e+06	1.0999	0.553951
Q5NNY5	ZMO0951	Coproporphyrinogen oxidase	13	13	52.3	32.645	285	0	56.006	35	23.773	23.6464	23.4452	23.514	1.37193e+07	1.16967e+07	0.852571	0.085699
Q5NNY6	ZMO0950	GCN5-related N-acetyltransferase	6	6	36.5	23.871	203	0	14.153	15	22.8089	22.8855	22.8328	22.8923	7.54564e+06	7.62632e+06	1.01069	0.781805
Q5NNZ8	phoD	Alkaline phosphatase PhoD	16	16	44.8	63.011	576	0	201.09	80	24.3236	24.3386	24.5524	24.2721	2.11052e+07	2.23266e+07	1.05787	0.621454
Q5NNZ9	ZMO0937	Aromatic-amino-acid transaminase	24	22	63.1	45.285	407	0	255.5	117	25.7539	25.6157	25.4593	25.7452	5.39366e+07	5.09391e+07	0.944426	0.655208
Q5NP11	ZMO0925	Cold-shock DNA-binding domain protein	5	5	30.7	21.335	189	0	11.571	19	21.9534	21.6116	21.6677	21.9066	3.60736e+06	3.61889e+06	1.00319	0.9844
Q5NP12	secA	Protein translocase subunit SecA	37	16	51.6	104.98	925	0	323.31	171	24.2604	24.4177	24.0949	24.7205	2.1222e+07	2.22563e+07	1.04874	0.851162
Q5NP13	argJ	Arginine biosynthesis bifunctional protein ArgJ	11	7	41.8	43.132	409	0	125.79	67	25.4701	25.9732	25.9198	25.346	5.53327e+07	5.20309e+07	0.940327	0.837679
Q5NP14	ZMO0922	Helix-turn-helix domain-containing protein	5	5	32.4	17.198	148	0	8.7112	4	21.9695	21.9533	21.8336	22.0476	4.08359e+06	4.02512e+06	0.985683	0.864173
Q5NP16	ZMO0920	MliC domain-containing protein	7	7	53.5	14.714	129	0	89.993	36	23.4055	23.554	23.0644	23.0868	1.1698e+07	8.83998e+06	0.755683	0.0328543
Q5NP18	ZMO0918	Catalase	21	21	44.9	54.599	481	0	139.41	79	24.2348	24.1615	24.1182	24.4129	1.92473e+07	2.01677e+07	1.04782	0.700482
Q5NP20	ZMO0916	Heavy metal transport/detoxification protein	6	6	91.3	7.6206	69	0	99.748	38	25.8918	25.7094	23.6322	22.7926	5.84461e+07	9.71923e+06	0.166294	0.0264641
Q5NP24	ZMO0912	Uncharacterized protein	39	39	61.9	68.482	624	0	323.31	235	26.9991	27.017	27.0458	27.0172	1.34967e+08	1.37183e+08	1.01642	0.298696
Q5NP31	ZMO0905	Periplasmic glucan biosynthesis protein MdoG	34	15	70.4	58.93	523	0	323.31	211	26.8216	26.931	26.87	26.9025	1.23192e+08	1.24042e+08	1.0069	0.877885
Q5NP33	leuA	2-isopropylmalate synthase	26	26	48.2	62.511	566	0	176.5	137	25.9721	26.045	26.3864	26.4832	6.7507e+07	9.07125e+07	1.34375	0.0195993
Q5NP36	gltX1	Glutamate--tRNA ligase 1	18	14	42.3	50.634	444	0	75.52	83	24.5282	24.4305	24.0599	24.6049	2.33891e+07	2.11246e+07	0.903182	0.648663
Q5NP37	nadE	Glutamine-dependent NAD(+) synthetase	14	10	34.9	61.598	558	0	59.639	44	23.828	23.5491	23.3189	23.9249	1.35198e+07	1.29093e+07	0.954845	0.860064
Q5NP40	ZMO0896	Uncharacterized protein	13	13	47.8	29.872	272	0	68.207	65	25.8193	25.8501	26.0802	25.9015	5.98431e+07	6.66857e+07	1.11434	0.227011
Q5NP46	lysS	Lysine--tRNA ligase	22	9	45	59.841	525	0	88.66	77	24.4008	24.3284	23.9756	24.5012	2.16012e+07	1.97922e+07	0.916254	0.681228
Q5NP53	rpsI	30S ribosomal protein S9	18	18	78	19.626	182	0	148.25	121	28.6835	28.4204	27.8976	28.9951	3.93543e+08	3.65768e+08	0.929423	0.868832
Q5NP63	ZMO0873	Hopanoid-associated phosphorylase	8	8	60.4	23.997	225	0	63.885	41	23.5375	23.7337	23.9756	24.0549	1.30324e+07	1.69556e+07	1.30104	0.0696086
Q5NP65	hpnE	Hydroxysqualene dehydroxylase	9	9	28.7	45.492	414	0	21.817	25	21.7921	21.4812	21.5197	21.9889	3.2605e+06	3.53751e+06	1.08496	0.716592
Q5NP69	ZMO0867	Hopanoid-associated sugar epimerase	9	9	40.7	36.727	337	0	64.217	51	23.2242	23.166	23.1562	23.3062	9.60345e+06	9.84659e+06	1.02532	0.697759
Q5NP73	dcd	dCTP deaminase	12	4	65.8	20.606	184	0	49.028	43	25.2952	25.3124	24.9322	25.1852	4.14193e+07	3.49476e+07	0.843752	0.192892
Q5NP74	ZMO0862	Nucleoid-associated protein ZMO0862	5	5	60	11.613	110	0	26.818	14	23.5897	23.275	23.3426	23.313	1.13196e+07	1.05284e+07	0.930106	0.576344
Q5NP77	ZMO0859	Cysteine desulfurase	12	2	52.6	39.393	371	0	57.871	34	25.0414	25.197	25.5835	25.582	3.64445e+07	5.0254e+07	1.37892	0.0270409
Q5NP84	queA	S-adenosylmethionine:tRNA ribosyltransferase-isomerase	13	13	55	38.471	342	0	49.434	40	23.8568	23.9767	23.894	23.7549	1.58363e+07	1.48552e+07	0.938048	0.42075
Q5NP89	ZMO0847	Porin	7	4	18.2	69.855	628	0	45.027	18	22.1224	21.6566	22.1142	22.8935	3.88507e+06	5.94757e+06	1.53088	0.308597
Q5NP92	ZMO0844	Sporulation domain protein	6	6	28	40.391	375	0	24.925	25	21.9854	20.7048	20.8216	22.6413	2.66393e+06	3.48193e+06	1.30706	0.761552
Q5NP99	ftsZ	Cell division protein FtsZ	23	10	72.3	49.355	469	0	323.31	177	27.8649	28.0303	28.2134	27.5478	2.58864e+08	2.47106e+08	0.954577	0.863016
Q5NPA7	murD	UDP-N-acetylmuramoylalanine--D-glutamate ligase	12	12	38.5	47.476	441	0	53.524	45	23.7472	23.7604	23.6988	24.0772	1.41453e+07	1.55238e+07	1.09745	0.551974
Q5NPB7	ZMO0819	UDP-glucose 6-dehydrogenase	21	21	57.2	47.35	437	0	53.709	75	25.2002	25.0732	24.8892	25.2064	3.68883e+07	3.46846e+07	0.940261	0.654846
Q5NPD0	ZMO0806	Leucyl aminopeptidase	18	17	59.1	49.762	464	0	124.33	82	25.137	25.192	24.9976	24.6935	3.76062e+07	3.01484e+07	0.801688	0.175072
Q5NPD1	ZMO0805	NLP/P60 protein	10	10	40	32.949	300	0	31.033	24	22.9645	22.914	22.6194	23.1315	8.04267e+06	7.69484e+06	0.956752	0.827338
Q5NPD2	argC	N-acetyl-gamma-glutamyl-phosphate reductase	14	12	76	33.836	312	0	170.88	84	24.3489	24.3151	24.3871	24.3848	2.11191e+07	2.1923e+07	1.03807	0.0862807
Q5NPD3	ZMO0803	Sporulation domain protein	17	17	43.4	57.463	544	0	94.364	50	22.6425	22.8425	22.7256	22.5803	7.01734e+06	6.59509e+06	0.939828	0.544045
Q5NPD9	ZMO0797	Short-chain dehydrogenase/reductase SDR	14	14	71.6	27.883	261	0	228.84	81	26.0112	26.3046	25.7726	25.9129	7.48692e+07	6.01794e+07	0.803794	0.192205
Q5NPE2	ZMO0794	Prolyl oligopeptidase	40	40	67.3	78.036	700	0	308.07	189	25.5049	25.4702	25.6616	25.6353	4.70456e+07	5.25963e+07	1.11799	0.0178028
Q5NPE4	ZMO0792	Dihydroorotase	20	18	51.5	43.147	408	0	137.88	77	24.8691	25.1078	24.7636	25.0477	3.32865e+07	3.14305e+07	0.94424	0.699148
Q5NPE5	pyrB	Aspartate carbamoyltransferase	13	13	60.5	34.65	319	0	78.699	59	23.6297	23.815	23.7809	23.7322	1.384e+07	1.4172e+07	1.02399	0.755227
Q5NPE9	ZMO0787	Glucose-methanol-choline oxidoreductase	14	14	40	58.171	528	0	80.767	57	23.1089	23.3072	23.3716	23.4352	9.68992e+06	1.10948e+07	1.14498	0.201378
Q5NPF0	ZMO0786	Uncharacterized protein	8	8	72.6	20.283	186	0	50.391	21	22.0355	22.2238	22.4383	22.2556	4.58868e+06	5.33466e+06	1.16257	0.239355
Q5NPF5	ZMO0781	Transcriptional regulator, LysR family	10	10	41.3	35.06	315	0	24.703	30	23.5372	23.2613	23.1287	23.5908	1.10629e+07	1.07642e+07	0.973	0.896801
Q5NPH2	ZMO0764	Alpha/beta hydrolase fold protein	10	10	49.8	27.199	247	0	104.42	43	25.8762	26.0169	25.831	26.0892	6.46696e+07	6.52784e+07	1.00941	0.935131
Q5NPI0	ZMO0756	TPR repeat-containing protein	21	20	68.1	52.941	473	0	293.1	117	24.7779	24.9368	25.0168	24.7387	3.03959e+07	3.08282e+07	1.01422	0.910388
Q5NPI2	ZMO0754	Sterol-binding domain protein	3	3	43	11.062	100	0	54.558	7	20.8191	21.5624	22.8957	20.0497	2.39356e+06	2.91022e+06	1.21585	0.86566
Q5NPI8	ZMO0748	Cysteine synthase	27	27	88.9	32.919	307	0	323.31	165	27.1034	27.1744	28.1862	27.7889	1.4778e+08	2.66129e+08	1.80084	0.0521414
Q5NPJ6	ZMO0740	CsbD family protein	18	18	82.2	9.5556	90	0	323.31	105	28.8991	28.8822	28.9167	28.9742	4.97682e+08	5.16937e+08	1.03869	0.209113
Q5NPJ8	thiG	Thiazole synthase	19	1	75.5	27.126	257	0	251.75	122	26.2499	26.4342	26.3696	26.5909	8.50664e+07	9.3617e+07	1.10052	0.438517
Q5NPK5	rpoB	DNA-directed RNA polymerase subunit beta	73	73	59.2	156.54	1401	0	323.31	301	25.1588	24.9693	24.4526	25.5131	3.50783e+07	3.31581e+07	0.945261	0.893984
Q5NPL6	dapA	4-hydroxy-tetrahydrodipicolinate synthase	16	16	72.9	30.999	291	0	109.78	89	25.8182	25.7881	25.514	25.8019	5.85488e+07	5.29433e+07	0.904258	0.4214
Q5NPL7	ZMO0719	Lytic transglycosylase catalytic	22	12	46.3	78.047	697	0	254.57	100	24.5304	24.6285	24.6885	24.6866	2.50695e+07	2.7021e+07	1.07784	0.158174
Q5NPM0	ZMO0716	Polyphosphate kinase	10	10	50.2	30.627	261	0	43.399	45	24.056	23.9925	23.6882	24.2405	1.70614e+07	1.63673e+07	0.959317	0.84931
Q5NPM7	purM	Phosphoribosylformylglycinamidine cyclo-ligase	18	11	73	38.452	366	0	289.48	108	26.323	26.4172	26.5128	26.1045	8.67338e+07	8.31194e+07	0.958328	0.79705
Q5NPM8	purN	Phosphoribosylglycinamide formyltransferase	11	11	57.2	22.9	208	0	68.599	59	24.5627	24.69	24.6861	24.7778	2.58983e+07	2.7865e+07	1.07594	0.31055
Q5NPN2	ZMO0704	AMP-dependent synthetase and ligase	19	16	42.1	65.132	589	0	110.26	72	24.4321	24.4835	24.0642	24.8123	2.30424e+07	2.27323e+07	0.986545	0.963163
Q5NPN5	ZMO0703	Acyl-peptide hydrolase	8	8	12.4	83.695	740	0	17.152	20	21.7524	21.4506	21.5121	21.9645	3.18193e+06	3.49847e+06	1.09948	0.664782
Q5NPP2	ZMO0694	Uncharacterized protein	9	9	69.4	25.307	235	0	146.18	63	25.8772	25.9596	25.3012	24.6842	6.34191e+07	3.33857e+07	0.52643	0.0969057
Q5NPQ1	ZMO0685	CRISPR-associated protein, Csy4 family	6	6	42.5	22.066	193	0	23.224	31	22.8473	22.6091	22.6669	22.8726	6.9483e+06	7.15112e+06	1.02919	0.816645
Q5NPQ2	ZMO0684	CRISPR-associated protein, Csy3 family	17	17	70.5	38.102	346	0	281.13	127	27.0606	26.895	26.9276	26.751	1.32172e+08	1.2007e+08	0.908435	0.370948
Q5NPQ3	ZMO0683	CRISPR-associated protein, Csy2 family	2	2	7.1	38.286	337	0	71.847	8	22.8329	22.394	19.6992	22.5399	6.41696e+06	2.27832e+06	0.355046	0.40775
Q5NPQ4	ZMO0682	CRISPR-associated protein, Csy1 family	8	8	23.2	50.453	439	0	23.466	20	22.3841	22.1227	22.0153	22.5474	4.99957e+06	5.09751e+06	1.01959	0.933382
Q5NPQ8	ZMO0678	Nitroreductase	7	7	46.9	23.378	207	0	42.496	23	22.6813	22.2612	24.1308	24.7619	5.81462e+06	2.2861e+07	3.93165	0.0349134
Q5NPQ9	leuB	3-isopropylmalate dehydrogenase	21	21	61.9	37.728	349	0	223.54	126	27.1988	27.2483	27.2047	26.9301	1.56712e+08	1.40638e+08	0.897428	0.379449
Q5NPR2	ZMO0674	Uncharacterized protein	5	5	50	19.17	174	0	43.468	29	24.12	24.1074	24.3198	23.535	1.81528e+07	1.59539e+07	0.878863	0.681762
Q5NPS4	ZMO0662	Adenylosuccinate lyase	25	10	61.9	48.582	431	0	233.77	121	26.2058	26.2073	25.9533	26.2423	7.74365e+07	7.1814e+07	0.927393	0.530208
Q5NPS8	ZMO0658	Peptidase M20	9	9	31.9	43.009	404	0	26.676	33	23.562	23.3112	23.3701	23.6018	1.13531e+07	1.17486e+07	1.03484	0.799533
Q5NPS9	ZMO0657	Arginine/ornithine succinyltransferase subunit	14	14	59.6	37.899	342	0	270.06	73	25.9901	25.9695	25.8673	25.9767	6.61753e+07	6.35763e+07	0.960725	0.408264
Q5NPT1	ZMO0655	Adenosine/AMP deaminase	22	22	45.4	58.348	526	0	191.17	75	24.0737	24.2383	24.1828	24.368	1.8693e+07	2.03062e+07	1.0863	0.436838
Q9Z5S2	torf	Torf protein	5	5	23.8	43.573	403	0	22.71	11	21.7036	22.112	21.9992	21.8853	3.93463e+06	4.02966e+06	1.02415	0.885895
Q5NPV3	ZMO0629	Flagellin	11	11	47.8	29.064	278	0	216.23	43	26.6057	26.9111	26.8162	26.008	1.13523e+08	8.92948e+07	0.786576	0.506827
Q5NPV6	ZMO0626	RNA polymerase, sigma 28 subunit, FliA/WhiG	14	14	57.1	27.995	247	0	47.578	57	24.5138	24.705	24.9351	24.741	2.55958e+07	2.99916e+07	1.17174	0.235269
Q5NPX0	ZMO0611	Flagellar basal body protein	15	7	64	42.051	411	0	323.31	241	29.6336	29.8994	30.1014	28.8065	9.13289e+08	7.35395e+08	0.805216	0.682867
Q5NPX7	ZMO0604	Flagellin domain protein	6	6	36.1	30.378	285	0	26.536	25	23.8449	23.7203	23.8472	23.1299	1.443e+07	1.17695e+07	0.815627	0.504042
Q5NPX9	ZMO0602	OmpA/MotB domain protein	6	5	32.2	36.104	326	0	26.583	21	22.2345	21.71	21.8902	22.8797	4.11434e+06	5.47696e+06	1.33119	0.537832
Q5NPY8	aroB	3-dehydroquinate synthase	16	8	66	41.033	379	0	194.5	97	25.521	25.6069	25.6831	25.4397	4.96035e+07	4.95153e+07	0.998221	0.985923
Q5NPZ8	accD	Acetyl-coenzyme A carboxylase carboxyl transferase subunit beta	11	11	41.9	31.281	284	0	69.756	54	24.8207	24.9478	24.5357	24.7593	3.09679e+07	2.62806e+07	0.848638	0.206949
Q5NPZ9	ZMO0582	Dihydrofolate synthase/folylpolyglutamate synthase	17	17	58	48.082	443	0	117.34	80	23.9939	24.0622	23.8971	24.0064	1.71062e+07	1.62253e+07	0.948507	0.358322
Q5NQ06	ZMO0575	Methyltransferase	6	6	43.7	19.798	183	0	37.229	19	24.7865	24.5382	24.9011	24.6993	2.65532e+07	2.9215e+07	1.10025	0.47968
Q5NQ08	ZMO0573	Glutaredoxin, GrxB family	3	3	15.8	24.301	215	0	6.7494	7	20.969	21.0497	20.5073	20.8606	2.11077e+06	1.68455e+06	0.798075	0.214404
Q5NQ09	ZMO0572	ABC transporter, conserved site	16	11	45.1	48.403	439	0	166.76	78	24.028	24.2364	23.9334	23.8891	1.8387e+07	1.57761e+07	0.858004	0.173745
Q5NQ14	sucD	Succinate--CoA ligase [ADP-forming] subunit alpha	13	13	53.7	30.189	294	0	225.58	93	26.2908	26.2283	26.2591	26.4753	8.03357e+07	8.65598e+07	1.07748	0.439714
Q5NQ17	ZMO0564	Polyprenyl synthetase	13	5	50.1	36.881	337	0	61.394	38	23.1622	23.4233	23.6899	23.8112	1.02757e+07	1.4113e+07	1.37343	0.0862805
Q5NQ19	ZMO0562	Aminotransferase class I and II	12	2	41	42.42	385	0	5.9264	9	19.8515	20.1438	21.2197	20.2483	1.04689e+06	1.74404e+06	1.66592	0.283736
Q5NQ21	ZMO0560	Aminotransferase class I and II	15	5	46.1	41.966	382	0	45.207	56	24.3803	24.4015	25.1999	24.8746	2.19984e+07	3.44314e+07	1.56518	0.0581209
Q5NQ25	nusA	Transcription termination/antitermination protein NusA	28	8	55.6	59.963	538	0	323.31	169	27.4717	27.4127	27.6115	27.2936	1.82362e+08	1.83669e+08	1.00717	0.954959
Q5NQ27	infB	Translation initiation factor IF-2	40	20	45.1	106.62	989	0	323.31	174	24.879	24.3492	24.4129	26.094	2.56794e+07	3.99997e+07	1.55765	0.543559
Q5NQ28	rbfA	Ribosome-binding factor A	9	9	77.3	15.855	141	0	34.341	21	24.9708	25.0049	24.9839	25.4882	3.32732e+07	3.95193e+07	1.18772	0.429614
Q5NQ37	ZMO0544	Isocitrate dehydrogenase [NADP]	24	12	53.6	46.348	420	0	323.31	136	25.7111	25.9007	25.8338	25.9637	5.86604e+07	6.25616e+07	1.06651	0.503649
Q5NQ38	ZMO0543	Aconitate hydratase A	33	22	57.3	81.995	756	0	272.66	145	23.451	23.3663	23.4117	23.8163	1.11352e+07	1.28386e+07	1.15297	0.425092
Q5NQ73	ZMO0508	GCN5-related N-acetyltransferase	7	7	54.5	16.259	143	0	40.841	34	23.1834	23.1351	24.1075	23.783	9.36753e+06	1.61522e+07	1.72428	0.0409094
Q5NQ83	glmU	Bifunctional protein GlmU	14	14	48.2	49.102	450	0	158.67	60	24.666	24.2002	24.349	24.5762	2.26507e+07	2.31198e+07	1.02071	0.919568
Q5NQ84	gph	Phosphoglycolate phosphatase	5	5	29.2	25.689	233	0	6.4498	9	21.9391	22.1718	22.0705	22.3382	4.35867e+06	4.8326e+06	1.10873	0.489414
Q5NQ90	ZMO0491	Peptidase M24	34	34	74.3	65.487	599	0	251.25	169	25.0746	25.1478	25.1229	25.1948	3.62428e+07	3.74599e+07	1.03358	0.451028
Q5NQ91	ZMO0490	Oligopeptidase B	33	33	51.9	78.135	688	0	204.94	138	24.3182	24.4715	24.0641	24.4079	2.20588e+07	1.97596e+07	0.895766	0.487669
Q5NQ95	ZMO0486	MaoC_dehydrat_N domain-containing protein	18	18	69.4	32.274	291	0	192.04	87	26.6348	26.7619	26.2783	25.905	1.08894e+08	7.15127e+07	0.656717	0.0913932
Q5NQ98	ZMO0483	Homoserine dehydrogenase	22	22	63.7	45.535	430	0	244.66	111	26.8018	26.8	26.6387	26.8178	1.16915e+08	1.11171e+08	0.950868	0.502259
Q5NQA2	ZMO0479	Peptidoglycan-binding LysM	7	7	18.7	49.644	450	0	19.729	21	24.1043	23.9816	23.9163	23.5295	1.72844e+07	1.38454e+07	0.801033	0.255467
Q5NQA5	ZMO0476	Riboflavin biosynthesis protein RibD	3	3	13.6	35.145	323	0	11.702	9	23.3518	23.1133	22.817	23.2846	9.85566e+06	8.68935e+06	0.881661	0.560311
Q5NQB3	trpE	Anthranilate synthase component 1	23	16	53.7	56.519	516	0	196.68	87	24.7049	24.7442	24.5572	24.8845	2.77229e+07	2.76514e+07	0.99742	0.984014
Q5NQB4	ZMO0467	Parvulin-like PPIase	13	10	27.7	69.783	642	0	39.667	22	21.6073	20.8756	20.6542	22.6739	2.47921e+06	3.32305e+06	1.34037	0.731954
Q5NQC7	fhs	Formate--tetrahydrofolate ligase	32	14	70.9	59.285	557	0	323.31	206	27.7104	27.4858	27.5212	27.8329	2.03164e+08	2.14596e+08	1.05627	0.720851
Q5NQC9	ZMO0452	Pyrrolo-quinoline quinone	4	3	15.6	53.322	494	0	6.2325	9	19.7018	19.7417	19.893	21.1604	864647	1.51063e+06	1.7471	0.331956
Q5NQD2	ZMO0449	TPR_21 domain-containing protein	10	10	41.3	27.145	254	0	59.136	47	24.7944	24.5961	24.2673	24.8153	2.71653e+07	2.44153e+07	0.898769	0.649984
Q5NQE0	ZMO0441	ATP12 ATPase	15	15	63.2	26.561	234	0	62.588	61	24.8158	24.8453	24.5114	24.8171	2.98354e+07	2.65877e+07	0.891144	0.392064
Q5NQE9	ZMO0432	Arginase/agmatinase/formiminoglutamase	12	12	55.5	32.116	290	0	52.138	47	22.8718	22.8178	24.5165	24.6638	7.53324e+06	2.52566e+07	3.35269	0.00201267
Q5NQF0	dapD	2,3,4,5-tetrahydropyridine-2,6-dicarboxylate N-succinyltransferase	17	17	52.2	29.028	276	0	194.76	111	28.0948	28.0769	28.1625	28.1691	2.84895e+08	3.01134e+08	1.057	0.0139469
Q5NQF1	ZMO0430	Pyrimidine 5-nucleotidase	7	7	35.6	25.826	222	0	23.077	24	22.3528	22.1544	22.369	22.3617	5.00043e+06	5.40313e+06	1.08053	0.377173
Q5NQF3	ZMO0427	Cysteine desulfurase	19	19	64.6	44.168	407	0	222.1	117	27.5437	27.5648	28.4066	28.1594	1.97085e+08	3.26606e+08	1.65718	0.0277741
Q5NQF4	ZMO0426	SufBD protein	18	18	62	40.648	371	0	323.31	131	26.1876	26.2415	26.9475	26.5128	7.78689e+07	1.11321e+08	1.4296	0.142757
Q5NQF5	ZMO0425	FeS assembly ATPase SufC	23	11	78.4	27.262	250	0	323.31	138	27.3638	27.3952	28.2195	28.0873	1.746e+08	2.98547e+08	1.70989	0.00761507
Q5NQF7	ZMO0423	FeS assembly protein SufB	34	9	81.6	54.754	490	0	323.31	197	26.4582	26.408	26.7871	27.0856	9.06048e+07	1.28422e+08	1.41739	0.0797784
Q5NQK3	ZMO0377	HhH-GPD family protein	2	2	10.7	23.389	206	0.00078064	3.3809	4	20.6171	20.601	20.8994	20.7367	1.59938e+06	1.84866e+06	1.15586	0.124979
Q5NQK4	lon	Lon protease	27	10	40	89.439	808	0	53.89	82	22.7929	22.549	22.0537	23.0276	6.67782e+06	6.10106e+06	0.91363	0.819452
Q8GM49		Uncharacterized protein	2	2	9.3	33.627	302	0	4.7381	5	19.9987	19.2541	20.0356	20.1466	809341	1.11692e+06	1.38004	0.342323
Q5NQM6	mutL	DNA mismatch repair protein MutL	11	9	25.3	67.456	613	0	29.794	27	22.0991	21.828	21.3997	21.9814	4.08963e+06	3.38468e+06	0.827626	0.484596
Q5NQN9	ZMO0341	Short-chain dehydrogenase/reductase SDR	10	10	36.7	27.467	259	0	30.452	38	23.5419	23.5051	23.3369	23.5299	1.2058e+07	1.13281e+07	0.939469	0.456079
Q5NQR2	ZMO0318	Short-chain dehydrogenase/reductase SDR	16	8	78.9	26.639	251	0	129.9	106	26.883	27.113	27.0874	26.9969	1.34029e+08	1.38197e+08	1.0311	0.754909
Q5NQR9	proC	Pyrroline-5-carboxylate reductase	9	6	47.2	29.412	271	0	79.493	50	24.6524	24.7895	24.5063	24.5378	2.76543e+07	2.40926e+07	0.871206	0.105595
Q5NQS1	ZMO0309	Short-chain dehydrogenase/reductase SDR	16	10	58.6	35.963	338	0	211.5	86	25.3298	25.4139	25.3959	25.3835	4.34191e+07	4.39606e+07	1.01247	0.714818
Q9FDM3		Putative membrane protein	2	2	9.5	40.197	379	0	9.471	6	21.3643	21.2149	20.976	22.1889	2.56336e+06	3.1403e+06	1.22507	0.679016
Q5NQU4	ZMO0286	Uncharacterized protein	16	16	67.3	27.427	257	0	323.31	88	27.0704	27.2654	27.2913	26.9474	1.50785e+08	1.45793e+08	0.966891	0.828824
Q5NQU8	ZMO0282	Efflux transporter, RND family, MFP subunit	4	4	18	42.058	389	0	12.783	5	20.3632	20.1847	20.3487	21.4904	1.26785e+06	1.98337e+06	1.56435	0.380076
Q5NQV1	ZMO0279	Cold-shock DNA-binding domain protein	27	19	88.4	26.513	258	0	227.78	277	30.9743	30.8002	30.5283	29.6896	1.98604e+09	1.15797e+09	0.583054	0.210828
Q5NQW0	ZMO0270	Uncharacterized protein	21	10	45	55.325	493	0	194.68	94	24.264	24.2383	24.2839	24.1975	1.99672e+07	1.98231e+07	0.992783	0.83831
Q5NQW1	ZMO0269	Uncharacterized protein	11	7	25.8	52.692	473	0	17.792	22	22.7935	22.8458	22.9097	22.4708	7.40284e+06	6.76776e+06	0.914211	0.617458
Q5NQW2	ZMO0268	Uncharacterized protein	14	1	36.3	53.364	474	0.009319	1.9833	1
Q5NQW3	ZMO0267	Uncharacterized protein	13	3	40.2	53.339	475	0	37.772	28	22.126	22.0771	22.1734	21.9949	4.50025e+06	4.44634e+06	0.98802	0.868296
Q5NQW5	ZMO0265	Uncharacterized protein	10	6	27.9	53.776	476	0	44.355	16	20.9756	21.1211	20.8416	20.9876	2.16864e+06	1.97662e+06	0.911454	0.323833
Q5NQW6	ZMO0264	Uncharacterized protein	10	9	26	54.007	477	0	18.908	13	22.0466	22.5879	22.2382	21.6435	5.22594e+06	4.02584e+06	0.770356	0.448055
Q5NQW7	ZMO0263	Uncharacterized protein	12	2	42	52.276	467	0.0015221	2.9518	1
Q5NQX4	dld	Quinone-dependent D-lactate dehydrogenase	33	27	73	64.715	574	0	323.31	138	23.7743	23.8534	25.4637	25.6371	1.47465e+07	4.91402e+07	3.33234	0.00299724
Q5NQY9	atpD	ATP synthase subunit beta	37	10	89.5	52.16	484	0	323.31	448	29.5996	29.8167	29.804	29.3184	8.77092e+08	7.92146e+08	0.903151	0.63605
Q5NQZ4	ZMO0236	Iron-sulfur cluster carrier protein	7	7	36	36.205	342	0	28.722	19	23.0406	23.0114	23.1662	22.9297	8.54117e+06	8.67216e+06	1.01534	0.870778
Q5NQZ8	ZMO0232	RNA methyltransferase, TrmH family, group 3	16	16	73.5	26.763	249	0	278.54	112	26.7102	26.8243	26.5848	26.9935	1.14221e+08	1.15965e+08	1.01527	0.92732
Q5NR00	ZMO0230	ABC transporter related protein	2	2	13	28.636	261	0	6.0348	4	20.9713	20.6057	20.0994	20.3614	1.81119e+06	1.23013e+06	0.679187	0.131185
Q5NR03	polA	DNA polymerase I	5	5	9.8	101.96	921	0	10.608	7	21.5705	20.5662	20.3586	20.9782	2.19889e+06	1.66653e+06	0.757899	0.567805
Q5NR06	ZMO0224	Methionine biosynthesis protein MetW	6	6	41.9	24.525	215	0	30.742	18	22.49	22.5133	22.2947	22.4854	5.93856e+06	5.49634e+06	0.925534	0.365106
Q5NR15	ZMO0215	5-formyltetrahydrofolate cyclo-ligase	11	11	57.9	24.041	216	0	94.58	61	25.4455	25.5837	24.9043	25.1299	4.79365e+07	3.39546e+07	0.708324	0.0640108
Q5NR25	ZMO0205	NAD-dependent epimerase/dehydratase	10	8	47.2	34.134	307	0	48.93	28	22.9038	22.5233	22.5361	22.9037	6.87799e+06	6.90846e+06	1.00443	0.982955
Q5NR28	ZMO0202	Methyl-accepting chemotaxis sensory transducer	8	8	16.2	68.198	630	0	43.583	14	21.5233	20.5322	20.8627	23.7439	2.13793e+06	5.17559e+06	2.42085	0.490552
Q5NR29	ZMO0201	Glutamine amidotransferase of anthranilate synthase	8	8	56	22.956	209	0	124.95	54	24.5626	24.4039	24.5284	24.0355	2.3453e+07	2.03982e+07	0.869745	0.518168
Q5NR39	ZMO0191	DSBA oxidoreductase	11	11	49	28.071	259	0	39.87	46	24.5248	24.6248	24.4163	24.4207	2.4989e+07	2.24235e+07	0.897334	0.0890281
Q5NR41	ZMO0189	L-serine dehydratase	11	11	38.2	48.762	453	0	101.04	49	23.8766	23.981	24.1469	24.3543	1.59695e+07	1.99599e+07	1.24988	0.109209
Q5NR42	ZMO0188	TonB-dependent siderophore receptor	11	11	21.3	87.9	788	0	58.572	25	21.8102	21.5245	21.8042	22.5402	3.33062e+06	4.726e+06	1.41895	0.329295
Q5NR43	ZMO0187	Phospho-2-dehydro-3-deoxyheptonate aldolase	31	25	75.8	48.916	442	0	240.31	202	27.7877	27.7779	27.7177	27.5273	2.30924e+08	2.06635e+08	0.894819	0.2346
Q5NR44	cysS	Cysteine--tRNA ligase	21	21	49.8	58.523	516	0	171.07	97	23.4671	23.2022	23.0088	23.6309	1.05786e+07	1.04707e+07	0.989804	0.96909
Q5NR48	ahcY	Adenosylhomocysteinase	26	26	55.2	50.847	464	0	253.79	139	26.1655	26.0069	25.709	26.1532	7.12404e+07	6.39803e+07	0.89809	0.578398
Q5NR58	thiC	Phosphomethylpyrimidine synthase	40	29	72.4	66.885	604	0	323.31	357	28.8575	28.8011	28.5337	28.8129	4.76964e+08	4.28081e+08	0.897512	0.38756
Q5NR61	ZMO0169	Short-chain dehydrogenase/reductase SDR	15	15	66.4	26.034	247	0	114.07	91	28.8102	28.9483	28.5263	28.4128	4.93769e+08	3.71698e+08	0.752776	0.0444485
Q5NR73	ZMO0157	D-isomer specific 2-hydroxyacid dehydrogenase NAD-binding protein	14	10	57	33.339	309	0	242.67	88	26.704	26.5931	26.4549	26.5675	1.05197e+08	9.56477e+07	0.909222	0.224468
Q5NR77	ZMO0153	Probable transcriptional regulatory protein ZMO0153	11	11	63.1	26.976	249	0	163.84	88	28.6514	28.742	28.2996	28.499	4.35086e+08	3.54035e+08	0.813713	0.113003
Q5NR78	ZMO0152	Pyruvate kinase	64	0	87.6	51.445	475	0	323.31	802	32.1506	31.7154	31.3895	31.5228	4.09998e+09	2.94601e+09	0.718541	0.171108
Q5NR93	ZMO0137	Sel1 domain protein repeat-containing protein	9	8	43.8	45.585	418	0	182.9	50	22.101	22.1371	22.7963	22.2142	4.55514e+06	5.9534e+06	1.30696	0.316427
Q5NR97	ZMO0133	Sel1 domain protein repeat-containing protein	10	3	55.8	30.421	276	0	158.48	74	24.6986	24.8584	24.7736	24.6217	2.87788e+07	2.72108e+07	0.945513	0.539793
Q5NRA5	ZMO0125	Cys-tRNA(Pro)/Cys-tRNA(Cys) deacylase	8	8	69.4	16.681	157	0	74.419	42	24.7421	24.8976	25.0197	25.1546	2.96155e+07	3.56436e+07	1.20355	0.121808
Q5NRA9	ZMO0121	Replication-associated recombination protein A	7	7	21.4	49.846	449	0	13.245	13	21.7718	21.4622	21.0574	21.4237	3.21636e+06	2.47771e+06	0.770344	0.257068
Q5NRB0	ZMO0120	Dihydroorotate dehydrogenase	21	21	91	38.432	355	0	207.62	154	27.4825	27.5977	27.7717	27.744	1.95165e+08	2.26955e+08	1.16289	0.0666489
Q5NRB5	ZMO0115	Probable branched-chain-amino-acid aminotransferase	12	12	67.3	30.189	278	0	145.77	54	23.5372	23.6303	23.9033	23.1575	1.25724e+07	1.21162e+07	0.963714	0.900169
Q5NRB7	ZMO0113	Aminodeoxychorismate synthase	19	19	48.7	54.66	487	0	103.92	68	23.0539	23.0324	22.6832	22.8034	8.64326e+06	7.0212e+06	0.812333	0.0390582
Q5NRB9	ZMO0111	ABC transporter related protein	9	7	20.6	66.607	598	0	29.242	21	22.2091	21.7848	21.9534	22.1343	4.18536e+06	4.32375e+06	1.03306	0.857581
Q5NRC4	leuD	3-isopropylmalate dehydratase small subunit	13	12	79.2	21.336	192	0	130.71	39	24.106	24.1207	24.3996	23.7504	1.81483e+07	1.76728e+07	0.973799	0.916872
Q5NRC9	ZMO0101	NAD-dependent epimerase/dehydratase	12	11	49.2	40.029	354	0	188.1	51	23.4985	23.6476	22.6921	22.7964	1.24793e+07	7.02596e+06	0.563007	0.0118346
Q5NRD6	bioB	Biotin synthase	12	10	42.1	36.263	335	0	86.493	58	24.3821	24.5532	24.7313	24.8471	2.31997e+07	2.89931e+07	1.24972	0.0895584
Q5NRD8	ZMO0092	Uncharacterized protein	3	3	18.1	29.076	254	0	4.8759	6	20.8737	19.8805	20.5426	21.2868	1.36181e+06	1.97669e+06	1.45151	0.477673
Q5NRE0	ZMO0090	Short-chain dehydrogenase/reductase SDR	18	18	69.8	27.875	265	0	227.33	135	29.1496	29.2134	28.2996	28.2272	6.08846e+08	3.22204e+08	0.529203	0.00274876
Q5NRE5	ZMO0085	Methyl-accepting chemotaxis sensory transducer	11	11	35.5	46.495	437	0	42.218	15	20.5465	19.2747	21.6769	23.5835	985552	6.49189e+06	6.58706	0.140947
Q5NRE7	ZMO0083	Histidine kinase	24	15	39.2	83.769	776	0	117.46	80	24.1891	24.2108	24.4835	24.4492	1.92715e+07	2.31799e+07	1.20281	0.00575245
Q5NRG0	ZMO0070	Glutaredoxin, GrxB family	12	7	64.7	24.777	215	0	111.8	65	25.3636	25.4356	25.4873	25.557	4.42637e+07	4.81865e+07	1.08862	0.134401
Q5NRG2	ZMO0068	Sel1 domain protein repeat-containing protein	18	18	59.5	41.489	375	0	134.55	67	24.0426	24.0846	24.2578	24.2738	1.75336e+07	2.01717e+07	1.15046	0.0121522
Q5NRG9	ZMO0061	Histidine acid phosphatase	14	14	43.6	47.709	433	0	74.487	52	24.2192	24.3371	24.0792	24.0894	2.03445e+07	1.77869e+07	0.874284	0.0819025
Q5NRH1	ZMO0059	Glycerate kinase	9	9	41.1	39.727	382	0	31.737	23	22.2079	22.4639	22.2073	22.0627	5.29395e+06	4.60576e+06	0.870005	0.305104
Q5NRH4	glmS	Glutamine--fructose-6-phosphate aminotransferase [isomerizing]	29	29	69.9	65.987	607	0	323.31	133	25.5836	25.8136	25.3832	25.8034	5.44563e+07	5.06239e+07	0.929623	0.703177
Q5NRH6	ZMO0054	Transcriptional regulator, MarR family	4	4	27.2	18.981	169	0	24.143	12	23.0187	23.0638	23.031	22.8753	8.632e+06	8.12073e+06	0.94077	0.390586
Q5NRI7	ZMO0043	Nucleoside triphosphate pyrophosphatase	6	6	52	21.567	198	0	70.09	18	23.0117	23.1671	23.1832	23.0265	8.92497e+06	9.02099e+06	1.01076	0.901529
Q5NRJ1	dnaQ	DNA polymerase III subunit epsilon	6	1	30.3	25.826	234	0	14.096	14	22.051	21.9835	21.6272	21.8438	4.24469e+06	3.49171e+06	0.822606	0.130992
Q5NRJ2	hpf	Ribosome hibernation promoting factor	12	12	67	22.344	200	0	213.09	86	28.8011	28.8511	28.1935	28.1864	4.75919e+08	3.06204e+08	0.643396	0.0015725
Q5NRJ4	ZMO0036	Uncharacterized protein	3	3	29.5	12.677	112	0	7.9996	7	23.924	23.9681	23.8796	23.4706	1.61611e+07	1.33942e+07	0.828793	0.318457
Q5NRK0	ZMO0030	Glyoxalase/bleomycin resistance protein/dioxygenase	3	3	31.9	15.025	135	0	13.842	15	22.3113	22.3809	22.2695	23.3769	5.33155e+06	7.42118e+06	1.39194	0.480426
Q5NRK4	ZMO0026	Sel1 domain protein repeat-containing protein	8	8	34.3	34.434	315	0	35.894	26	22.2104	22.0375	22.4968	22.5835	4.57065e+06	6.09914e+06	1.33441	0.0499626
Q5NRL0	ZMO0020	LUD_dom domain-containing protein	3	3	16.2	21.6	198	0	5.4848	7	20.5091	20.3979	19.3144	19.8925	1.43588e+06	796572	0.554761	0.101899
Q5NRL1	ZMO0019	Heparinase II/III family protein	8	4	20.2	65.154	588	0	26.289	19	20.8987	20.5095	20.3808	21.5552	1.70824e+06	2.05117e+06	1.20075	0.711169
Q5NRL3	ZMO0017	Fmu (Sun) domain protein	21	21	59.2	51.559	468	0	91.998	79	23.5012	23.263	22.906	23.413	1.09322e+07	9.36931e+06	0.857035	0.510108
Q5NRL8	ZMO0012	Heme chaperone HemW	2	2	6.4	43.94	393	0	4.2931	4	20.0823	19.8928	19.7914	19.9539	1.03954e+06	959998	0.923486	0.454627
Q5NRL9	ZMO0011	Uncharacterized protein	8	8	40.2	23.401	204	0	21.138	31	22.7261	22.772	23.0037	23.1232	7.04921e+06	8.76567e+06	1.2435	0.039068
Q5NRM1	cysJ	Sulfite reductase [NADPH] flavoprotein alpha-component	31	31	69.1	67.582	606	0	323.31	183	25.4179	25.4506	25.2907	25.2806	4.53401e+07	4.09023e+07	0.902122	0.0130135
Q5NRM2	cysI	Sulfite reductase [NADPH] hemoprotein beta-component	26	18	57.2	64.063	570	0	272.97	148	24.8253	24.7309	24.9108	25.071	2.87711e+07	3.33441e+07	1.15894	0.149302
Q5NRM3	cysH	Phosphoadenosine 5-phosphosulfate reductase	16	16	65.6	28.262	244	0	103.58	101	25.6352	25.6526	25.7421	25.5845	5.24301e+07	5.31417e+07	1.01357	0.829061
Q5NRM4	cysG	Siroheme synthase	6	6	20	51.584	471	0	10.404	10	20.7046	20.4021	20.7892	20.9657	1.53878e+06	1.92639e+06	1.2519	0.205434
Q5NRM6	cysN	Sulfate adenylyltransferase subunit 1	4	4	12	52.94	476	0	10.439	10	22.372	21.8382	21.9127	22.9527	4.51125e+06	5.66123e+06	1.25491	0.63158
Q8GF33		Uncharacterized protein	17	17	65.7	41.795	394	0	161.46	46	24.459	24.6396	21.0438	19.0571	2.45519e+07	1.08591e+06	0.0442292	0.0458035
Q8GF53		Abhydrolase_3 domain-containing protein	5	5	27.1	38.664	361	0	23.831	7	20.4496	20.6155	19.8506	20.9092	1.51674e+06	1.36448e+06	0.899615	0.802534
Q8GF64		Uncharacterized protein	12	12	61.7	25.204	243	0	100.42	29	26.3271	26.4767	20.2463	19.8522	8.86677e+07	1.08499e+06	0.0122365	0.00109903
Q9FDL5	purD	Phosphoribosylamine--glycine ligase	20	20	65.7	44.044	417	0	182.32	113	25.2017	25.1067	25.0082	24.7663	3.73392e+07	3.10319e+07	0.831082	0.176284
Q9REQ6	purL	Phosphoribosylformylglycinamidine synthase subunit PurL	31	31	64.2	77.586	734	0	320.63	160	26.3953	26.601	26.5925	26.3333	9.47839e+07	9.24949e+07	0.975851	0.850988
Q9REQ9	rsmH	Ribosomal RNA small subunit methyltransferase H	9	9	38.3	37.134	332	0	22.058	38	22.2202	22.2199	22.326	22.4579	4.8855e+06	5.50365e+06	1.12653	0.12108
Q9RME4	coaD	Phosphopantetheine adenylyltransferase	6	6	51.7	20.038	178	0	76.729	19	22.5372	22.8743	23.3565	22.8656	6.84097e+06	9.05971e+06	1.32433	0.306555
Q9RNM2	murE	UDP-N-acetylmuramoyl-L-alanyl-D-glutamate--2,6-diaminopimelate ligase	18	18	46.9	51.756	486	0	89.518	78	23.72	23.7088	23.9964	23.8744	1.37644e+07	1.60422e+07	1.16548	0.069016
Q9RNM6	murG	UDP-N-acetylglucosamine--N-acetylmuramyl-(pentapeptide) pyrophosphoryl-undecaprenol N-acetylglucosamine transferase	16	16	43.4	42.379	387	0	65.026	53	23.0731	22.7918	22.5908	23.3098	8.00492e+06	8.10464e+06	1.01246	0.9673
Q9RNM8	murB	UDP-N-acetylenolpyruvoylglucosamine reductase	17	11	56.1	33.904	310	0	142.2	81	25.8132	25.8014	25.8989	25.5835	5.87195e+07	5.60887e+07	0.955198	0.715852
Q9RNN5	dgtP	Deoxyguanosinetriphosphate triphosphohydrolase-like protein	12	1	40.2	44.531	386	0	44.249	42	22.0685	22.0091	21.8194	22.0132	4.30874e+06	3.95797e+06	0.918591	0.350363
Q9RNN8	alaS	Alanine--tRNA ligase	33	15	53.7	97.114	890	0	317.32	156	24.483	24.5199	24.2811	25.0075	2.37506e+07	2.62225e+07	1.10408	0.732407
Q9RNZ5	ihfA	Integration host factor subunit alpha	6	6	65	11.191	100	0	51.162	28	25.1374	25.2203	25.0349	25.5998	3.79823e+07	4.18104e+07	1.10078	0.675408
Q9X3W5	ispE	4-diphosphocytidyl-2-C-methyl-D-erythritol kinase	13	13	56	30.474	282	0	69.179	37	23.7854	23.8886	23.9416	23.8149	1.49849e+07	1.54196e+07	1.02901	0.663879
Q9X3X5	dut	Deoxyuridine 5-triphosphate nucleotidohydrolase	6	6	59.6	15.68	146	0	145.82	44	26.0504	25.7127	25.9359	25.4503	6.182e+07	5.42499e+07	0.877547	0.589207
Q9X3X7	topA	DNA topoisomerase 1	24	13	33.7	130.69	1212	0	184.28	77	22.6233	22.2624	22.0208	23.7635	5.70131e+06	7.78459e+06	1.3654	0.663737
Q9X5F2	dxr	1-deoxy-D-xylulose 5-phosphate reductoisomerase	22	18	70.1	41.858	388	0	306.95	121	25.6921	26.0146	26.0667	25.7649	6.06235e+07	6.33039e+07	1.04421	0.804021
Q9X5G1	miaA	tRNA dimethylallyltransferase	8	4	37.2	35.088	312	0	27.964	29	21.8453	21.9369	21.5705	21.5202	3.88924e+06	3.06053e+06	0.786923	0.022101
Q9XBR5	trpR	NAD(P)H dehydrogenase (quinone)	12	12	55.5	21.286	200	0	137.5	55	28.1683	28.0799	27.8309	27.8076	2.92548e+08	2.36827e+08	0.809533	0.0217168
Q9XBR7	ZMO1337	Putative quercetin 2,3-dioxygenase ZMO1337	3	3	20	26.119	235	0	11.967	3	20.8618	19.7312	20.9185	20.5138	1.28782e+06	1.72264e+06	1.33764	0.556923
Q9Z658		PKS_ER domain-containing protein	9	7	34.7	35.305	331	0	99.438	37	23.7491	23.9866	23.8818	23.7567	1.53086e+07	1.48016e+07	0.966881	0.751972
Q9Z660	argH	Argininosuccinate lyase	23	23	50	51.079	468	0	210.17	100	25.2055	25.1544	24.7074	25.1707	3.80125e+07	3.2166e+07	0.846196	0.409815
Q9Z661	lysA	Diaminopimelate decarboxylase	18	14	60.3	45.248	421	0	102.18	100	25.7773	25.7304	25.6399	25.6912	5.6583e+07	5.32216e+07	0.940593	0.126146

## Sheet: Table S5_ZMNP_vs_ZM4
Table S5: List of all significantly differentially expressed proteins in different strain comparisons under MM medium. Protein expression levels colored in red or green indicate the up-regulated and down-regulated ones, respectively.
Protein ID	Gene names	Product	ZM4_2	ZM4_3	ZMNP_2	ZMNP_3	ZMNP_average	ZM4_average	ZMNP vs ZM4	P_value
Q5NLE8	ZMO1838	TOBE domain protein	20.951	19.3207	25.8905	25.0195	25.455	20.1359	5.31909	0.0288877
Q5NNN2	parC	DNA topoisomerase 4 subunit A	20.5053	21.168	24.8416	25.1167	24.9792	20.8367	4.14249	0.00741792
Q5NLQ4	ZMO1732	Alkyl hydroperoxide reductase C	26.9301	26.7243	30.5951	30.6582	30.6267	26.8272	3.79947	0.000801492
Q5NLN3	ZMO1753	Ferredoxin--NADP reductase	26.6091	26.7881	29.3307	29.2547	29.2927	26.6986	2.59413	0.00140144
A0A542W3A5	FBY58_1661	Ferredoxin--NADP reductase	24.4793	24.6298	26.9609	27.0616	27.0112	24.5546	2.45666	0.00135545
Q5NLH0	ZMO1816	Nif-specific regulatory protein	20.1117	19.2658	22.0053	22.1969	22.1011	19.6888	2.41233	0.0308355
A0A0H3FZY3	Zmob_1535	DUF442 domain-containing protein	23.4822	23.4298	25.8651	25.5817	25.7234	23.456	2.26735	0.00401491
Q5NN75	ZMO1211	Pyridine nucleotide-disulfide oxidoreductase dimerization region	24.9362	24.6707	26.9695	27.1712	27.0704	24.8035	2.26688	0.00536626
Q5NPQ8	ZMO0678	Nitroreductase	22.6813	22.2612	24.1308	24.7619	24.4464	22.4713	1.97513	0.0349134
A0A0H3FW30	Zmob_0132	5-aminolevulinate synthase	22.3989	22.4406	24.3085	24.2953	24.3019	22.4198	1.88211	0.000134996
Q5NQE9	ZMO0432	Arginase/agmatinase/formiminoglutamase	22.8718	22.8178	24.5165	24.6638	24.5902	22.8448	1.74532	0.00201267
Q5NQX4	dld	Quinone-dependent D-lactate dehydrogenase	23.7743	23.8534	25.4637	25.6371	25.5504	23.8139	1.73654	0.00299724
A0A542W0T0	FBY58_0747	Heme-degrading monooxygenase HmoA	19.4333	19.5023	21.2123	20.8234	21.0179	19.4678	1.55004	0.0158539
A0A0H3G121	Zmob_0650	Transcriptional regulator, RpiR family	21.567	21.5432	23.1314	23.011	23.0712	21.5551	1.5161	0.00163163
Q5NPI3	ZMO0753	Glutaredoxin	28.1116	28.1822	29.6675	29.6408	29.6542	28.1469	1.50726	0.000625711
A0A542W1Y3	FBY58_1165	5-aminolevulinate synthase	20.0856	20.067	21.7763	21.2109	21.4936	20.0763	1.4173	0.0376039
Q5NM67	ZMO1569	Pyruvate formate-lyase-activating enzyme	21.9433	22.0192	23.4786	23.2161	23.3474	21.9813	1.36612	0.00985522
D2YW28	ZMO1861	2-nitropropane dioxygenase NPD	24.3092	24.2033	25.5264	25.1674	25.3469	24.2562	1.09064	0.0282058
Q5NNF0	ZMO1136	Cytochrome-c peroxidase	24.6656	24.4672	25.595	25.663	25.629	24.5664	1.06256	0.00959802
Q5NMD6	hisF	Imidazole glycerol phosphate synthase subunit HisF	23.2992	23.4864	24.3473	24.5283	24.4378	23.3928	1.04495	0.0151709
Q5NP22	folD	Bifunctional protein FolD	26.423	26.4561	27.4802	27.2364	27.3583	26.4396	0.918717	0.0174732
Q5NM75	ZMO1561	Short-chain dehydrogenase/reductase SDR	23.1234	23.3569	24.1864	24.1134	24.1499	23.2402	0.909718	0.017597
Q5NMN5	ZMO1401	Exodeoxyribonuclease III	23.9937	24.1294	25.0842	24.8013	24.9428	24.0616	0.881227	0.0302648
Q5NQ73	ZMO0508	GCN5-related N-acetyltransferase	23.1834	23.1351	24.1075	23.783	23.9452	23.1592	0.785993	0.0409094
A0A0H3G1J1	cheD	Probable chemoreceptor glutamine deamidase CheD	21.6863	21.4484	22.4426	22.2465	22.3446	21.5673	0.777228	0.0371543
Q5NQF5	ZMO0425	FeS assembly ATPase SufC	27.3638	27.3952	28.2195	28.0873	28.1534	27.3795	0.773906	0.00761507
Q5NR50	ispG	4-hydroxy-3-methylbut-2-en-1-yl diphosphate synthase (flavodoxin)	26.4947	26.4508	27.2957	27.1751	27.2354	26.4727	0.762668	0.00700438
Q5NRF1	ZMO0079	Response regulator receiver protein	24.1059	24.241	25.036	24.7853	24.9106	24.1735	0.737162	0.0353552
Q5NQF3	ZMO0427	Cysteine desulfurase	27.5437	27.5648	28.4066	28.1594	28.283	27.5542	0.728734	0.0277741
A0A0H3FZ90	flgI	Flagellar P-ring protein	24.0682	23.8994	24.8165	24.5773	24.6969	23.9838	0.713141	0.0396385
Q5NLB2	ZMO1874	BolA family protein	22.7445	22.5681	23.3399	23.3137	23.3268	22.6563	0.670473	0.0172281
Q5NLD3	ZMO1853	Dihydrodipicolinate synthetase	22.1975	22.3389	22.8419	22.9863	22.9141	22.2682	0.645936	0.0236061
A0A0H3G1R4	Zmob_0885	Probable branched-chain-amino-acid aminotransferase	21.4864	21.6219	22.1467	22.2426	22.1947	21.5541	0.640551	0.016373
Q5NNZ0	tig	Trigger factor	27.301	27.3043	27.9196	27.8714	27.8955	27.3026	0.592858	0.00165097
A0A0H3G143	Zmob_0588	Peroxiredoxin, Ohr subfamily	29.224	29.2395	28.723	28.5259	28.6244	29.2318	-0.607321	0.0254853
Q5NRJ2	hpf	Ribosome hibernation promoting factor	28.8011	28.8511	28.1935	28.1864	28.1899	28.8261	-0.636221	0.0015725
A0A0H3FZI8	Zmob_1251	Uncharacterized protein	22.2352	22.3292	21.4938	21.7658	21.6298	22.2822	-0.652402	0.0453744
Q9RNP3	pdxH	Pyridoxine/pyridoxamine 5'-phosphate oxidase	26.6577	26.7192	25.92	26.0183	25.9691	26.6885	-0.719319	0.00643993
A0A0H3FZI4	Zmob_1246	Uncharacterized protein	24.3749	24.3384	23.4893	23.6056	23.5475	24.3567	-0.809216	0.00561771
Q5NRC9	ZMO0101	NAD-dependent epimerase/dehydratase	23.4985	23.6476	22.6921	22.7964	22.7443	23.573	-0.828774	0.0118346
Q9X5D8	recA	Protein RecA	25.4111	25.279	24.4078	24.5365	24.4721	25.3451	-0.872931	0.0109822
Q5NLK6	ZMO1780	Antibiotic biosynthesis monooxygenase	28.3179	28.4154	27.5861	27.3896	27.4878	28.3667	-0.878853	0.0152131
Q5NRE0	ZMO0090	Short-chain dehydrogenase/reductase SDR	29.1496	29.2134	28.2996	28.2272	28.2634	29.1815	-0.918106	0.00274876
P20368	adhA	Alcohol dehydrogenase 1	29.7137	29.7456	28.8729	28.7265	28.7997	29.7296	-0.929931	0.00643412
Q5NMH0	ZMO1466	Alpha/beta hydrolase fold protein	23.6297	23.7856	22.7052	22.7116	22.7084	23.7076	-0.999226	0.00603955
A0A0H3G3D0	Zmob_1458	Aminotransferase	23.3381	23.2371	21.6662	22.1767	21.9215	23.2876	-1.36612	0.0344132
A0A806CP43	ZZM4_0047	Uncharacterized protein	23.0552	22.4098	20.8454	20.3401	20.5927	22.7325	-2.13975	0.0347803
Q9REP6		unknown product	22.5752	22.5233	20.2572	20.4962	20.3767	22.5493	-2.17258	0.0456741
Q9REN9	parA	ParA	23.5252	23.4765	20.7776	21.119	20.9483	23.5009	-2.55252	0.00453261
A0A1Z1NE36	B9T50_09165	B9T50_09165	23.1058	22.9933	20.1488	20.7998	20.4743	23.0495	-2.5752	0.0160583
A0A806CGA0	ZZM4_0062	ZZM4_0062	23.0634	22.9795	20.1249	20.7643	20.4446	23.0215	-2.5769	0.0152974
Q5NP20	ZMO0916	ZMO0916	25.8918	25.7094	23.6322	22.7926	23.2124	25.8006	-2.58819	0.0264641
B3GN75		unknown product	22.5811	22.2759	19.567	20.0163	19.7917	22.4285	-2.63681	0.0456741
Q8GF42	ZZM4_0088	ZZM4_0088	22.6273	22.3861	19.4044	20.239	19.8217	22.5067	-2.685	0.0251907
A0A806D029	ZZM4_0156	ZZM4_0156	23.1085	23.0548	20.4344	20.0856	20.26	23.0816	-2.82164	0.00388678
Q8GF30		unknown product	22.0446	22.2758	19.5023	19.0201	19.2612	22.1602	-2.89904	0.0456741
P0DJA3	sacB	SacB	24.2582	24.4969	21.5255	21.3493	21.4374	24.3775	-2.94011	0.00253653
A0A806D8R5	ZZM4_0064	ZZM4_0064	23.9926	24.1308	20.3811	20.6511	20.5161	24.0617	-3.54559	0.00182456
A0A806D7Q8	ZZM4_0038	ZZM4_0038	24.1052	24.1345	20.0902	20.1926	20.1414	24.1198	-3.97841	0.000179364
A0A1Z1NDZ7	B9T50_09170	B9T50_09170	24.3647	24.6697	20.7417	20.2061	20.4739	24.5172	-4.04332	0.00575859
A0A0H3G423	Zmob_1784	Zmob_1784	24.0382	23.9171	19.5026	20.3355	19.919	23.9776	-4.05858	0.0105801
Q8GF33		unknown product	24.459	24.6396	21.0438	19.0571	20.0505	24.5493	-4.49886	0.0456741
A0A806DAF0	ZZM4_0143	ZZM4_0143	24.7027	24.9815	19.948	19.2916	19.6198	24.8421	-5.2223	0.00462977
D3G2C3	ZZM4_0102	ZZM4_0102	25.9625	26.0293	20.0317	19.6471	19.8394	25.9959	-6.15653	0.00100321
Q8GF64		unknown product	26.3271	26.4767	20.2463	19.8522	20.0492	26.4019	-6.35266	0.0456741
